# Supplementary material for: Synthesis and crystal structure study of (R,R)-TMCDA ethanol derivatives doubly protonated with FeCl4− and Cl− as counter-ions
Source: Acta Crystallogr E Crystallogr Commun. 2025 Apr 8;81(Pt 5):372–6. doi: 10.1107/S2056989025003019 (PMC12054773; doi:10.1107/S2056989025003019)
Supplement: Supplementary file 1 [file e-81-00372-sup1.cif]

##############################################################################
#                                                                            #
# This CIF contains the data in a paper accepted for publication in          #
# Acta Crystallographica Section E. It conforms to the requirements of       #
# Notes for Authors for Acta Crystallographica Section E, and has been       #
# peer reviewed under the auspices of the IUCr Commission on Journals.       #
#                                                                            #
# Full details of the Crystallographic Information File format               #
# are given in the paper "The Crystallographic Information File (CIF):       #
# a New Standard Archive File for Crystallography" by S. R. Hall, F. H.      #
# Allen and I. D. Brown [Acta Cryst. (1991), A47, 655-685].                  #
#                                                                            #
# The current version of the core CIF dictionary is obtainable from          #
# ftp://ftp.iucr.org/pub/cif_core.dic.                                       #
#                                                                            #
# Software is freely available for graphical display of the structure(s)     #
# in this CIF. For information consult the CIF software page                 #
# http://www.iucr.org/resources/cif/software.                                #
#                                                                            #
# This file may be used for bona fide research purposes within the           #
# scientific community so long as proper attribution is given to the journal # 
# article from which it was obtained.                                        #
#                                                                            #
##############################################################################
data_2a
_audit_creation_method
;
Olex2 1.3
(compiled 2020.02.04 svn.rd84adfe8 for OlexSys, GUI svn.r6032)
;
_journal_data_validation_number     ?
_journal_date_recd_electronic     2025-02-21
_journal_date_accepted     2025-04-03
_journal_name_full     'Acta Crystallographica, Section E'
_journal_year     2025
_journal_volume     81
_journal_issue      1
_journal_page_first     0
_journal_page_last     0
_journal_paper_category     GM
_journal_paper_doi     10.1107/S2056989025003019
_journal_coeditor_code     ZN2042
_publ_contact_author_name     'Carsten Strohmann'
_publ_contact_author_address     'Otto-Hahn-Str.6,44227 Dortmund'
_publ_contact_author_email     'carsten.strohmann@tu-dortmund.de'
_publ_contact_author_fax     '+49 231 755 3797'
_publ_contact_author_phone     '+49 231 755 3807'
_publ_section_title
;
Synthesis and crystal structure study of (<i>R</i>,<i>R</i>)-TMCDA ethanol
derivatives doubly protonated with FeCl~4~^-^ and Cl^-^ as counter-ions
;
_publ_section_title_footnote     .
loop_
    _publ_author_name
    _publ_author_footnote
    _publ_author_address
    'Klotz, Franziska Dorothea' .
;
Inorganic Chemistry
TU Dortmund University
Otto-Hahn Str. 6
44227 Dortmund
Germany
;
    'Alonso Felipe, Clara' .
;
 Qu\'imica Inorg\'anica
Universidad de Valladolid
Paseo Bel\'en 7
47011 Valladolid
Spain
;
    'Villafa\~ne, Fernando' .
;
Qu\'imica Inorg\'anica
Universidad de Valladolid
Paseo Bel\'en 7
47011 Valladolid
Spain
;
    'Strohmann, Carsten' .
;
Inorganic Chemistry
TU Dortmund University
Otto-Hahn Str. 6
44227 Dortmund
Germany
;
_publ_section_synopsis
;
The synthesis and structural characterization of the crystal forms of
(<i>R</i>,<i>R</i>)-TMCDA and its ethanol derivative, both doubly protonated
with FeCl~4~^-^ and Cl^-^ as counter-ions, are reported. A notable feature
across both synthesized compounds is the presence of N---H...Cl hydrogen bonds
of moderate strength in the solid state. In the case of the ethanol derivative
of (<i>R</i>,<i>R</i>)-TMCDA, the structure also reveals the formation of
intermolecular O--H...Cl hydrogen bonds.
;
_chemical_name_systematic
;\
(<i>R</i>,<i>R</i>)-<i>N</i>^1^-(2-Hydroxyethyl)-\
<i>N</i>^1^,<i>N</i>^2^,<i>N</i>^2^-\
trimethylcyclohexane-1,2-bis(aminium) tetrachloridoferrate chloride
;
_chemical_name_common     ?
_chemical_formula_moiety     'C11 H26 N2 O 2+, Cl4 Fe -, Cl -'
_chemical_formula_sum     'C11 H26 Cl5 Fe N2 O'
_chemical_formula_iupac     '(C11 H26 N2 O) [Fe Cl4] Cl'
_chemical_formula_weight     435.44
_chemical_melting_point     ?
_chemical_absolute_configuration     ad
_space_group_crystal_system     orthorhombic
_space_group_name_H-M_alt     'P 21 21 21'
_space_group_name_Hall     'P 2ac 2ab'
loop_
    _space_group_symop_operation_xyz
    'x, y, z'
    '-x+1/2, -y, z+1/2'
    'x+1/2, -y+1/2, -z'
    '-x, y+1/2, -z+1/2'
_cell_length_a     7.6070(5)
_cell_length_b     11.5870(6)
_cell_length_c     21.8705(13)
_cell_angle_alpha     90
_cell_angle_beta     90
_cell_angle_gamma     90
_cell_volume     1927.7(2)
_cell_formula_units_Z     4
_cell_measurement_reflns_used     9581
_cell_measurement_theta_min     2.562
_cell_measurement_theta_max     34.786
_cell_measurement_temperature     100.00
_exptl_crystal_description     needle
_exptl_crystal_colour     yellow
_exptl_crystal_size_max     0.8
_exptl_crystal_size_mid     0.432
_exptl_crystal_size_min     0.175
_exptl_crystal_density_diffrn     1.500
_exptl_crystal_density_meas     ?
_exptl_crystal_density_method     ?
_exptl_crystal_F_000     900
_exptl_absorpt_coefficient_mu     1.472
_exptl_absorpt_correction_type     multi-scan
_exptl_absorpt_process_details
;
(SADABS; Krause <i>et al.</i>,  2015)
;
_exptl_absorpt_correction_T_min     0.4716
_exptl_absorpt_correction_T_max     0.5668
_diffrn_ambient_temperature     100.00
_diffrn_source     'microfocus sealed X-ray tube'
_diffrn_source_power     0.05
_diffrn_source_voltage     50.0
_diffrn_source_current     1.0
_diffrn_radiation_type     MoK\a
_diffrn_radiation_wavelength     0.71073
_diffrn_radiation_monochromator     'HELIOS mirror optics'
_diffrn_measurement_device_type     'Bruker APEXII CCD'
_diffrn_measurement_device     'four-circle diffractometer'
_diffrn_measurement_method     '\f and \w scans'
_diffrn_detector     'Bruker D8 VENTURE area detector'
_diffrn_detector_area_resol_mean     10.4167
_diffrn_reflns_number     144077
_diffrn_reflns_av_R_equivalents     0.0464
_diffrn_reflns_av_unetI/netI     0.0170
_diffrn_reflns_theta_min     1.862
_diffrn_reflns_theta_max     34.999
_diffrn_reflns_theta_full     25.242
_diffrn_measured_fraction_theta_max     0.999
_diffrn_measured_fraction_theta_full     1.000
_diffrn_reflns_limit_h_min     -12
_diffrn_reflns_limit_h_max     12
_diffrn_reflns_limit_k_min     -18
_diffrn_reflns_limit_k_max     18
_diffrn_reflns_limit_l_min     -35
_diffrn_reflns_limit_l_max     35
_diffrn_standards_number     0
_diffrn_radiation_probe     x-ray
_refine_special_details     ?
_reflns_number_total     8488
_reflns_number_gt     8082
_reflns_threshold_expression     'I > 2\s(I)'
_refine_ls_structure_factor_coef     Fsqd
_refine_ls_matrix_type     full
_refine_ls_R_factor_all     0.0284
_refine_ls_R_factor_gt     0.0258
_refine_ls_wR_factor_gt     0.0611
_refine_ls_wR_factor_ref     0.0628
_refine_ls_goodness_of_fit_ref     1.070
_refine_ls_restrained_S_all     1.070
_refine_ls_number_reflns     8488
_refine_ls_number_parameters     231
_refine_ls_number_restraints     1
_refine_ls_hydrogen_treatment     mixed
_refine_ls_weighting_scheme     calc
_refine_ls_weighting_details
              'w=1/[\s^2^(Fo^2^)+(0.0263P)^2^+0.5573P] where P=(Fo^2^+2Fc^2^)/3'
_atom_sites_solution_hydrogens     mixed
_atom_sites_solution_primary     dual
_atom_sites_solution_secondary     ?
_refine_ls_shift/su_max     0.001
_refine_ls_shift/su_mean     0.000
_refine_diff_density_max     0.611
_refine_diff_density_min     -0.480
_refine_ls_extinction_method     none
_refine_ls_extinction_coef     .
_refine_ls_abs_structure_details
;
Flack <i>x</i> determined using 3373 quotients
[(<i>I</i>^+^)-(<i>I</i>^-^)]/[(<i>I</i>^+^)+(<i>I</i>^-^)]
(Parsons <i>et al.</i>,  2013)
;
_refine_ls_abs_structure_Flack     -0.013(4)
loop_
    _atom_type_symbol
    _atom_type_description
    _atom_type_scat_dispersion_real
    _atom_type_scat_dispersion_imag
    _atom_type_scat_source
    'C' 'C' 0.0033 0.0016
                         'International Tables Vol C Tables 4.2.6.8 and 6.1.1.4'
    'H' 'H' 0.0000 0.0000
                         'International Tables Vol C Tables 4.2.6.8 and 6.1.1.4'
    'Cl' 'Cl' 0.1484 0.1585
                         'International Tables Vol C Tables 4.2.6.8 and 6.1.1.4'
    'Fe' 'Fe' 0.3463 0.8444
                         'International Tables Vol C Tables 4.2.6.8 and 6.1.1.4'
    'N' 'N' 0.0061 0.0033
                         'International Tables Vol C Tables 4.2.6.8 and 6.1.1.4'
    'O' 'O' 0.0106 0.0060
                         'International Tables Vol C Tables 4.2.6.8 and 6.1.1.4'
_computing_data_collection
;
APEX2 (Bruker, 2016)
;
_computing_cell_refinement
;
SAINT V8.40B (Bruker, 2016)
;
_computing_data_reduction
;
SAINT V8.40B (Bruker, 2016)
;
_computing_structure_solution
;
<i>SHELXT</i>  (Sheldrick, 2015a)
;
_computing_structure_refinement
;
SHELXL  (Sheldrick, 2015b)
;
_computing_molecular_graphics
;
Olex2 1.3 (Dolomanov <i>et al.</i>,  2009)
;
_computing_publication_material
;
Olex2 1.3 (Dolomanov <i>et al.</i>,  2009)
;
loop_
    _atom_site_type_symbol
    _atom_site_label
    _atom_site_fract_x
    _atom_site_fract_y
    _atom_site_fract_z
    _atom_site_U_iso_or_equiv
    _atom_site_adp_type
    _atom_site_calc_flag
    _atom_site_occupancy
    _atom_site_disorder_assembly
    _atom_site_disorder_group
    Fe Fe1 0.38908(3) 0.32831(2) 0.64131(2) 0.02140(5) Uani d 1 . .
    Cl Cl1 0.32469(6) 0.71475(4) 0.52176(2) 0.02393(7) Uani d 1 . .
    Cl Cl5 0.40990(7) 0.16915(4) 0.69535(2) 0.03204(10) Uani d 1 . .
    Cl Cl4 0.63253(7) 0.34762(4) 0.58818(2) 0.02908(9) Uani d 1 . .
    Cl Cl3 0.36082(7) 0.47621(5) 0.70394(3) 0.03907(12) Uani d 1 . .
    Cl Cl2 0.16007(8) 0.31529(4) 0.58067(3) 0.04136(13) Uani d 1 . .
    N N1 0.36655(19) 0.80677(11) 0.39141(6) 0.0176(2) Uani d 1 . .
    C C4 0.49489(19) 0.73202(12) 0.35567(7) 0.0167(2) Uani d 1 . .
    H H4 0.610719 0.734966 0.377232 0.020 Uiso calc 1 . .
    C C9 0.4413(2) 0.60442(13) 0.35010(7) 0.0190(3) Uani d 1 . .
    H H9 0.330578 0.600659 0.325512 0.023 Uiso calc 1 . .
    N N2 0.4066(2) 0.54577(12) 0.41140(7) 0.0229(3) Uani d 1 . .
    C C2A 0.1906(10) 0.8308(10) 0.3630(5) 0.0204(19) Uani d 0.6 A 1
    H H2AA 0.204658 0.886344 0.329535 0.031 Uiso calc 0.6 A 1
    H H2AB 0.111296 0.863005 0.393931 0.031 Uiso calc 0.6 A 1
    H H2AC 0.140939 0.758896 0.346966 0.031 Uiso calc 0.6 A 1
    C C8 0.5840(3) 0.53894(15) 0.31517(9) 0.0285(4) Uani d 1 . .
    H H8A 0.695235 0.542237 0.338627 0.034 Uiso calc 1 . .
    H H8B 0.549412 0.456878 0.311433 0.034 Uiso calc 1 . .
    C C5 0.5215(3) 0.78172(17) 0.29127(8) 0.0283(4) Uani d 1 . .
    H H5A 0.409277 0.777667 0.268459 0.034 Uiso calc 1 . .
    H H5B 0.555774 0.863928 0.294475 0.034 Uiso calc 1 . .
    C C7 0.6146(3) 0.58882(18) 0.25142(9) 0.0329(4) Uani d 1 . .
    H H7A 0.710524 0.546051 0.230899 0.040 Uiso calc 1 . .
    H H7B 0.506586 0.580115 0.226574 0.040 Uiso calc 1 . .
    C C10 0.5676(3) 0.51474(19) 0.44679(11) 0.0380(5) Uani d 1 . .
    H H10A 0.632514 0.454339 0.425011 0.057 Uiso calc 1 . .
    H H10B 0.533646 0.486423 0.487323 0.057 Uiso calc 1 . .
    H H10C 0.642387 0.583097 0.451261 0.057 Uiso calc 1 . .
    C C6 0.6630(3) 0.71594(19) 0.25612(10) 0.0360(5) Uani d 1 . .
    H H6A 0.675303 0.748989 0.214598 0.043 Uiso calc 1 . .
    H H6B 0.777242 0.723985 0.277372 0.043 Uiso calc 1 . .
    C C3 0.4494(3) 0.92074(14) 0.40779(9) 0.0261(3) Uani d 1 . .
    H H3A 0.566736 0.907371 0.424913 0.039 Uiso calc 1 . .
    H H3B 0.376186 0.960350 0.438098 0.039 Uiso calc 1 . .
    H H3C 0.459308 0.968647 0.371023 0.039 Uiso calc 1 . .
    C C2C 0.3030(10) 0.4364(7) 0.4077(4) 0.0352(15) Uani d 0.6 B 1
    H H2CA 0.353142 0.375708 0.434330 0.042 Uiso calc 0.6 B 1
    H H2CB 0.296099 0.407377 0.365179 0.042 Uiso calc 0.6 B 1
    O O1C 0.0357(4) 0.5852(2) 0.40633(12) 0.0303(5) Uani d 0.6 B 1
    H H1C -0.026743 0.622278 0.431171 0.045 Uiso calc 0.6 B 1
    O O1A 0.0770(5) 0.6464(3) 0.40150(16) 0.0268(6) Uani d 0.4 A 2
    H H1A 0.015547 0.671492 0.430532 0.040 Uiso calc 0.4 A 2
    C C1C 0.0962(5) 0.4832(3) 0.43433(15) 0.0273(6) Uani d 0.6 B 1
    H H1CA 0.009140 0.421137 0.427170 0.033 Uiso calc 0.6 B 1
    H H1CB 0.103627 0.496020 0.479006 0.033 Uiso calc 0.6 B 1
    C C1A 0.0736(6) 0.7274(4) 0.3522(2) 0.0242(7) Uani d 0.4 A 2
    H H1AA -0.047730 0.756592 0.346835 0.029 Uiso calc 0.4 A 2
    H H1AB 0.108667 0.688030 0.313934 0.029 Uiso calc 0.4 A 2
    H H2 0.351(4) 0.594(2) 0.4354(13) 0.033(7) Uiso d 1 . .
    C C2D 0.2584(14) 0.4516(10) 0.3996(6) 0.0256(17) Uani d 0.4 B 2
    H H2DA 0.230905 0.448666 0.355885 0.038 Uiso calc 0.4 B 2
    H H2DB 0.152364 0.472246 0.422608 0.038 Uiso calc 0.4 B 2
    H H2DC 0.300608 0.375886 0.413154 0.038 Uiso calc 0.4 B 2
    H H1 0.342(4) 0.774(2) 0.4253(13) 0.037(7) Uiso d 1 . .
    C C2B 0.1897(17) 0.8228(16) 0.3631(7) 0.028(4) Uani d 0.4 A 2
    H H2BA 0.125018 0.878280 0.389230 0.034 Uiso calc 0.4 A 2
    H H2BB 0.208584 0.861386 0.323279 0.034 Uiso calc 0.4 A 2
loop_
    _atom_site_aniso_label
    _atom_site_aniso_U_11
    _atom_site_aniso_U_22
    _atom_site_aniso_U_33
    _atom_site_aniso_U_12
    _atom_site_aniso_U_13
    _atom_site_aniso_U_23
    Fe1 0.02100(10) 0.02097(10) 0.02223(10) -0.00210(8) -0.00138(8) -0.00180(8)
    Cl1 0.02587(17) 0.03036(18) 0.01556(13) -0.00029(15) 0.00178(13)
                                                                    -0.00037(13)
    Cl5 0.0315(2) 0.0350(2) 0.02956(19) -0.00769(18) 0.00039(16) 0.01233(18)
    Cl4 0.0340(2) 0.02166(16) 0.03163(19) 0.00026(15) 0.01043(17) 0.00573(14)
    Cl3 0.0339(2) 0.0387(2) 0.0446(3) -0.0104(2) 0.0089(2) -0.0217(2)
    Cl2 0.0391(3) 0.0284(2) 0.0566(3) 0.00584(19) -0.0261(2) -0.0091(2)
    N1 0.0228(6) 0.0148(5) 0.0151(5) 0.0018(4) 0.0004(4) -0.0001(4)
    C4 0.0181(6) 0.0152(5) 0.0168(6) -0.0002(4) 0.0009(5) -0.0016(5)
    C9 0.0223(6) 0.0177(6) 0.0171(6) -0.0033(5) 0.0017(5) -0.0042(5)
    N2 0.0330(7) 0.0138(5) 0.0220(6) -0.0028(5) 0.0049(6) -0.0017(5)
    C2A 0.018(3) 0.0139(19) 0.030(4) 0.0001(17) -0.006(2) 0.0035(19)
    C8 0.0345(9) 0.0208(7) 0.0303(8) 0.0009(6) 0.0101(7) -0.0093(6)
    C5 0.0386(10) 0.0254(8) 0.0209(7) 0.0002(7) 0.0093(7) 0.0029(6)
    C7 0.0374(10) 0.0344(9) 0.0270(8) -0.0042(8) 0.0141(8) -0.0121(7)
    C10 0.0487(13) 0.0285(9) 0.0368(10) 0.0111(9) -0.0049(9) 0.0087(8)
    C6 0.0425(11) 0.0328(9) 0.0326(9) -0.0076(9) 0.0215(9) -0.0044(7)
    C3 0.0321(9) 0.0164(6) 0.0299(8) 0.0006(6) -0.0035(7) -0.0057(6)
    C2C 0.053(5) 0.024(3) 0.029(2) -0.019(3) 0.004(3) -0.0007(19)
    O1C 0.0374(13) 0.0201(10) 0.0335(12) 0.0007(9) 0.0022(10) -0.0058(9)
    O1A 0.0258(15) 0.0288(17) 0.0258(15) 0.0005(13) 0.0024(11) -0.0015(13)
    C1C 0.0348(15) 0.0202(11) 0.0269(13) -0.0052(11) 0.0076(12) -0.0023(10)
    C1A 0.0215(17) 0.0282(19) 0.0229(17) 0.0013(14) -0.0015(14) -0.0029(15)
    C2D 0.030(4) 0.011(2) 0.035(4) -0.003(2) 0.006(3) -0.001(2)
    C2B 0.027(6) 0.035(7) 0.023(5) 0.008(4) 0.011(4) -0.002(4)
_geom_special_details
;
 All esds (except the esd in the dihedral angle between two l.s. planes)
 are estimated using the full covariance matrix.  The cell esds are taken
 into account individually in the estimation of esds in distances, angles
 and torsion angles; correlations between esds in cell parameters are only
 used when they are defined by crystal symmetry.  An approximate (isotropic)
 treatment of cell esds is used for estimating esds involving l.s. planes.
;
loop_
    _geom_bond_atom_site_label_1
    _geom_bond_atom_site_label_2
    _geom_bond_site_symmetry_2
    _geom_bond_distance
    _geom_bond_publ_flag
    Fe1 Cl5 . 2.1962(5) ?
    Fe1 Cl4 . 2.1976(5) ?
    Fe1 Cl3 . 2.2044(5) ?
    Fe1 Cl2 . 2.1946(6) ?
    N1 C4 . 1.521(2) ?
    N1 C2A . 1.502(7) ?
    N1 C3 . 1.507(2) ?
    N1 H1 . 0.86(3) ?
    N1 C2B . 1.492(13) ?
    C4 H4 . 1.0000 ?
    C4 C9 . 1.539(2) ?
    C4 C5 . 1.535(2) ?
    C9 H9 . 1.0000 ?
    C9 N2 . 1.526(2) ?
    C9 C8 . 1.529(2) ?
    N2 C10 . 1.493(3) ?
    N2 C2C . 1.494(9) ?
    N2 H2 . 0.88(3) ?
    N2 C2D . 1.590(13) ?
    C2A H2AA . 0.9800 ?
    C2A H2AB . 0.9800 ?
    C2A H2AC . 0.9800 ?
    C8 H8A . 0.9900 ?
    C8 H8B . 0.9900 ?
    C8 C7 . 1.527(3) ?
    C5 H5A . 0.9900 ?
    C5 H5B . 0.9900 ?
    C5 C6 . 1.526(3) ?
    C7 H7A . 0.9900 ?
    C7 H7B . 0.9900 ?
    C7 C6 . 1.522(3) ?
    C10 H10A . 0.9800 ?
    C10 H10B . 0.9800 ?
    C10 H10C . 0.9800 ?
    C6 H6A . 0.9900 ?
    C6 H6B . 0.9900 ?
    C3 H3A . 0.9800 ?
    C3 H3B . 0.9800 ?
    C3 H3C . 0.9800 ?
    C2C H2CA . 0.9900 ?
    C2C H2CB . 0.9900 ?
    C2C C1C . 1.763(9) ?
    O1C H1C . 0.8400 ?
    O1C C1C . 1.408(4) ?
    O1A H1A . 0.8400 ?
    O1A C1A . 1.429(6) ?
    C1C H1CA . 0.9900 ?
    C1C H1CB . 0.9900 ?
    C1A H1AA . 0.9900 ?
    C1A H1AB . 0.9900 ?
    C1A C2B . 1.435(18) ?
    C2D H2DA . 0.9800 ?
    C2D H2DB . 0.9800 ?
    C2D H2DC . 0.9800 ?
    C2B H2BA . 0.9900 ?
    C2B H2BB . 0.9900 ?
loop_
    _geom_angle_atom_site_label_1
    _geom_angle_atom_site_label_2
    _geom_angle_atom_site_label_3
    _geom_angle_site_symmetry_1
    _geom_angle_site_symmetry_3
    _geom_angle
    _geom_angle_publ_flag
    Cl5 Fe1 Cl4 . . 108.02(2) ?
    Cl5 Fe1 Cl3 . . 108.99(3) ?
    Cl4 Fe1 Cl3 . . 109.37(2) ?
    Cl2 Fe1 Cl5 . . 108.95(2) ?
    Cl2 Fe1 Cl4 . . 110.88(3) ?
    Cl2 Fe1 Cl3 . . 110.58(2) ?
    C4 N1 H1 . . 109(2) ?
    C2A N1 C4 . . 117.7(4) ?
    C2A N1 C3 . . 108.0(4) ?
    C2A N1 H1 . . 104(2) ?
    C3 N1 C4 . . 110.65(13) ?
    C3 N1 H1 . . 106.0(19) ?
    C2B N1 C4 . . 115.9(6) ?
    C2B N1 C3 . . 111.5(7) ?
    C2B N1 H1 . . 103(2) ?
    N1 C4 H4 . . 107.7 ?
    N1 C4 C9 . . 114.68(12) ?
    N1 C4 C5 . . 110.03(13) ?
    C9 C4 H4 . . 107.7 ?
    C5 C4 H4 . . 107.7 ?
    C5 C4 C9 . . 108.84(13) ?
    C4 C9 H9 . . 107.9 ?
    N2 C9 C4 . . 113.85(12) ?
    N2 C9 H9 . . 107.9 ?
    N2 C9 C8 . . 109.91(14) ?
    C8 C9 C4 . . 109.14(13) ?
    C8 C9 H9 . . 107.9 ?
    C9 N2 H2 . . 108.7(18) ?
    C9 N2 C2D . . 106.6(5) ?
    C10 N2 C9 . . 114.90(15) ?
    C10 N2 C2C . . 104.9(3) ?
    C10 N2 H2 . . 103.8(18) ?
    C10 N2 C2D . . 120.0(3) ?
    C2C N2 C9 . . 114.9(4) ?
    C2C N2 H2 . . 109.0(18) ?
    C2D N2 H2 . . 101.4(19) ?
    N1 C2A H2AA . . 109.5 ?
    N1 C2A H2AB . . 109.5 ?
    N1 C2A H2AC . . 109.5 ?
    H2AA C2A H2AB . . 109.5 ?
    H2AA C2A H2AC . . 109.5 ?
    H2AB C2A H2AC . . 109.5 ?
    C9 C8 H8A . . 109.2 ?
    C9 C8 H8B . . 109.2 ?
    H8A C8 H8B . . 107.9 ?
    C7 C8 C9 . . 112.10(16) ?
    C7 C8 H8A . . 109.2 ?
    C7 C8 H8B . . 109.2 ?
    C4 C5 H5A . . 109.3 ?
    C4 C5 H5B . . 109.3 ?
    H5A C5 H5B . . 108.0 ?
    C6 C5 C4 . . 111.58(16) ?
    C6 C5 H5A . . 109.3 ?
    C6 C5 H5B . . 109.3 ?
    C8 C7 H7A . . 109.7 ?
    C8 C7 H7B . . 109.7 ?
    H7A C7 H7B . . 108.2 ?
    C6 C7 C8 . . 109.97(16) ?
    C6 C7 H7A . . 109.7 ?
    C6 C7 H7B . . 109.7 ?
    N2 C10 H10A . . 109.5 ?
    N2 C10 H10B . . 109.5 ?
    N2 C10 H10C . . 109.5 ?
    H10A C10 H10B . . 109.5 ?
    H10A C10 H10C . . 109.5 ?
    H10B C10 H10C . . 109.5 ?
    C5 C6 H6A . . 109.6 ?
    C5 C6 H6B . . 109.6 ?
    C7 C6 C5 . . 110.28(17) ?
    C7 C6 H6A . . 109.6 ?
    C7 C6 H6B . . 109.6 ?
    H6A C6 H6B . . 108.1 ?
    N1 C3 H3A . . 109.5 ?
    N1 C3 H3B . . 109.5 ?
    N1 C3 H3C . . 109.5 ?
    H3A C3 H3B . . 109.5 ?
    H3A C3 H3C . . 109.5 ?
    H3B C3 H3C . . 109.5 ?
    N2 C2C H2CA . . 111.6 ?
    N2 C2C H2CB . . 111.6 ?
    N2 C2C C1C . . 101.1(5) ?
    H2CA C2C H2CB . . 109.4 ?
    C1C C2C H2CA . . 111.6 ?
    C1C C2C H2CB . . 111.6 ?
    C1C O1C H1C . . 109.5 ?
    C1A O1A H1A . . 109.5 ?
    C2C C1C H1CA . . 108.8 ?
    C2C C1C H1CB . . 108.8 ?
    O1C C1C C2C . . 113.9(3) ?
    O1C C1C H1CA . . 108.8 ?
    O1C C1C H1CB . . 108.8 ?
    H1CA C1C H1CB . . 107.7 ?
    O1A C1A H1AA . . 109.3 ?
    O1A C1A H1AB . . 109.3 ?
    O1A C1A C2B . . 111.7(7) ?
    H1AA C1A H1AB . . 107.9 ?
    C2B C1A H1AA . . 109.3 ?
    C2B C1A H1AB . . 109.3 ?
    N2 C2D H2DA . . 109.5 ?
    N2 C2D H2DB . . 109.5 ?
    N2 C2D H2DC . . 109.5 ?
    H2DA C2D H2DB . . 109.5 ?
    H2DA C2D H2DC . . 109.5 ?
    H2DB C2D H2DC . . 109.5 ?
    N1 C2B H2BA . . 106.9 ?
    N1 C2B H2BB . . 106.9 ?
    C1A C2B N1 . . 121.8(12) ?
    C1A C2B H2BA . . 106.9 ?
    C1A C2B H2BB . . 106.9 ?
    H2BA C2B H2BB . . 106.7 ?
loop_
    _geom_torsion_atom_site_label_1
    _geom_torsion_atom_site_label_2
    _geom_torsion_atom_site_label_3
    _geom_torsion_atom_site_label_4
    _geom_torsion_site_symmetry_1
    _geom_torsion_site_symmetry_2
    _geom_torsion_site_symmetry_3
    _geom_torsion_site_symmetry_4
    _geom_torsion
    _geom_torsion_publ_flag
    N1 C4 C9 N2 . . . . -54.93(18) ?
    N1 C4 C9 C8 . . . . -178.13(14) ?
    N1 C4 C5 C6 . . . . 174.42(16) ?
    C4 N1 C2B C1A . . . . 61.9(12) ?
    C4 C9 N2 C10 . . . . -76.24(18) ?
    C4 C9 N2 C2C . . . . 161.9(3) ?
    C4 C9 N2 C2D . . . . 148.2(4) ?
    C4 C9 C8 C7 . . . . -58.7(2) ?
    C4 C5 C6 C7 . . . . 58.1(2) ?
    C9 C4 C5 C6 . . . . -59.1(2) ?
    C9 N2 C2C C1C . . . . -104.8(4) ?
    C9 C8 C7 C6 . . . . 57.3(2) ?
    N2 C9 C8 C7 . . . . 175.82(15) ?
    N2 C2C C1C O1C . . . . 48.6(5) ?
    C2A N1 C4 C9 . . . . -69.3(5) ?
    C2A N1 C4 C5 . . . . 53.8(5) ?
    C8 C9 N2 C10 . . . . 46.55(19) ?
    C8 C9 N2 C2C . . . . -75.3(4) ?
    C8 C9 N2 C2D . . . . -89.0(4) ?
    C8 C7 C6 C5 . . . . -55.7(3) ?
    C5 C4 C9 N2 . . . . -178.65(14) ?
    C5 C4 C9 C8 . . . . 58.15(18) ?
    C10 N2 C2C C1C . . . . 128.1(3) ?
    C3 N1 C4 C9 . . . . 165.95(13) ?
    C3 N1 C4 C5 . . . . -70.97(17) ?
    C3 N1 C2B C1A . . . . -170.3(8) ?
    O1A C1A C2B N1 . . . . 40.0(12) ?
    C2B N1 C4 C9 . . . . -65.9(8) ?
    C2B N1 C4 C5 . . . . 57.2(8) ?
loop_
    _geom_hbond_atom_site_label_d
    _geom_hbond_atom_site_label_h
    _geom_hbond_atom_site_label_a
    _geom_hbond_site_symmetry_d
    _geom_hbond_site_symmetry_h
    _geom_hbond_site_symmetry_a
    _geom_hbond_distance_dh
    _geom_hbond_distance_ha
    _geom_hbond_distance_da
    _geom_hbond_angle_dha
    _geom_hbond_publ_flag
    N1 H1 Cl1 . . . 0.855(3) 2.221(3) 3.0603(14) 167(3) y
    N2 H2 Cl1 ? ? ? 0.878(3) 2.357(3) 3.1698(16) 154(3) y
    O1C H1C Cl1 . . 3_466 0.84 2.43 3.229(3) 159 y
_shelx_space_group_comment
;
The symmetry employed for this shelxl refinement is uniquely defined
by the following loop, which should always be used as a source of
symmetry information in preference to the above space-group names.
They are only intended as comments.
;
_shelx_estimated_absorpt_T_min     0.386
_shelx_estimated_absorpt_T_max     0.783
_shelx_hkl_file
;
   1   0   0 0.19647 0.27618  15
   1   0   0 0.43425 0.34926  18
   1   0   0 0.64118 0.39749  20
   1   0   0 0.57533 0.48426  21
   1   0   0 9.66763 4.60918   5
   1   0   0 3.17062 1.80925   8
   1   0   0 1.03896 2.01553  11
   1   0   0 -0.0978 0.34889  14
  -1   0   0 3.88356 2.62703  11
  -1   0   0 0.78769 0.42822  14
  -1   0   0 0.06495 0.35076  15
  -1   0   0 0.20923 0.30535  21
   1   0   0 0.56372 0.92079   1
   1   0   0 0.75534 0.78140   2
   1   0   0 0.19797 0.65426   3
  -1   0   0 0.74555 0.54465   2
  -2   0   0 559.552 24.2669  21
   2   0   0 609.060 29.4633   1
   2   0   0 611.138 28.1846   2
   2   0   0 614.056 24.3890  14
   2   0   0 608.204 24.0192  18
   2   0   0 623.487 24.1272  20
  -2   0   0 619.277 24.0055  18
   2   0   0 622.119 24.2697  23
   2   0   0 694.055 57.3100   5
   2   0   0 631.735 39.9764   8
  -2   0   0 620.126 24.5091  14
  -2   0   0 613.802 24.6789  15
  -2   0   0 620.491 24.0717  20
   2   0   0 574.583 28.2047   3
   2   0   0 631.177 24.4452  21
  -2   0   0 617.034 28.2900   2
  -2   0   0 610.253 42.5686  11
   3   0   0 2.26973 0.96245  18
   3   0   0 3.80169 1.09589  20
  -3   0   0 2.10677 1.26751  21
   3   0   0 1.93060 1.06809  14
   3   0   0 4.30780 2.86221   1
  -3   0   0 3.56644 1.32948  15
  -3   0   0 3.00189 2.11031   2
  -3   0   0 4.28140 8.45768  11
   3   0   0 2.86449 1.20481  21
  -3   0   0 3.47202 1.37019  14
   3   0   0 1.57225 2.73762   4
   3   0   0 3.90417 13.9778   5
   3   0   0 5.96082 5.30211   8
   3   0   0 13.9386 7.79977  12
   3   0   0 1.15515 1.64569   2
   3   0   0 0.13110 1.59316   3
   3   0   0 4.74232 1.31088  23
  -3   0   0 3.26254 1.04980  20
  -3   0   0 2.21980 0.95221  18
  -4   0   0 9739.10 360.025  21
   4   0   0 9501.42 359.622  23
  -4   0   0 9492.80 359.198  20
   4   0   0 9309.10 360.138  15
   4   0   0 9410.49 359.143  18
   4   0   0 9135.25 360.167  19
   4   0   0 9089.73 371.536   4
   4   0   0 9621.00 457.049   5
   4   0   0 9710.73 405.084  12
  -4   0   0 9633.84 360.287  14
   4   0   0 9785.68 372.180   1
  -4   0   0 9473.29 368.702   2
  -4   0   0 9803.00 433.156  10
  -4   0   0 9999.99 416.390  11
  -4   0   0 9463.12 359.029  18
  -4   0   0 9555.18 360.586  15
   4   0   0 9740.07 359.421  20
  -4   0   0 9617.71 358.763  13
  -4   0   0 9567.57 358.057  17
   4   0   0 9744.55 369.769   3
   4   0   0 9392.70 359.818  14
   5   0   0 -2.2678 3.05443   1
   5   0   0 2.16274 1.80664  21
  -5   0   0 1.26187 1.11679  20
  -5   0   0 3.02294 1.63780  21
  -5   0   0 1.88529 1.20202  18
  -5   0   0 24.0203 18.0948  11
   5   0   0 1.76954 2.73053   3
   5   0   0 1.04037 1.19868  23
  -5   0   0 1.94505 1.23623  13
  -5   0   0 0.16445 1.37821  14
   5   0   0 2.15346 1.36112  18
   5   0   0 0.60315 1.57294  19
   5   0   0 20.3631 12.6371  12
   5   0   0 -0.5134 1.02998  14
  -5   0   0 -0.4049 1.82159   2
  -5   0   0 19.9381 17.5658  10
  -5   0   0 1.60274 0.90272  17
  -5   0   0 3.15556 1.79298  15
   5   0   0 1.23344 3.51230   4
   5   0   0 7.78752 24.4493   5
   5   0   0 6.91749 9.77841   8
   5   0   0 0.74919 2.36649   2
   5   0   0 2.73794 1.50683  15
   6   0   0 11.2252 5.24383   2
   6   0   0 17.4569 3.06793  18
  -6   0   0 14.2865 5.08849   2
  -6   0   0 13.0862 1.74029  17
  -6   0   0 13.6719 2.40553  13
  -6   0   0 16.2897 3.77439  14
   6   0   0 12.7546 5.52225   1
   6   0   0 18.1213 3.80305  19
   6   0   0 13.9138 5.62524   3
   6   0   0 20.4303 7.42322   4
   6   0   0 17.4994 4.03176  21
  -6   0   0 34.1378 20.6339  11
   6   0   0 16.7264 3.04552  23
  -6   0   0 18.3175 3.07557  18
  -6   0   0 18.2363 3.06610  20
  -6   0   0 18.9540 3.95599  15
   6   0   0 11.6900 15.4279  12
   6   0   0 11.5418 2.80013  14
   7   0   0 4.80238 2.92263   3
  -7   0   0 2.70612 2.36846  14
  -7   0   0 2.72626 1.20305  17
   7   0   0 8.73842 4.97910   1
   7   0   0 -2.0621 2.93964   2
   7   0   0 3.12199 2.49287  21
  -7   0   0 3.52985 1.50978  13
   7   0   0 2.98364 2.62907  19
   7   0   0 2.53862 4.52395   4
   7   0   0 38.7984 18.9222  12
   7   0   0 1.64294 1.59698  18
   8   0   0 103.079 15.7623   3
  -8   0   0 97.6011 6.43998  13
  -8   0   0 101.821 9.09685  14
   8   0   0 81.8931 15.1038   2
   8   0   0 104.518 19.9828   1
  -8   0   0 117.171 8.96947  22
  -8   0   0 98.9125 5.55471  17
   8   0   0 109.205 9.21978  21
   8   0   0 92.2245 7.56822  18
   8   0   0 110.625 9.57909  19
   8   0   0 104.979 20.0884   4
   9   0   0 1.29741 3.11277  19
   9   0   0 0.31177 3.20416  21
   9   0   0 -5.2686 4.80959   1
   9   0   0 -2.3647 6.09947   4
  -9   0   0 6.19925 3.34031  14
  -9   0   0 5.72821 2.06042  13
   9   0   0 -0.3327 5.12285   2
  -9   0   0 0.17987 2.56121  22
   9   0   0 4.95510 2.64358  18
  -9   0   0 -2.9833 1.19157  17
   9   0   0 -5.6599 4.60226   3
  10   0   0 21.5889 4.38905  18
  10   0   0 24.0588 6.17079  21
 -10   0   0 14.2698 4.54932  22
 -10   0   0 20.7773 3.13995  13
 -10   0   0 12.2695 4.42689  14
  10   0   0 10.1754 4.66823  19
 -11   0   0 -0.3603 2.97934  22
  11   0   0 6.57667 4.39551  21
  11   0   0 10.4394 3.35245  18
  11   0   0 5.78068 3.98081  19
 -11   0   0 -0.5465 2.93181  14
  12   0   0 14.4297 5.58409  19
  12   0   0 12.5837 3.58790  18
  12   0   0 11.1346 5.16136  21
  12   0   0 6.33227 5.11980  16
 -12   0   0 6.27869 4.13729  22
 -12   0   0 1.03923 4.28489  14
   1   1   0 872.217 52.8400   5
   1  -1   0 843.223 33.7640   1
   1  -1   0 849.865 33.7207   2
   1  -1   0 857.782 35.1083  11
  -1   1   0 740.852 31.4058  21
   1  -1   0 889.919 41.2714   8
  -1  -1   0 815.182 31.6179  20
   1   1   0 785.126 33.8983   3
   1   1   0 844.126 31.5216  21
   1   1   0 773.640 31.6675  14
   1   1   0 763.736 31.5114  15
   1   1   0 778.343 31.5614  18
   1  -1   0 884.514 36.4042  11
  -1   1   0 737.769 33.2580   2
   1   1   0 750.406 34.4690   1
   1  -1   0 842.724 50.8484   5
   1   1   0 866.822 42.2158  12
  -1  -1   0 801.406 47.6457  10
   1  -1   0 849.186 31.0005  18
  -1   1   0 811.486 31.6549  14
  -1  -1   0 809.085 31.5759  18
  -1   1   0 829.081 31.7432  23
  -1   1   0 851.171 31.4850  22
  -1  -1   0 825.888 31.5326  21
   1   1   0 826.653 33.6448   2
   1  -1   0 882.460 31.1847  20
   1   1   0 871.346 41.4947   8
  -1  -1   0 829.845 33.8082   2
  -1  -1   0 816.343 34.1103   3
  -1   1   0 857.020 31.1241  17
  -1  -1   0 783.966 31.7275  14
  -1  -1   0 793.978 31.5813  15
   1  -1   0 864.057 31.4572  22
   1  -1   0 820.708 31.7119  23
   1   1   0 799.733 31.7253  19
  -1  -1   0 873.268 45.2881  11
   1  -1   0 827.593 31.5670  14
   2  -1   0 107.694 8.28208   3
   2  -1   0 123.293 14.9231   8
   2  -1   0 115.036 5.24849  18
   2  -1   0 108.498 5.94707  15
  -2  -1   0 135.026 5.98441  20
   2  -1   0 119.391 5.92248  21
   2   1   0 129.165 10.0674   1
  -2   1   0 106.555 8.24314   2
   2   1   0 126.699 6.11353  14
  -2  -1   0 99.5509 20.3353  10
  -2  -1   0 113.550 17.6182  11
   2  -1   0 110.629 5.88461  23
   2   1   0 128.604 27.5640   5
   2   1   0 141.900 15.9809   8
  -2   1   0 129.622 16.6236  11
   2  -1   0 117.660 8.72646   2
  -2  -1   0 126.589 8.85629   2
   2   1   0 123.795 9.16521   3
   2  -1   0 96.0863 21.7875   5
  -2  -1   0 124.810 5.44414  17
  -2  -1   0 134.743 5.92855  18
  -2   1   0 115.007 4.88275  13
  -2   1   0 114.021 5.86563  14
  -2   1   0 114.987 5.21878  18
  -2   1   0 119.635 5.38056  20
   2   1   0 126.965 5.89839  18
   2  -1   0 116.149 5.38856  20
   2  -1   0 107.677 13.4772  11
   2  -1   0 122.668 5.84787  14
  -2  -1   0 124.818 5.94296  21
  -2  -1   0 125.035 6.19184  14
   2   1   0 129.330 9.03999   2
   2   1   0 129.415 6.01246  21
  -2   1   0 116.959 5.69894  22
   2  -1   0 107.102 8.86928   1
  -2  -1   0 126.979 9.29887   3
   2   1   0 125.392 6.01459  15
   2   1   0 123.231 15.7206  12
   2  -1   0 109.267 9.00861   4
  -3   1   0 7.58830 2.70390   2
  -3   1   0 24.5545 10.6958  11
  -3   1   0 11.1061 1.15403  13
  -3  -1   0 7.77373 1.73118  15
  -3   1   0 12.2051 1.37328  18
  -3  -1   0 8.04834 1.59367  18
   3   1   0 4.46582 2.46699   3
   3   1   0 7.68638 1.38168  23
  -3  -1   0 8.11636 1.89227  21
   3   1   0 12.2565 6.92152   8
   3  -1   0 11.3481 3.96900   2
  -3  -1   0 11.7244 10.8669  11
  -3  -1   0 9.80614 2.00024  14
   3  -1   0 13.3839 2.16301  21
   3  -1   0 10.1087 1.81488  23
   3   1   0 6.03193 3.45125   1
   3  -1   0 16.9774 5.14367   1
   3  -1   0 13.1365 7.85791   8
   3  -1   0 11.5136 1.90502  14
   3   1   0 6.81736 1.71426  19
  -3   1   0 14.2188 2.33494  14
   3  -1   0 13.4548 1.60086  20
   3   1   0 7.64718 6.69645  12
  -3  -1   0 0.23211 9.91928  10
   3   1   0 8.47416 1.69762  15
   3   1   0 10.2095 1.76162  18
   3  -1   0 12.8610 1.88891  15
  -3  -1   0 8.22022 1.26456  17
  -3   1   0 13.4544 1.52989  20
   3   1   0 7.41841 1.63389  14
   3   1   0 7.95811 3.88364   4
   3   1   0 17.4994 13.1113   5
   3  -1   0 11.7450 1.46948  18
   3   1   0 12.1645 3.35151   2
  -3  -1   0 6.92909 3.07086   2
   3  -1   0 17.6184 4.75999   3
  -3  -1   0 8.05417 1.52871  20
   3   1   0 11.2030 2.07864  21
   3  -1   0 10.9242 15.3637   5
   3  -1   0 8.89025 3.26415   4
   4   1   0 1905.56 76.1769  15
   4  -1   0 1948.91 76.1810  21
   4  -1   0 1972.30 76.0544  23
   4   1   0 1890.43 75.3911  23
   4  -1   0 1972.85 75.0136  18
  -4  -1   0 1934.72 121.274  11
   4  -1   0 2015.62 75.3271  20
  -4  -1   0 1924.46 76.4673  14
  -4  -1   0 1916.93 84.3368   2
   4   1   0 1905.26 76.1316  14
  -4   1   0 1948.93 74.2379  13
  -4   1   0 2040.08 76.4166  14
   4  -1   0 2018.84 111.973   8
   4   1   0 1973.07 84.4668   2
   4  -1   0 1929.70 84.5769   3
   4  -1   0 1937.81 75.7988  14
   4   1   0 1948.02 75.6501  18
  -4   1   0 1994.99 74.8952  18
  -4   1   0 2025.85 84.4070   2
  -4   1   0 2020.18 117.919  11
  -4  -1   0 1804.82 129.612  10
   4   1   0 1998.36 111.379   8
   4  -1   0 1923.31 86.3587   1
   4  -1   0 2016.55 84.6739   2
   4   1   0 1851.86 87.1622   4
  -4   1   0 2002.06 75.1685  20
  -4  -1   0 1968.41 74.6055  17
   4  -1   0 2142.85 113.353  12
  -4  -1   0 1924.19 75.5380  18
  -4  -1   0 1946.43 75.6767  20
  -4  -1   0 1919.03 76.0925  21
  -4   1   0 1957.34 76.0273  21
  -4  -1   0 1938.93 76.6975  15
   4  -1   0 1919.85 145.990   5
   4  -1   0 1950.62 76.4386  15
   4   1   0 2014.67 76.2586  21
   4  -1   0 2034.60 87.3027   4
   4   1   0 1954.30 85.3347   3
   4   1   0 1866.53 143.767   5
   4   1   0 1824.98 76.4317  19
   4   1   0 1994.45 113.284  12
  -5   1   0 179.029 15.9944   2
  -5   1   0 221.727 40.1802  11
  -5  -1   0 133.397 37.9330  10
   5  -1   0 200.232 9.56143  18
  -5  -1   0 189.985 8.87880  17
   5  -1   0 178.015 17.9242   1
   5  -1   0 208.644 17.3373   2
   5  -1   0 195.858 17.0060   3
   5  -1   0 192.539 10.7766  19
  -5  -1   0 188.848 10.4975  21
   5   1   0 189.406 37.3262  12
  -5  -1   0 190.810 9.77115  13
  -5  -1   0 186.518 9.97103  20
   5  -1   0 190.334 10.7751  15
  -5  -1   0 177.239 10.9049  15
   5   1   0 197.066 30.2289   8
  -5   1   0 190.669 10.3616  21
  -5   1   0 208.622 10.5146  22
  -5   1   0 192.442 8.68192  13
   5  -1   0 203.939 10.8706  21
  -5  -1   0 179.070 16.1082   2
  -5  -1   0 188.813 9.85623  18
   5  -1   0 203.678 9.91199  20
   5   1   0 186.119 10.4068  14
   5   1   0 187.618 10.5356  15
   5   1   0 189.057 10.0086  18
   5   1   0 177.945 10.8046  19
   5   1   0 194.250 10.6426  21
   5   1   0 196.253 9.98755  23
  -5  -1   0 197.483 11.0350  14
   5   1   0 188.862 18.6910   4
   5   1   0 163.246 51.7063   5
   5   1   0 178.957 16.7696   3
   5  -1   0 195.146 10.4031  23
   5   1   0 198.723 18.7545   1
   5  -1   0 271.219 35.6796   8
  -5   1   0 201.145 10.8150  14
  -5   1   0 198.004 9.35356  18
   5  -1   0 172.083 17.6416   4
  -5  -1   0 209.369 42.6770  11
  -5   1   0 187.563 9.49139  20
   5  -1   0 186.919 31.8554  12
   5   1   0 200.095 16.8946   2
  -5   1   0 206.730 44.9838  10
   5  -1   0 181.382 10.0732  14
   5  -1   0 152.465 50.5907   5
  -6   1   0 55.0417 9.85837   2
  -6  -1   0 77.1361 6.83935  15
   6  -1   0 64.8238 5.60552  14
   6   1   0 81.1550 6.93015  19
   6  -1   0 72.8882 6.39485  21
   6   1   0 75.1546 5.61515  23
  -6   1   0 23.5674 28.8530  11
   6   1   0 88.9122 6.12218  18
   6  -1   0 71.0566 10.8049   2
   6   1   0 73.9196 11.6455   3
  -6   1   0 75.1847 6.03450  22
  -6  -1   0 77.2553 5.61238  18
   6   1   0 75.5112 6.04055  14
  -6   1   0 68.3532 4.86401  18
  -6   1   0 70.2036 4.36503  13
  -6   1   0 67.6243 5.12850  20
   6  -1   0 56.8653 23.7122  12
   6  -1   0 53.4720 12.1893   1
  -6  -1   0 72.3896 32.1069  11
   6  -1   0 69.7006 11.0337   3
  -6   1   0 73.6920 6.41856  14
  -6   1   0 73.1302 3.96915  17
   6   1   0 83.1674 6.60745  21
   6   1   0 79.9431 11.2262   2
  -6  -1   0 73.5255 5.67581  20
  -6  -1   0 74.2191 4.51664  17
   6  -1   0 69.8569 5.20135  18
   6   1   0 93.0114 13.9747   1
   6   1   0 59.1484 24.7278  12
  -6  -1   0 72.3442 10.7178   2
   6   1   0 72.7187 14.7203   4
   6  -1   0 69.4071 6.34847  19
  -6  -1   0 88.2764 5.72177  13
  -6  -1   0 69.6643 6.55129  14
   7   1   0 -0.6077 3.13078   2
  -7   1   0 1.40177 1.31292  13
   7   1   0 3.61866 4.77890   1
   7   1   0 1.64419 3.60695   3
   7   1   0 9.06568 4.66080   4
   7  -1   0 4.53561 2.69201  19
  -7   1   0 3.48660 2.40303  14
   7  -1   0 -3.7374 3.51856   4
  -7   1   0 0.58915 1.76034  20
  -7   1   0 1.79524 2.10881  22
   7   1   0 -2.9990 14.8809  12
   7  -1   0 4.04685 2.76116  21
  -7  -1   0 -1.2798 1.72278  15
  -7   1   0 3.19650 1.65563  18
   7  -1   0 -2.2153 3.11175   1
  -7   1   0 -4.1302 3.55190   2
  -7   1   0 -11.601 29.2840  11
   7  -1   0 -2.0563 2.88557   3
   7   1   0 0.13617 2.23589  21
  -7  -1   0 -0.7841 1.37680  13
   7   1   0 0.59852 1.59005  18
   7  -1   0 3.08619 1.82885  18
  -7  -1   0 5.00056 4.47843   2
  -7   1   0 2.66892 0.97813  17
   7   1   0 2.59515 2.50701  19
   7  -1   0 11.0299 5.50756   2
  -7  -1   0 -1.0977 1.75444  14
   7  -1   0 -14.852 21.4784  12
  -7  -1   0 -18.340 26.0548  11
   8   1   0 691.936 32.9148  21
  -8   1   0 761.569 33.1660  22
  -8   1   0 715.193 33.6187  14
  -8   1   0 723.190 108.592  11
   8  -1   0 708.211 46.9154   3
   8  -1   0 723.456 30.9204  18
   8   1   0 725.574 50.9454   1
  -8  -1   0 693.228 29.0960  17
   8  -1   0 717.644 49.4191   1
   8  -1   0 790.497 51.7949   4
  -8  -1   0 704.140 30.4970  13
   8   1   0 708.424 47.3226   3
   8  -1   0 736.376 33.7095  19
  -8   1   0 726.267 27.9795  17
   8  -1   0 748.866 46.4586   2
   8   1   0 704.162 45.7427   2
   8   1   0 682.016 49.6088   4
  -8   1   0 708.274 29.0017  13
   8   1   0 686.743 33.6913  19
   8  -1   0 718.396 33.1849  21
  -8  -1   0 705.877 33.8080  14
   8   1   0 703.689 31.7312  18
   9   1   0 16.2580 8.85948   2
   9  -1   0 21.5439 4.29186  18
   9  -1   0 19.7466 9.84527   1
   9  -1   0 18.1597 5.52107  21
   9   1   0 22.5789 5.90992  19
   9   1   0 23.8201 5.70273  21
  -9  -1   0 24.5727 5.40084  22
   9  -1   0 31.3955 8.99479   3
  -9   1   0 21.2482 5.11662  22
   9   1   0 27.1763 10.6370   1
  -9  -1   0 27.1189 4.25982  13
   9  -1   0 25.6660 6.31437  19
   9  -1   0 29.6726 9.50363   2
  -9  -1   0 22.1791 5.55384  14
   9   1   0 31.7017 10.7688   3
  -9  -1   0 28.0874 3.23932  17
  -9   1   0 27.2821 5.89667  14
   9   1   0 19.4545 10.8413   4
   9  -1   0 10.3204 8.17999   4
  10  -1   0 22.4991 5.93045  21
  10   1   0 26.3149 6.35309  19
  10   1   0 26.5908 5.96041  21
  10   1   0 33.8777 5.55292  18
 -10   1   0 18.8668 5.31709  14
 -10  -1   0 33.4848 6.83103  14
 -10  -1   0 28.3572 4.31472  13
 -10  -1   0 33.6218 6.69102  22
  10  -1   0 20.8683 4.24151  18
 -10   1   0 17.3477 4.88244  22
  10  -1   0 20.8722 5.36398  19
  11  -1   0 5.37830 3.66076  19
  11   1   0 1.56276 3.76649  21
  11  -1   0 7.25363 4.93675  16
  11   1   0 1.45102 2.67327  18
 -11  -1   0 -1.3163 2.93243  14
  11  -1   0 3.92965 3.42652  21
 -11  -1   0 3.58267 2.80514  13
  11  -1   0 1.78397 2.52634  18
 -11   1   0 1.38023 3.69017  14
 -11  -1   0 -1.5503 2.71028  22
  11   1   0 -2.3261 3.09188  19
  12  -1   0 39.0338 7.80801  21
  12  -1   0 46.1790 8.61708  19
  12  -1   0 42.1894 9.40647  16
  12   1   0 41.3898 9.18690  16
  12   1   0 46.0288 8.47134  21
 -12  -1   0 41.5365 9.02754  14
  12   1   0 35.7160 7.45535  19
 -12   1   0 37.4608 8.18732  14
 -12  -1   0 39.3594 7.85090  22
 -12   1   0 30.9026 7.45862  22
  12   1   0 38.1265 6.08203  18
  12  -1   0 38.4239 5.38972  18
   0  -2   0 3265.16 130.416   8
   0   2   0 3239.51 135.146   9
   0  -2   0 3316.06 139.096   5
   0   2   0 3375.07 150.792   6
  -1  -2   0 226.336 8.71983  21
   1   2   0 218.439 8.69761  15
  -1   2   0 200.991 8.68008  22
  -1   2   0 185.828 8.94076  23
  -1  -2   0 214.811 9.15866  14
  -1  -2   0 217.005 8.80215  15
   1  -2   0 179.717 21.0535   5
   1  -2   0 188.512 15.4524   8
   1   2   0 230.336 11.0585   3
  -1   2   0 188.009 25.9665   6
   1   2   0 237.212 16.9620   8
  -1   2   0 205.126 8.54223  17
   1   2   0 215.165 11.8847   1
   1  -2   0 183.041 8.87262  23
   1  -2   0 182.153 8.28099  20
  -1  -2   0 221.018 21.1835  10
  -1  -2   0 226.640 9.02071  18
   1   2   0 245.352 16.8818   9
   1  -2   0 193.001 8.54419  21
   1  -2   0 182.755 9.86324   1
   1   2   0 218.986 8.92889  17
   1   2   0 217.551 8.97641  18
   1   2   0 226.371 9.04072  19
  -1   2   0 197.764 18.5729   9
   1   2   0 257.110 24.8840   5
   1   2   0 220.887 16.9578  12
   1   2   0 222.097 8.63604  21
  -1  -2   0 224.318 9.06459  19
  -1   2   0 177.283 9.94363   2
  -1  -2   0 230.228 11.0104   2
  -1  -2   0 220.433 11.2904   3
  -1  -2   0 223.829 8.95623  17
   1  -2   0 180.458 10.2437   2
   1  -2   0 189.937 8.68877  22
   1  -2   0 194.368 8.49538  17
   2   2   0 316.922 39.6057   5
  -2   2   0 251.265 11.0470  21
  -2   2   0 255.773 11.1312  22
   2  -2   0 249.917 14.6386   1
   2  -2   0 230.235 14.2347   2
   2   2   0 277.971 15.4148   3
  -2   2   0 244.497 14.1026   2
   2   2   0 267.185 16.4333   1
   2   2   0 294.203 25.1178   8
  -2  -2   0 265.514 11.4389  20
   2   2   0 285.444 14.9470   2
   2  -2   0 248.778 11.2046  21
  -2  -2   0 272.609 11.3122  21
  -2  -2   0 274.994 11.0993  17
   2   2   0 288.647 11.8027  19
  -2  -2   0 292.680 15.3568   2
  -2   2   0 246.076 10.4585  20
  -2   2   0 240.917 10.3707  17
  -2  -2   0 261.077 11.3640  18
  -2  -2   0 274.159 11.8331  14
   2   2   0 267.789 11.2746  15
   2   2   0 274.823 11.4908  18
   2   2   0 264.162 11.5850  14
   2   2   0 283.185 25.6755  12
   2  -2   0 193.652 31.7064   5
   2  -2   0 233.531 14.4804   4
  -2  -2   0 265.248 28.5121  11
   2  -2   0 243.603 11.4086  23
   2  -2   0 243.262 15.6467  11
   2  -2   0 260.806 14.9852  11
   2  -2   0 250.417 11.1788  14
   2  -2   0 240.426 10.1658  18
   2  -2   0 239.716 22.9052   8
  -2   2   0 247.284 11.3775  14
   2  -2   0 250.484 10.5102  20
  -2  -2   0 283.812 15.8258   3
  -2  -2   0 322.625 33.1763  10
  -2  -2   0 261.141 11.4396  15
   2  -2   0 255.684 10.9812  22
   3  -2   0 9.31662 6.14763   8
   3   2   0 15.2842 2.07869  21
   3  -2   0 7.85854 1.34329  20
   3  -2   0 10.4992 2.07911  23
   3   2   0 8.79333 7.70442  12
   3  -2   0 9.83686 1.92754  15
   3   2   0 8.79850 3.82909   4
  -3  -2   0 10.5776 1.79220  20
   3   2   0 20.0772 5.74801   1
   3   2   0 33.0206 11.1289   8
  -3  -2   0 -0.4119 8.58798  10
   3   2   0 18.2111 4.87124   2
   3   2   0 14.0153 2.49071  19
  -3  -2   0 13.9935 1.87894  18
  -3  -2   0 11.5942 3.41421   2
   3  -2   0 6.85853 2.92082   3
  -3   2   0 19.2887 9.31822  11
  -3   2   0 11.1238 2.14955  14
  -3   2   0 10.5710 1.09347  17
  -3   2   0 8.19020 1.06655  18
  -3   2   0 11.7109 1.35676  20
  -3  -2   0 28.4956 11.0116  11
  -3  -2   0 13.1644 2.33982  14
   3   2   0 18.7518 4.61991   3
   3  -2   0 0.85302 5.31877  11
  -3   2   0 11.8530 2.03431  21
  -3   2   0 13.4342 2.09815  22
   3   2   0 21.1867 20.1384   5
   3   2   0 12.2682 2.17089  14
  -3  -2   0 15.3079 2.43338  21
   3  -2   0 10.2640 1.93518  21
  -3  -2   0 13.8563 2.05768  15
   3  -2   0 11.2251 1.90246  14
   3  -2   0 2.46722 13.1006   5
   3  -2   0 7.58529 3.43958   2
   3   2   0 13.2589 1.84925  15
  -3   2   0 10.3415 3.58717   2
   3  -2   0 8.57001 1.17501  18
   3  -2   0 11.5524 5.98626  11
   3  -2   0 11.5392 4.11599   1
   3   2   0 12.5495 2.14643  18
  -4   2   0 395.425 17.4987  14
  -4   2   0 378.948 22.9848   2
   4  -2   0 400.522 23.9267   3
  -4  -2   0 375.469 17.8337  14
  -4  -2   0 382.702 52.5400  10
  -4  -2   0 351.413 16.0485  17
   4   2   0 379.834 23.4568   2
  -4   2   0 412.753 15.3695  17
   4  -2   0 396.005 16.2882  20
  -4  -2   0 385.241 23.9210   2
   4   2   0 380.606 17.7962  19
   4  -2   0 406.150 25.5273   4
   4   2   0 379.781 17.2922  15
  -4   2   0 382.723 43.1688  11
   4  -2   0 418.406 41.1055   8
   4  -2   0 342.515 33.2506  11
   4   2   0 363.234 25.8698   4
   4   2   0 379.309 16.3642  23
  -4  -2   0 367.020 16.8922  18
   4   2   0 410.944 40.6258   8
  -4  -2   0 379.956 17.7647  15
   4  -2   0 382.013 15.8563  18
   4   2   0 381.226 17.1900  21
   4   2   0 355.870 16.9514  18
   4  -2   0 398.175 17.4769  23
   4   2   0 376.533 26.0468   1
   4  -2   0 374.851 17.5097  15
  -4  -2   0 471.621 50.2405  11
   4   2   0 352.046 17.2208  14
  -4   2   0 372.438 16.9908  21
  -4   2   0 385.713 15.7215  18
  -4   2   0 387.275 16.0687  20
   4   2   0 398.624 24.6936   3
   4  -2   0 404.327 25.3179   1
   4   2   0 389.834 40.8756  12
  -4  -2   0 347.445 16.8726  20
  -4   2   0 399.648 17.0714  22
   4  -2   0 380.454 23.7171   2
   4  -2   0 406.252 65.2533   5
   4  -2   0 389.860 16.9544  14
   4  -2   0 403.656 17.5124  21
   5  -2   0 482.882 21.6766  14
  -5   2   0 475.677 29.2382   2
  -5  -2   0 471.279 22.6991  15
   5   2   0 490.659 21.1444  23
  -5   2   0 486.374 57.6020  11
  -5  -2   0 492.517 21.8611  20
  -5  -2   0 480.066 22.0987  21
   5  -2   0 443.170 49.2314  12
   5   2   0 483.286 22.2129  14
   5  -2   0 504.742 22.2469  23
  -5   2   0 522.923 62.8807  10
  -5  -2   0 500.741 22.8928  14
  -5   2   0 521.778 22.6108  14
   5   2   0 496.685 30.0087   2
   5  -2   0 530.215 21.1191  20
  -5   2   0 495.328 20.2989  18
  -5   2   0 496.744 20.7394  20
  -5   2   0 482.978 21.8217  21
  -5   2   0 536.384 22.0704  22
   5   2   0 478.308 33.1084   4
   5  -2   0 535.805 31.2194   2
   5  -2   0 460.327 29.7463   3
   5  -2   0 474.172 31.6752   4
  -5  -2   0 432.870 57.5748  11
   5   2   0 488.302 31.1397   3
   5   2   0 398.428 71.1622   5
   5  -2   0 522.980 32.8435   1
  -5   2   0 519.644 19.6150  17
   5   2   0 478.316 22.1154  15
   5   2   0 530.168 50.4172   8
   5  -2   0 474.314 22.1396  21
   5   2   0 498.345 22.8674  19
   5  -2   0 480.536 74.4261   5
   5   2   0 493.291 22.1148  21
   5  -2   0 491.108 22.5324  15
   5  -2   0 505.779 22.2921  19
  -5  -2   0 502.158 20.6375  17
   5   2   0 445.739 49.9150  12
   5   2   0 486.112 33.0357   1
   5  -2   0 499.605 20.5464  18
  -5  -2   0 474.168 30.1264   2
   5  -2   0 493.500 49.8852   8
   5   2   0 486.029 21.8075  18
  -5  -2   0 487.263 21.6835  18
   6   2   0 264.900 42.1536  12
   6   2   0 241.411 23.5017   1
   6  -2   0 288.577 42.1620  12
  -6   2   0 241.494 11.8868  20
  -6   2   0 231.457 20.1944   2
   6   2   0 262.529 13.2079  18
   6  -2   0 236.985 12.7391  14
   6  -2   0 246.544 13.5904  19
  -6  -2   0 242.981 20.6168   2
  -6   2   0 253.898 13.8306  14
  -6   2   0 248.199 13.1266  22
   6   2   0 259.547 14.3261  19
  -6  -2   0 249.823 14.3001  15
  -6  -2   0 260.365 12.9996  13
   6  -2   0 263.105 22.1222   3
   6  -2   0 257.422 21.1435   2
   6  -2   0 273.480 23.4493   1
  -6   2   0 254.951 10.4524  17
  -6   2   0 246.791 10.2928  17
  -6  -2   0 251.940 14.1954  14
   6  -2   0 244.482 11.7448  18
   6  -2   0 237.360 13.4869  21
   6  -2   0 258.212 23.1435   4
   6   2   0 265.670 22.4800   3
  -6   2   0 190.589 45.2226  11
  -6  -2   0 248.044 11.6537  17
  -6   2   0 226.666 11.3354  18
   6   2   0 270.691 24.6331   4
   6   2   0 236.998 12.2721  23
  -6  -2   0 158.375 43.6525  11
   6   2   0 243.588 13.3815  21
   6   2   0 261.486 21.2812   2
   7   2   0 239.979 41.5258  12
   7  -2   0 188.239 12.3689  21
   7  -2   0 212.569 20.7578   2
   7   2   0 244.305 24.6893   1
   7  -2   0 166.133 20.2353   4
  -7   2   0 192.178 19.3431   2
  -7  -2   0 194.294 10.0361  17
  -7   2   0 204.839 12.1182  22
   7   2   0 221.180 12.7899  21
  -7  -2   0 227.608 13.7479  15
   7  -2   0 198.292 10.5815  18
   7   2   0 223.152 13.5302  19
  -7   2   0 193.010 10.7106  20
   7  -2   0 153.792 38.5792  12
  -7   2   0 196.411 8.58096  17
  -7   2   0 200.851 8.56313  17
   7  -2   0 191.834 12.4045  19
   7   2   0 220.511 20.6817   2
  -7  -2   0 236.723 11.8871  13
   7   2   0 223.981 12.2159  18
   7  -2   0 182.941 19.7330   3
   7   2   0 231.536 22.1045   3
   7   2   0 174.168 21.4632   4
  -7   2   0 193.776 12.5266  14
   7  -2   0 184.434 21.1592   1
  -7  -2   0 178.624 19.8792   2
   7   2   0 204.327 11.2815  23
  -7  -2   0 226.563 13.7247  14
   8  -2   0 -2.2086 2.34483  19
   8   2   0 1.59407 2.64745  21
   8   2   0 2.44438 2.42029  18
  -8  -2   0 2.18600 1.65441  17
   8   2   0 -3.0138 5.31760   4
   8  -2   0 3.59948 4.21895   2
  -8  -2   0 2.68221 2.77093  14
  -8  -2   0 0.76592 2.41994  15
   8   2   0 -4.1643 4.58178   1
   8   2   0 17.4557 7.28210   2
  -8   2   0 -1.1628 1.77099  14
   8  -2   0 1.22930 1.70331  18
   8   2   0 6.33423 5.37939   3
   8  -2   0 -0.9539 2.95598  21
  -8   2   0 2.49304 2.37350  22
   8   2   0 0.45389 3.09193  19
   8  -2   0 -6.3359 5.20100   3
   8  -2   0 0.39969 4.13504   4
  -8  -2   0 1.36213 1.88255  13
   8  -2   0 5.27082 5.04470   1
  -9   2   0 200.649 14.5854  14
  -9  -2   0 235.146 12.7251  13
   9   2   0 203.147 14.1532  21
  -9   2   0 207.515 13.9278  22
  -9  -2   0 204.756 10.8330  17
  -9  -2   0 236.190 15.6850  14
   9   2   0 245.991 25.7237   3
   9  -2   0 232.081 26.8376   4
   9   2   0 211.945 26.8620   1
   9   2   0 223.979 13.4988  18
   9   2   0 200.101 14.7844  19
   9  -2   0 200.061 24.0726   3
   9  -2   0 239.359 23.9920   2
   9  -2   0 221.483 14.6614  21
   9  -2   0 214.317 14.5875  19
   9   2   0 197.835 22.1989   2
   9  -2   0 243.423 26.6767   1
   9   2   0 206.516 27.1027   4
   9  -2   0 218.221 11.8658  18
 -10   2   0 51.0863 6.78435  22
 -10  -2   0 54.9763 7.54083  22
 -10   2   0 38.9487 7.56274  14
  10   2   0 56.9122 6.62575  18
 -10  -2   0 49.0683 8.43240  14
  10  -2   0 50.2856 5.25848  18
  10  -2   0 48.8297 8.19768  19
  10  -2   0 52.5883 7.20436  21
 -10  -2   0 53.6181 5.80230  13
  10   2   0 43.9121 8.62119  19
  10   2   0 45.6773 7.81701  21
  11   2   0 102.183 11.0004  19
 -11  -2   0 105.011 11.2128  14
 -11   2   0 81.7532 9.14951  22
 -11  -2   0 68.7571 7.60654  13
  11  -2   0 75.8466 9.52225  21
  11   2   0 97.0362 10.2434  21
  11  -2   0 86.9559 10.9297  16
  11  -2   0 87.4246 6.95855  18
 -11   2   0 90.7279 10.3485  14
  11  -2   0 91.6675 10.1541  19
 -11  -2   0 91.3365 10.0750  22
  11   2   0 102.343 8.89512  18
 -12   2   0 7.34400 4.37634  22
  12  -2   0 7.52738 4.17354  19
  12   2   0 12.9574 5.95425  16
  12  -2   0 6.79572 5.01476  16
  12   2   0 10.1595 4.72152  19
  12  -2   0 12.4857 5.53317  21
  12   2   0 13.6087 3.97495  18
 -12  -2   0 4.48954 5.01837  14
 -12   2   0 -0.4991 4.68223  14
 -12  -2   0 7.41877 4.05135  22
  12   2   0 11.1107 4.63892  21
   0  -3   0 2.87849 0.85446  22
   0  -3   0 -0.4109 1.99221   8
   0  -3   0 2.18256 0.79758  17
   0  -3   0 2.50706 5.41995   5
   0   3   0 -3.2017 2.54775   9
   0   3   0 1.97089 0.79448  17
   0  -3   0 2.60793 0.64305  19
   0   3   0 2.40384 0.75196  18
   0  -3   0 1.36193 0.63507  18
   0   3   0 1.71337 0.74668  22
   0   3   0 2.59335 0.74661  23
   0  -3   0 2.28074 0.66541  23
   1   3   0 26.3583 4.55960   1
  -1   3   0 27.0193 2.31622  23
   1  -3   0 31.2901 9.96216   5
  -1   3   0 30.4947 2.13700  22
  -1  -3   0 28.0656 3.33048   2
  -1  -3   0 32.7692 3.66722   3
  -1  -3   0 30.1765 2.54504  14
  -1   3   0 24.8398 2.76518   2
  -1  -3   0 26.1210 2.25713  17
  -1  -3   0 25.8842 2.20310  18
   1  -3   0 24.7346 2.17469  23
   1  -3   0 22.2893 5.61496   8
   1  -3   0 25.5976 2.99651   2
   1   3   0 23.0449 11.5757   5
   1  -3   0 28.4993 2.14678  22
  -1   3   0 33.9976 10.0504   9
   1  -3   0 25.3836 2.00021  17
   1   3   0 30.4415 2.00485  15
  -1  -3   0 28.8530 1.95234  21
   1   3   0 29.2229 2.31296  18
   1   3   0 27.5119 13.8068   6
   1   3   0 33.5565 7.79171   8
  -1   3   0 28.9435 2.12687  17
   1   3   0 25.3293 6.88619   9
  -1   3   0 10.7909 11.6936   6
   1   3   0 30.3864 2.29217  19
   1   3   0 28.5903 1.51789  23
   1   3   0 40.5113 7.77916  12
   1  -3   0 31.4158 2.47929   1
   1  -3   0 29.5167 1.55499  19
   1  -3   0 29.2952 1.90511  21
   1   3   0 29.6218 3.06011   3
  -1  -3   0 32.2251 9.11596  10
   1  -3   0 27.4968 1.52790  18
   1   3   0 30.3663 2.83821   3
  -1  -3   0 29.4471 2.25334  19
   1   3   0 28.1617 2.32156  17
   2   3   0 375.844 22.1499   4
   2   3   0 400.178 16.4469  21
   2  -3   0 407.940 20.0585   4
  -2   3   0 429.813 16.6497  22
   2  -3   0 415.984 16.5909  21
   2   3   0 381.616 16.8743  18
   2   3   0 374.959 16.9287  19
  -2  -3   0 387.827 16.7917  15
   2  -3   0 429.247 20.6919   2
  -2  -3   0 426.713 40.6305  10
  -2   3   0 449.099 52.3193   6
  -2   3   0 398.425 17.1935  23
  -2   3   0 396.439 24.6244  11
   2   3   0 359.371 44.6325   5
  -2   3   0 410.230 16.3388  21
   2   3   0 380.449 17.0135  14
  -2  -3   0 377.055 16.4814  21
  -2   3   0 397.976 15.7054  20
  -2   3   0 416.766 35.6524   9
  -2  -3   0 396.565 16.6942  17
  -2  -3   0 381.168 21.2126   3
   2  -3   0 426.762 46.8965   5
   2   3   0 383.867 20.4946   3
   2   3   0 391.142 16.5059  15
   2  -3   0 391.741 17.0124  23
   2  -3   0 424.920 31.7606   8
  -2   3   0 406.732 16.0290  17
  -2   3   0 425.496 20.0012   2
   2  -3   0 412.153 20.0053   1
   2  -3   0 403.846 16.9728  14
   2  -3   0 424.193 15.8421  20
   2   3   0 414.226 30.9993   8
  -2  -3   0 383.412 20.4408   2
   2   3   0 405.659 30.6035   9
   2   3   0 417.616 32.1991  12
   2   3   0 395.399 16.6675  17
  -2  -3   0 376.751 16.8165  18
   2  -3   0 401.976 16.5287  22
   2  -3   0 403.278 16.0375  17
   2   3   0 388.170 22.1704   1
   2   3   0 385.545 20.0491   2
   2   3   0 391.926 43.4698   6
   3   3   0 7.50978 1.68780  18
  -3  -3   0 5.68925 1.31498  18
  -3   3   0 7.62059 7.78430   9
   3   3   0 11.1708 2.16223  21
   3  -3   0 12.6769 3.98733   4
   3   3   0 6.03203 1.43998  15
   3  -3   0 8.96025 1.75624  23
   3   3   0 4.76731 2.91595   4
   3   3   0 9.37187 14.9009   5
  -3   3   0 -16.969 13.1249   6
   3  -3   0 12.2820 8.71858   8
   3  -3   0 9.86598 1.85136  15
  -3  -3   0 7.19569 3.15487   2
   3  -3   0 23.0650 20.3541   5
   3  -3   0 12.6128 2.00802  22
  -3  -3   0 7.06643 2.77989   3
  -3   3   0 11.2791 2.07390  22
   3   3   0 7.40183 1.94410  19
   3   3   0 4.56866 3.22727   1
  -3  -3   0 8.34880 11.8301  10
  -3  -3   0 8.45543 1.96914  14
  -3   3   0 12.5906 2.09189  21
   3   3   0 4.89178 2.90095   3
   3   3   0 9.10595 6.83138   8
  -3  -3   0 7.52671 1.52210  17
  -3   3   0 11.4204 1.31719  20
   3   3   0 7.09661 1.71042  14
  -3  -3   0 8.18996 1.75861  21
  -3  -3   0 6.32888 1.49096  20
   3  -3   0 13.0725 4.16445   2
   3  -3   0 13.4147 4.25419   1
  -3  -3   0 9.39604 1.83337  15
   3   3   0 8.75264 3.41095   2
   3   3   0 9.75001 7.87466  12
   3  -3   0 13.2288 3.62550   3
  -3   3   0 12.3454 3.46919   2
   3  -3   0 10.3550 1.96796  14
   4  -3   0 572.864 22.0783  18
  -4  -3   0 544.260 23.8552  18
   4  -3   0 594.563 22.6950  20
  -4   3   0 585.223 21.9484  17
  -4  -3   0 506.144 30.5757   2
  -4   3   0 573.721 24.3242  14
   4   3   0 551.282 30.4400   2
   4  -3   0 584.232 30.8346   3
   4   3   0 549.164 31.6586   3
   4   3   0 529.819 23.8444  18
  -4   3   0 564.472 23.6224  21
   4   3   0 554.240 22.6709  23
   4  -3   0 564.262 24.3838  15
  -4  -3   0 538.929 23.1121  17
   4   3   0 527.697 33.5725   4
   4  -3   0 661.819 79.4890   5
  -4  -3   0 542.936 24.6690  14
  -4   3   0 483.028 50.4013  11
   4  -3   0 594.585 24.2023  21
   4   3   0 509.640 23.9660  14
   4  -3   0 589.983 35.8710  11
   4   3   0 529.404 23.6817  15
  -4   3   0 587.881 30.4002   2
  -4  -3   0 521.627 23.8102  20
  -4   3   0 577.379 23.7862  22
   4  -3   0 596.236 32.4081   1
   4   3   0 556.631 33.8381   1
   4   3   0 494.031 48.3482  12
   4  -3   0 576.584 32.1520   4
   4  -3   0 591.172 33.8339  11
  -4   3   0 590.552 22.5750  20
   4   3   0 537.115 24.4840  19
   4   3   0 546.522 23.7421  21
   4   3   0 520.294 72.6281   5
   4  -3   0 574.347 31.3733   2
   4  -3   0 568.194 23.6462  14
   4  -3   0 602.922 51.1685   8
  -4  -3   0 522.977 24.2910  15
   4  -3   0 560.703 24.2487  23
   4   3   0 531.828 46.9522   8
   5  -3   0 32.0266 3.87949  21
   5   3   0 17.0989 6.65533   4
   5  -3   0 22.4797 13.9164  12
  -5  -3   0 21.3228 3.95747  15
   5  -3   0 35.6590 8.77176   1
  -5  -3   0 21.3547 3.68385  21
  -5   3   0 40.9426 24.5556  11
   5  -3   0 31.4234 3.68911  23
   5  -3   0 27.4119 7.67622   4
  -5   3   0 24.6337 3.20432  21
   5  -3   0 36.8342 18.8418   8
  -5  -3   0 26.7774 4.63208  14
   5  -3   0 21.8465 3.12117  15
   5  -3   0 30.9731 2.84811  20
  -5   3   0 29.2271 1.96927  17
   5  -3   0 33.2365 11.3786  11
   5   3   0 24.4371 2.57955  23
  -5   3   0 28.1048 6.41611   2
   5   3   0 22.7912 3.66900  18
   5  -3   0 24.5731 6.87301   3
   5   3   0 -18.636 25.7392   5
   5  -3   0 71.7249 39.0077   5
  -5  -3   0 19.6173 5.59775   2
   5   3   0 13.2713 15.1661  12
   5   3   0 27.5415 3.47047  14
   5   3   0 22.8724 4.07291  19
   5   3   0 25.1875 3.52761  21
   5  -3   0 30.8840 2.51069  18
  -5  -3   0 28.3660 21.2463  10
   5   3   0 22.6576 3.13241  15
  -5   3   0 33.1393 3.54599  22
   5   3   0 16.1047 5.82092   3
  -5   3   0 27.1646 3.62715  14
   5  -3   0 34.5556 3.78875  19
   5  -3   0 28.0248 7.00754   2
  -5  -3   0 24.2093 3.91079  20
  -5   3   0 29.2449 2.64581  20
  -5  -3   0 22.2418 2.71346  17
   5   3   0 4.61930 12.2535   8
   5  -3   0 33.1488 3.35186  14
   5   3   0 40.8161 9.35408   2
  -5   3   0 56.9791 23.9215  10
   5   3   0 23.5125 8.08508   1
  -5  -3   0 25.5526 3.24717  18
   6  -3   0 -12.674 9.63815  11
  -6   3   0 1.49766 0.68979  17
   6  -3   0 -0.9407 2.89558   3
   6   3   0 8.54275 3.80623   4
   6   3   0 7.52073 5.54773   1
  -6  -3   0 -1.7412 2.95590   2
   6   3   0 0.11676 3.28261   3
   6  -3   0 2.67897 1.55316  20
  -6  -3   0 1.53356 1.83404  15
   6  -3   0 2.88990 3.30140   4
   6  -3   0 2.99309 1.99475  21
   6  -3   0 -3.4664 2.43609   2
  -6  -3   0 -0.6362 1.50767  13
   6  -3   0 2.28878 1.17856  18
  -6   3   0 57.0342 31.9773  11
   6   3   0 2.62629 2.06159  19
   6   3   0 11.6180 14.5129  12
   6   3   0 4.43022 2.39911  21
   6   3   0 0.86122 2.67816   2
   6  -3   0 2.69713 2.00630  19
  -6   3   0 1.45388 1.83847  14
   6  -3   0 1.53098 3.63155   1
  -6  -3   0 1.74957 1.27407  17
  -6  -3   0 0.97238 2.08748  14
   6   3   0 1.69579 1.73432  18
  -6   3   0 0.16298 1.52669  22
   6   3   0 0.70371 1.01489  23
   6  -3   0 -6.6206 17.3188  12
  -6   3   0 5.86023 3.98936   2
  -6   3   0 1.91915 1.36003  20
   6  -3   0 2.83359 1.67218  14
   7   3   0 59.3260 12.8303   3
  -7   3   0 32.6221 9.71474   2
  -7   3   0 42.1219 5.33042  14
   7   3   0 56.3982 13.9734   1
   7  -3   0 25.4587 9.05681   1
   7   3   0 49.0145 5.58846  21
   7   3   0 53.7323 6.40414  19
   7   3   0 35.6154 22.5854  12
   7  -3   0 40.8548 3.74002  18
   7   3   0 42.7098 4.28112  23
   7  -3   0 40.2593 9.77694   3
  -7  -3   0 60.9227 5.57362  13
  -7  -3   0 56.6731 11.1735   2
   7  -3   0 44.4012 5.45327  19
  -7   3   0 37.9800 4.81356  22
  -7  -3   0 60.0917 6.62738  15
  -7  -3   0 49.6643 4.24088  17
  -7  -3   0 59.9787 6.58267  14
   7   3   0 64.4582 14.3250   2
   7   3   0 60.7218 15.4338   4
   7   3   0 53.0002 5.53745  18
   7  -3   0 28.9167 9.30280   4
   7  -3   0 48.4796 11.6645   2
  -7   3   0 44.6252 4.14313  20
   7  -3   0 41.7907 5.56484  21
  -8   3   0 41.5905 6.45529  22
   8   3   0 25.5736 10.8551   4
  -8  -3   0 22.1271 5.42379  14
  -8  -3   0 31.2634 6.51765  15
  -8  -3   0 29.2677 3.76610  17
   8   3   0 37.6013 6.60475  21
   8   3   0 21.9204 8.36400   3
   8   3   0 50.6299 14.1696   1
  -8   3   0 28.5314 5.77142  14
   8  -3   0 28.5300 20.0666  11
   8   3   0 28.1016 8.37345   2
   8  -3   0 27.4964 9.78853   3
   8   3   0 40.8303 7.48385  19
   8  -3   0 33.7243 3.69718  18
   8  -3   0 22.1185 9.72488   1
   8  -3   0 30.2934 6.05145  21
   8   3   0 33.1007 5.61355  18
   8  -3   0 27.8218 11.1386   2
   8  -3   0 43.1930 5.89277  19
  -8  -3   0 32.7890 5.04089  13
   8  -3   0 35.1399 10.7357   4
   9   3   0 17.7667 10.4482   3
   9  -3   0 24.8027 3.64937  18
  -9   3   0 26.9645 6.23453  14
   9  -3   0 12.9205 6.40482   2
   9  -3   0 31.5716 10.4640   3
   9  -3   0 26.8511 9.73131   4
   9   3   0 26.3322 10.5050   4
   9   3   0 12.8776 6.69138   2
   9  -3   0 25.4849 5.55484  19
  -9  -3   0 28.1606 6.75027  15
  -9  -3   0 20.2698 5.70514  14
  -9  -3   0 22.2548 5.73912  17
  -9  -3   0 17.7166 4.28107  13
   9   3   0 27.3404 6.46089  19
   9   3   0 16.3654 9.23544   1
  -9   3   0 23.8957 5.17701  22
   9   3   0 25.0798 5.41046  21
   9  -3   0 21.6945 5.58528  21
   9   3   0 19.5622 4.62892  18
 -10   3   0 0.78864 2.58975  22
  10  -3   0 -0.4921 3.35178  21
 -10  -3   0 3.45114 3.47050  14
  10  -3   0 3.98544 3.39764  19
  10  -3   0 6.31082 2.27955  18
  10   3   0 3.82856 3.83965  19
  10   3   0 3.26686 4.11962  21
 -10   3   0 9.37570 3.93530  14
  10   3   0 3.45243 2.85464  18
 -10  -3   0 2.77563 2.60437  13
  11   3   0 -0.9506 2.93034  18
  11  -3   0 0.46663 2.09859  18
  11   3   0 4.02639 4.57026  21
  11  -3   0 6.84916 4.36021  16
  11   3   0 4.46630 4.05820  19
 -11  -3   0 2.75495 3.44251  22
 -11  -3   0 9.94899 3.95086  13
  11  -3   0 5.85452 3.77046  21
  11   3   0 1.33817 4.36949  16
  11  -3   0 2.89160 3.51187  19
 -11   3   0 7.96490 3.79053  22
 -11  -3   0 2.44807 4.41240  14
  12   3   0 6.90902 5.48729  16
  12   3   0 4.52727 4.35801  21
 -12  -3   0 4.21919 3.22636  22
 -12  -3   0 -1.0085 4.33315  14
  12   3   0 -0.3286 3.71217  19
  12   3   0 1.59511 3.52026  18
  12  -3   0 1.03671 4.29650  16
 -12   3   0 4.35967 4.39878  22
  12  -3   0 3.53599 4.22726  21
  12  -3   0 6.96070 4.10107  19
   0   4   0 41.1318 3.05874  17
   0  -4   0 42.8954 2.69289  18
   0  -4   0 41.0678 2.78394  22
   0  -4   0 50.6669 7.37260   8
   0  -4   0 43.2217 2.58681  15
   0  -4   0 41.4034 2.56015  23
   0   4   0 45.1234 2.30191  19
   0   4   0 37.2361 2.59965  18
   0   4   0 49.2421 17.6600   6
   0  -4   0 29.3025 9.31317   5
   0   4   0 52.0838 11.6744   9
   0  -4   0 42.3413 3.01956  17
   0  -4   0 40.9482 2.45449  19
   0   4   0 39.8143 2.76747  22
   0   4   0 42.2245 2.72080  23
  -1  -4   0 73.8404 4.60993  14
   1  -4   0 68.4605 3.78221  16
  -1   4   0 71.2601 3.32525  18
  -1  -4   0 71.6861 4.24065  18
   1   4   0 71.7916 3.41115  23
  -1  -4   0 72.2599 3.73858  21
   1  -4   0 68.0714 3.39319  18
  -1  -4   0 77.9475 3.29417  23
  -1   4   0 69.1915 4.11633  17
   1  -4   0 67.6926 3.11834  19
   1   4   0 87.9165 23.1319   6
   1   4   0 69.8426 4.03036  19
  -1  -4   0 80.1534 11.4616  10
   1   4   0 70.8270 7.58491  12
   1   4   0 77.1145 3.85048  15
  -1  -4   0 76.0723 4.46645  17
   1   4   0 72.3943 4.09150   3
   1  -4   0 67.2662 4.15349  23
  -1   4   0 68.1986 3.92359  22
  -1  -4   0 71.7329 4.16833  22
   1  -4   0 67.9526 4.04317  17
  -1   4   0 65.0022 4.24533  23
   1  -4   0 72.9143 5.55839   2
   1  -4   0 62.5951 3.56306  21
   1   4   0 54.6035 11.6122   9
  -1   4   0 67.8477 14.3682   9
  -1   4   0 92.3112 26.4914   6
  -1  -4   0 85.4022 13.7216   7
  -1  -4   0 68.0765 4.09368  19
  -1  -4   0 66.1638 10.6831   8
   1   4   0 68.2894 4.22290  18
   1   4   0 72.9408 4.43836  17
  -1  -4   0 77.0400 6.04243   3
  -1  -4   0 80.0293 4.12324  15
   1   4   0 73.7064 4.32792   3
   1   4   0 79.6675 6.58008   1
  -1  -4   0 77.2533 19.0478   5
   1  -4   0 80.6300 17.7410   5
   1  -4   0 69.4610 10.1515   8
   1   4   0 73.2737 6.45041   4
  -1  -4   0 74.6390 8.34318  10
   1  -4   0 73.9312 4.10637  22
  -2  -4   0 83.9746 4.99373  17
   2   4   0 84.9895 5.11884  19
  -2   4   0 80.2694 5.24633  23
   2  -4   0 112.575 27.1924   5
   2   4   0 95.9323 26.5427   5
   2  -4   0 72.5898 13.8343   8
   2   4   0 70.7275 13.5583   9
   2  -4   0 78.8622 4.37135  17
   2   4   0 76.7755 4.99793  18
   2   4   0 81.0210 6.77237   3
   2  -4   0 84.7351 7.32904   2
   2  -4   0 86.9051 6.55133   1
   2   4   0 81.2147 4.99369  17
   2   4   0 78.4811 5.09565  14
  -2   4   0 79.5995 6.57506   2
  -2  -4   0 84.4930 4.93389  15
  -2  -4   0 77.3507 4.96959  18
   2   4   0 86.3736 3.57167  23
  -2  -4   0 78.2747 7.80111   3
   2   4   0 85.4699 4.64492  15
   2   4   0 84.0257 4.53822  21
   2   4   0 93.1077 16.9190  12
  -2   4   0 76.1892 16.3209   9
  -2   4   0 83.8193 4.67371  22
   2  -4   0 81.9009 4.79200  22
   2  -4   0 75.3040 4.97322  23
   2   4   0 90.1141 8.77441   1
  -2  -4   0 79.4450 4.61706  21
  -2  -4   0 107.746 20.7500  10
   2   4   0 90.8398 7.44323   3
   2  -4   0 79.0709 4.56272  21
   2  -4   0 84.8678 4.12447  20
  -2   4   0 74.1316 26.5909   6
  -2  -4   0 91.0880 7.84310   2
   2   4   0 115.481 25.7399   6
  -2   4   0 81.8787 4.45283  17
  -2  -4   0 78.8227 5.36079  14
   2   4   0 100.090 18.7786   8
   2  -4   0 84.3900 6.62417   4
  -3  -4   0 207.039 9.71698  17
  -3   4   0 189.598 8.34552  20
  -3   4   0 194.487 28.7604   9
   3   4   0 197.720 10.1444  14
   3   4   0 190.880 14.1035   3
   3   4   0 206.766 10.3173  19
  -3  -4   0 201.876 10.6525  14
  -3  -4   0 174.384 13.7918   2
  -3   4   0 192.504 8.65954  17
   3   4   0 210.694 9.64397  15
   3  -4   0 183.476 9.96572  23
  -3   4   0 203.966 9.55486  22
   3  -4   0 198.162 13.7867   4
   3  -4   0 187.039 9.60850  14
   3  -4   0 187.129 24.2664   8
  -3  -4   0 210.724 10.2122  20
   3  -4   0 176.156 13.6588   2
   3   4   0 197.010 24.8911   8
  -3   4   0 167.379 45.2978   6
  -3  -4   0 181.230 9.77691  15
   3   4   0 195.250 13.6262   2
  -3   4   0 184.100 9.10977  21
   3  -4   0 193.473 9.30093  22
  -3  -4   0 208.891 15.5310   3
   3   4   0 209.512 9.55151  21
   3  -4   0 186.597 39.2254   5
   3   4   0 214.516 16.7162   4
  -3  -4   0 218.556 35.0519  10
   3   4   0 211.187 16.4517   1
   3   4   0 206.662 10.1212  18
   3  -4   0 193.989 8.49615  20
   3  -4   0 184.568 13.2561   1
  -3  -4   0 195.023 9.60467  21
   3  -4   0 179.818 9.48923  21
  -3   4   0 179.951 12.7767   2
   3   4   0 217.772 25.8493  12
   4  -4   0 123.204 7.29551  14
   4  -4   0 137.292 12.7303   2
   4   4   0 127.922 14.4361   1
   4   4   0 146.818 7.79852  21
   4   4   0 150.907 8.31937  18
  -4   4   0 130.842 6.20214  17
   4  -4   0 126.877 5.63415  18
   4  -4   0 132.529 6.47858  20
   4  -4   0 133.660 7.82163  21
  -4   4   0 123.203 11.4483   2
  -4  -4   0 139.074 7.94542  18
   4   4   0 152.123 12.7063   2
   4  -4   0 124.384 7.87963  15
  -4   4   0 124.810 6.32297  20
  -4  -4   0 128.691 8.11972  15
  -4   4   0 106.754 23.5141   9
  -4  -4   0 154.402 37.4604  10
   4  -4   0 138.867 40.1536   5
  -4  -4   0 132.175 7.36770  17
   4   4   0 117.704 13.6817   4
   4   4   0 92.1385 36.1939   5
   4   4   0 162.942 26.0499  12
  -4   4   0 128.064 7.48076  22
   4   4   0 138.638 27.5788   8
  -4  -4   0 122.202 7.59932  21
  -4   4   0 120.902 26.3663  11
  -4   4   0 85.9294 38.9826   6
  -4  -4   0 131.391 7.92750  20
   4   4   0 129.197 7.51420  15
  -4  -4   0 124.033 12.3023   2
   4   4   0 146.433 8.57665  19
   4   4   0 145.335 13.2420   3
   4   4   0 132.766 8.04955  14
  -4  -4   0 135.586 8.70284  14
   4  -4   0 117.988 24.9390   8
  -4   4   0 128.218 7.26251  21
   4  -4   0 140.650 12.2229   3
   4  -4   0 131.877 12.3429   1
   4  -4   0 129.702 12.5751   4
   4  -4   0 119.718 7.83152  23
  -5  -4   0 1410.49 57.0936  17
  -5  -4   0 1438.86 68.7011   2
  -5   4   0 1410.51 113.424  10
  -5   4   0 1412.48 103.578   9
   5  -4   0 1414.04 57.4584  14
   5  -4   0 1444.42 55.2528  18
  -5   4   0 1347.25 144.001   6
   5   4   0 1432.16 56.2049  23
  -5   4   0 1368.16 57.3276  21
   5   4   0 1511.35 69.4467   3
   5  -4   0 1467.86 56.2099  20
  -5  -4   0 1399.41 58.7593  15
   5  -4   0 1539.13 69.3492   2
   5  -4   0 1458.85 67.5830   3
  -5   4   0 1422.23 55.9896  20
  -5   4   0 1437.15 55.2450  17
   5   4   0 1438.23 100.239  12
   5  -4   0 1457.03 58.2752  21
   5   4   0 1433.74 72.8471   4
   5   4   0 1439.99 67.2240   2
  -5   4   0 1359.86 101.206  11
  -5  -4   0 1517.69 124.574  10
   5  -4   0 1550.04 144.002   5
  -5   4   0 1503.73 57.9459  22
   5  -4   0 1499.45 69.2776   1
   5   4   0 1430.36 57.6859  21
   5   4   0 1508.34 73.5235   1
   5   4   0 1312.24 92.3976   8
  -5   4   0 1476.53 66.8494   2
   5  -4   0 1395.62 99.0835   8
  -5  -4   0 1434.73 59.4443  14
   5  -4   0 1506.33 69.8056   4
   5   4   0 1469.16 59.0953  19
   5  -4   0 1482.39 95.5280  12
   5   4   0 1448.53 58.2925  18
  -6   4   0 306.683 13.1984  20
   6  -4   0 286.883 24.0974   4
   6   4   0 278.348 14.7490  21
   6   4   0 271.421 13.2107  23
   6  -4   0 333.414 24.6240   2
   6  -4   0 312.066 12.4644  18
   6   4   0 264.614 22.9904   3
   6   4   0 271.186 22.0349   2
   6   4   0 266.948 44.7792  12
   6   4   0 266.591 15.7056  19
   6  -4   0 316.015 15.6428  21
   6  -4   0 307.005 15.0607  19
   6  -4   0 296.787 23.9802   1
  -6   4   0 299.317 22.5828   2
   6   4   0 263.486 25.1317   4
  -6   4   0 311.758 15.1117  22
  -6  -4   0 291.582 16.0204  15
   6  -4   0 265.418 14.1119  14
   6  -4   0 305.164 13.4150  20
  -6  -4   0 239.574 15.5299  14
   6  -4   0 313.836 23.9577   3
   6  -4   0 254.015 42.4172  12
   6   4   0 245.646 24.9149   1
  -6  -4   0 244.945 22.2119   2
  -6  -4   0 270.915 13.6812  17
  -6   4   0 293.282 11.7293  17
   6  -4   0 288.326 23.4076  11
   7   4   0 33.6531 20.5758  12
   7  -4   0 0.32196 0.97631  18
   7   4   0 -0.6603 1.42867  18
   7  -4   0 2.98142 2.65387  21
   7   4   0 0.94071 2.29500  19
   7  -4   0 28.1171 20.9457  12
   7  -4   0 -1.8216 1.74168  19
   7   4   0 3.49258 3.70026   2
  -7   4   0 2.09837 3.80784   2
   7  -4   0 -5.5193 3.38414   2
  -7  -4   0 1.15321 1.40994  17
   7   4   0 5.03132 4.06170   3
   7   4   0 1.61059 2.12770  21
   7   4   0 -0.8263 1.24402  23
   7   4   0 6.40796 4.52973   4
  -7   4   0 0.74010 1.44952  20
   7  -4   0 6.84883 5.08889   4
   7   4   0 0.64290 4.86429   1
  -7  -4   0 1.38336 2.25508  13
  -7   4   0 5.24611 2.45041  14
  -7  -4   0 -5.5512 3.16368   2
   7  -4   0 -2.7750 3.53978   1
   7  -4   0 0.69121 3.33812   3
  -7  -4   0 0.60796 1.98388  15
  -7   4   0 0.40042 1.40723  22
  -7  -4   0 0.25423 2.20500  14
   7  -4   0 -5.8213 10.1203  11
   8   4   0 13.6512 7.40974   1
   8   4   0 7.33811 3.63413  21
   8   4   0 9.57790 5.64196   2
  -8  -4   0 10.2555 3.74081  15
   8   4   0 14.1739 7.11947   4
   8  -4   0 7.24183 3.67138  19
  -8  -4   0 12.7232 4.82770  14
   8  -4   0 16.7071 7.29209   4
   8  -4   0 2.44916 5.01093   2
   8   4   0 11.8547 4.34781  19
  -8  -4   0 11.9537 3.82944  13
   8   4   0 10.7675 3.67526  18
  -8   4   0 8.87653 2.66107  20
   8  -4   0 9.68401 5.53089   3
   8   4   0 15.9959 8.39415   3
   8  -4   0 8.60671 2.02216  18
  -8   4   0 10.4564 3.79110  22
   8  -4   0 11.9583 4.10738  21
   8  -4   0 1.58660 4.60330   1
  -8   4   0 6.48317 2.92312  14
   9  -4   0 355.690 19.7801  19
   9  -4   0 367.426 33.5617   4
   9  -4   0 347.190 20.1696  21
  -9   4   0 332.455 19.1621  22
   9   4   0 366.421 19.6002  18
  -9  -4   0 368.091 21.7314  15
   9   4   0 376.030 35.2732   4
   9   4   0 321.211 19.2753  21
   9  -4   0 317.460 30.6257   1
   9  -4   0 327.392 15.4574  18
   9  -4   0 328.315 30.6420   2
  -9  -4   0 361.615 21.6790  14
   9   4   0 289.739 28.3529   2
  -9  -4   0 384.312 19.2415  13
   9   4   0 318.476 30.6491   3
   9   4   0 363.635 36.4057   1
   9  -4   0 392.778 32.7532   3
   9   4   0 354.603 21.2954  19
  10   4   0 8.01850 3.46945  18
 -10   4   0 4.46189 3.20586  22
  10   4   0 5.07614 4.05188  19
 -10  -4   0 8.76481 4.76252  14
 -10  -4   0 -2.1151 2.44268  13
  10   4   0 1.25255 4.11588  21
  10  -4   0 5.03486 4.43428  21
  10  -4   0 3.75561 3.35662  19
  10  -4   0 5.33401 4.17219  16
  11   4   0 17.4074 4.72011  18
 -11  -4   0 17.7977 4.86372  13
  11  -4   0 26.8622 6.44820  21
 -11  -4   0 25.2081 7.03337  14
  11  -4   0 29.6824 7.40717  16
 -11   4   0 12.1904 4.64577  22
  11   4   0 22.3989 6.70804  19
 -11  -4   0 26.2914 6.82460  22
  11   4   0 15.7884 6.14839  16
  11   4   0 12.8633 4.88648  21
   0  -5   0 2.73977 1.03190  17
   0   5   0 4.57714 1.12780  18
   0  -5   0 2.37866 0.94635  15
   0   5   0 7.71071 10.5064   6
   0   5   0 4.32430 1.26066  22
   0   5   0 3.65047 0.81392  19
   0  -5   0 2.22497 8.64266   5
   0  -5   0 4.28336 0.97630  23
   0   5   0 4.47397 4.09727   9
   0   5   0 5.63984 1.50504  17
   0  -5   0 3.50133 1.02456  18
   0  -5   0 -0.8259 3.41339   8
   0  -5   0 5.56816 1.10296  19
   0   5   0 3.36234 0.99300  23
   0  -5   0 2.45763 1.05545  22
   1  -5   0 1043.66 44.0497   2
  -1   5   0 1048.90 41.6637  17
   1  -5   0 1025.88 40.6286  18
   1  -5   0 1008.29 68.8907   5
   1   5   0 1091.57 41.2944  19
  -1  -5   0 1141.26 72.2177   5
  -1  -5   0 1048.63 40.8856  21
   1   5   0 1075.43 60.7359   9
   1   5   0 1079.79 40.6729  23
   1  -5   0 1040.10 40.7457  16
  -1  -5   0 1068.82 42.0585  17
   1  -5   0 1005.68 54.2417   8
   1   5   0 1109.79 41.8352  18
  -1  -5   0 1070.26 42.2518  14
  -1   5   0 1045.13 66.2821   9
   1   5   0 1106.83 41.0738  15
   1   5   0 1048.47 42.0148  17
   1   5   0 1091.84 45.5598   4
  -1  -5   0 1105.93 41.6051  19
  -1  -5   0 1103.94 44.9507   3
  -1  -5   0 1127.70 41.3681  15
  -1   5   0 1018.85 41.2080  22
   1  -5   0 1014.80 41.4767  22
  -1  -5   0 1081.70 41.6454  22
   1  -5   0 1004.44 40.1601  19
   1  -5   0 1027.65 41.6226  23
  -1  -5   0 1076.52 56.4291   8
  -1  -5   0 1061.45 44.2095   3
  -1   5   0 942.273 86.9684   6
  -1   5   0 1005.46 41.8001  23
  -1   5   0 1022.66 40.4660  18
  -1  -5   0 1059.62 41.7167  18
   1   5   0 1083.39 80.6159   6
  -1  -5   0 1107.22 40.3802  23
   1  -5   0 1023.49 41.6192  17
  -2   5   0 77.3725 4.35261  22
   2  -5   0 76.8036 4.22986  17
  -2  -5   0 57.7885 4.39877  17
  -2   5   0 25.5479 19.7571   6
   2   5   0 37.1340 18.6296   6
   2   5   0 57.0353 5.31521   3
   2   5   0 62.5554 3.05516  23
   2   5   0 56.0608 7.31995   1
  -2  -5   0 57.8661 15.0927  10
   2   5   0 41.7667 11.9775   9
  -2   5   0 81.3987 20.4255   9
   2   5   0 74.7421 12.1219  12
   2   5   0 51.2837 20.7992   5
   2   5   0 59.8321 13.8036   8
   2  -5   0 73.8563 5.26611   1
  -2  -5   0 55.0696 4.75118  14
   2   5   0 61.3366 3.93746  15
   2  -5   0 63.6013 3.64407  20
   2   5   0 63.3767 4.59981  17
  -2   5   0 75.3738 6.19411   2
   2  -5   0 71.3199 5.42474   4
   2  -5   0 76.3685 4.57407  22
  -2   5   0 74.7512 5.02872  23
   2   5   0 58.3208 5.79180   3
   3  -5   0 85.5273 8.08708   4
   3   5   0 84.0569 5.74982  19
   3   5   0 82.8534 8.45528   3
   3   5   0 85.7936 8.17037   3
   3   5   0 85.5368 3.61667  23
  -3  -5   0 76.5325 5.99599  14
  -3   5   0 78.0229 4.58143  17
   3  -5   0 77.3427 4.50853  17
   3   5   0 75.3938 5.53574  18
   3   5   0 76.4603 5.30227  17
   3  -5   0 79.3372 5.14911  21
  -3  -5   0 87.0803 23.5761  10
   3  -5   0 76.8248 5.36205  14
   3   5   0 82.1990 5.00221  21
  -3  -5   0 81.0745 5.21042  21
  -3  -5   0 103.957 9.87628   2
  -3   5   0 74.4546 7.54721   2
   3  -5   0 77.0501 25.7818   5
   3  -5   0 71.4231 16.2632   8
   3   5   0 80.2528 9.89616   4
   3   5   0 88.4059 29.9269   5
  -3   5   0 44.6003 30.6120   6
   3   5   0 83.0318 10.1219   1
  -3  -5   0 70.9521 5.30805  15
  -3   5   0 57.5924 17.6733   9
   3  -5   0 81.3421 7.63524   1
  -3  -5   0 82.1447 5.57828  18
  -3  -5   0 75.1389 5.22294  17
   3  -5   0 68.0203 5.36471  23
   3   5   0 84.3470 5.70135  14
   3   5   0 84.7609 5.12670  15
   3   5   0 104.356 18.1135  12
  -3   5   0 77.0857 4.96968  22
   3   5   0 105.887 21.2285   8
  -3  -5   0 84.7496 9.50117   3
   3  -5   0 80.0756 8.54450   2
   3  -5   0 83.0489 4.26431  20
   3  -5   0 79.5268 4.98139  22
  -3  -5   0 77.8222 5.55801  20
  -3   5   0 77.5573 4.64762  21
   4   5   0 447.525 26.2124   3
   4   5   0 418.831 19.5505  14
   4   5   0 381.605 66.2754   5
  -4  -5   0 420.604 55.9382  10
  -4  -5   0 449.092 19.0518  17
  -4   5   0 321.432 69.5580   6
   4  -5   0 409.189 25.0657   4
  -4   5   0 410.793 17.3987  17
   4   5   0 430.730 29.1195   4
  -4   5   0 377.528 18.0870  21
   4  -5   0 486.192 45.4659   8
  -4   5   0 420.688 18.6746  22
   4  -5   0 419.206 64.2825   5
   4   5   0 465.711 42.6806  12
   4  -5   0 421.654 17.3276  20
  -4  -5   0 428.913 19.1703  21
   4  -5   0 374.665 24.2749   1
   4  -5   0 419.887 19.0823  21
   4   5   0 389.782 41.6527   8
   4   5   0 422.823 18.7466  15
  -4  -5   0 451.629 20.6141  14
  -4  -5   0 429.731 19.6449  20
   4   5   0 446.588 25.8137   3
   4   5   0 426.822 28.8551   1
   4   5   0 440.921 19.9315  19
   4  -5   0 380.445 23.7922   3
  -4  -5   0 461.672 27.1128   2
   4  -5   0 406.320 18.3487  22
  -4   5   0 446.373 48.3378   9
   4   5   0 446.276 19.6987  18
   4  -5   0 399.070 19.5047  23
  -4   5   0 415.095 17.1210  20
  -4  -5   0 446.287 19.7776  15
  -4   5   0 391.275 23.6839   2
   4  -5   0 410.787 18.7637  14
   4  -5   0 428.742 26.2199   2
   4   5   0 463.324 18.9347  21
   4  -5   0 382.814 19.2605  15
   5   5   0 638.810 61.5754  12
   5  -5   0 672.683 26.9291  20
  -5  -5   0 651.486 30.3461  14
   5  -5   0 716.779 37.6161   3
   5  -5   0 673.613 29.1440  21
   5   5   0 659.525 26.7567  23
  -5   5   0 679.604 26.7534  20
   5  -5   0 713.838 39.0039   2
  -5   5   0 691.937 28.7081  22
   5   5   0 677.216 42.2789   1
  -5  -5   0 654.366 28.3933  17
   5  -5   0 649.469 28.4141  14
  -5   5   0 635.382 35.6605   2
  -5  -5   0 635.909 29.6368  15
   5   5   0 651.493 37.7916   3
  -5   5   0 639.669 28.1502  21
   5   5   0 690.423 30.0728  19
   5   5   0 688.006 28.7621  21
   5   5   0 652.317 29.3081  18
   5  -5   0 699.188 38.2889   1
   5   5   0 662.885 41.7737   4
  -5  -5   0 639.407 38.3784   2
   5   5   0 647.733 36.6273   2
  -5   5   0 675.724 26.4891  17
   5  -5   0 682.334 58.6776  12
   5  -5   0 670.412 38.0617   4
  -6   5   0 9.57532 1.42249  17
   6  -5   0 6.60053 3.08445  21
   6   5   0 8.45758 5.95156   4
   6   5   0 13.0789 2.14030  23
   6  -5   0 15.1301 18.1952  12
  -6   5   0 9.41938 2.87812  22
   6  -5   0 7.32060 2.58541  19
  -6   5   0 11.2750 1.98535  20
   6   5   0 12.2637 3.59425  19
   6  -5   0 9.19225 4.59516   4
   6   5   0 12.5252 5.21159   2
  -6  -5   0 17.3749 4.40266  14
   6   5   0 18.6280 3.97468  21
   6  -5   0 12.1743 5.17974   1
  -6  -5   0 12.9014 3.66079  15
   6   5   0 -21.592 15.6704  12
   6   5   0 16.7087 6.41100   3
   6   5   0 16.6842 8.16752   1
  -6   5   0 7.37919 4.18997   2
   6  -5   0 8.81129 2.00179  20
   6   5   0 12.5176 3.39299  18
   6  -5   0 10.0791 6.09673   2
   6  -5   0 7.10881 1.11811  18
  -6  -5   0 6.74117 6.12668   2
  -7  -5   0 3.56857 2.68541  13
   7  -5   0 4.85992 1.01539  18
   7  -5   0 2.76817 2.35050  19
   7  -5   0 -1.7218 3.04535   1
  -7   5   0 2.77363 1.63080  20
   7  -5   0 6.98187 5.51190   4
   7   5   0 4.56211 1.62310  23
   7   5   0 0.45978 2.82765  19
   7   5   0 24.8160 19.2697  12
   7  -5   0 -0.5123 3.18512   3
   7  -5   0 4.42870 2.66702  21
  -7   5   0 5.94717 2.50234  22
   7   5   0 -0.2082 3.26329   2
  -7  -5   0 0.86953 1.92650  15
   7   5   0 3.55024 4.51042   1
  -7   5   0 5.65634 4.79094   2
   7   5   0 0.57749 2.01003  18
   7   5   0 -0.5591 1.94429  21
  -7  -5   0 9.45520 4.86033   2
   7  -5   0 -3.1216 3.23723   2
   8   5   0 291.920 17.9027  19
   8  -5   0 257.931 26.1096   1
   8   5   0 318.777 17.0240  18
   8   5   0 279.956 29.9356   4
   8   5   0 275.606 13.6301  23
  -8   5   0 270.439 15.6387  22
   8  -5   0 270.673 15.7154  19
  -8   5   0 251.897 13.0582  20
   8   5   0 240.703 24.0889   2
  -8  -5   0 292.667 18.2246  14
   8  -5   0 251.816 11.7178  18
   8  -5   0 258.664 25.6019   2
   8   5   0 306.554 27.1574   3
   8  -5   0 247.048 25.3239   4
   8  -5   0 278.846 26.0804   3
  -8  -5   0 301.431 18.0917  15
   8   5   0 335.882 32.6035   1
  -8  -5   0 313.679 16.8567  13
   8   5   0 294.753 16.3585  21
   8  -5   0 253.151 16.2556  21
   9  -5   0 25.1631 6.06406  21
  -9  -5   0 11.4192 5.22565  14
  -9   5   0 25.4642 5.41781  22
   9  -5   0 22.7234 5.38977  19
   9   5   0 14.2468 4.63239  18
  -9  -5   0 18.8873 4.75254  13
   9   5   0 18.1835 5.49970  19
   9   5   0 16.0430 5.04953  21
  -9  -5   0 18.5610 5.39182  15
  10  -5   0 14.4650 4.99318  21
 -10   5   0 22.7436 5.17578  22
 -10  -5   0 15.9350 5.30416  15
  10   5   0 16.7013 5.23640  21
 -10  -5   0 21.0286 6.14073  14
  10  -5   0 18.3025 5.66680  16
  10   5   0 21.9747 5.05941  18
  10   5   0 16.0468 5.68736  19
  10  -5   0 21.0210 5.70790  19
 -10  -5   0 15.5078 4.54244  13
  11   5   0 -0.1751 3.30697  21
 -11  -5   0 2.88681 4.40948  14
  11   5   0 5.20941 3.85753  16
  11  -5   0 -2.2468 3.30579  19
 -11  -5   0 2.22638 3.37672  13
  11  -5   0 1.59286 4.08049  16
  11  -5   0 -4.2022 3.46718  21
 -11   5   0 -1.2210 2.65729  22
  11   5   0 4.26085 3.62819  19
  11   5   0 3.49682 3.05825  18
   0   6   0 4157.11 161.306  23
   0  -6   0 4265.46 161.684  22
   0  -6   0 4233.51 162.118  17
   0  -6   0 4525.96 161.102  15
   0   6   0 4268.40 190.840   9
   0  -6   0 4318.22 160.813  19
   0   6   0 4298.94 161.514  22
   0   6   0 4104.10 222.980   6
   0   6   0 4367.23 161.268  18
   0  -6   0 4259.40 177.648   8
   0  -6   0 4182.07 198.342   5
   0  -6   0 4158.64 160.919  23
   0   6   0 4290.08 162.123  17
   0  -6   0 4223.76 161.270  18
   1   6   0 140.197 7.96716  18
   1  -6   0 182.722 8.36095  23
   1   6   0 118.747 18.6753   9
   1   6   0 161.343 8.59905  17
   1  -6   0 182.380 8.37153  22
  -1  -6   0 152.385 8.03916  22
   1   6   0 166.626 7.29108  23
  -1  -6   0 147.691 7.68817  15
   1  -6   0 116.039 24.1109   5
   1   6   0 126.677 32.3345   6
   1   6   0 141.062 10.2388   4
   1  -6   0 171.868 7.32899  18
  -1   6   0 177.510 8.47289  17
  -1   6   0 174.724 8.50581  23
  -1  -6   0 159.800 6.87080  23
  -1  -6   0 147.340 8.02989  18
  -1  -6   0 138.737 8.45732  14
  -1  -6   0 159.430 17.3001   8
  -1   6   0 158.502 24.1384   9
  -1  -6   0 152.743 7.86639  19
   1  -6   0 177.045 8.42500  17
  -1  -6   0 138.624 10.0612   3
   1  -6   0 129.101 16.0402   8
   1  -6   0 178.457 10.6317   2
  -1   6   0 174.732 44.0183   6
   1   6   0 149.098 7.51727  19
  -1  -6   0 183.164 26.9788   5
  -1  -6   0 138.005 7.19339  21
  -1  -6   0 155.664 8.49051  17
  -2  -6   0 47.0242 3.81452  15
   2   6   0 44.5814 4.37066   3
  -2  -6   0 48.6841 16.0124   5
  -2   6   0 54.4714 3.77682  22
   2   6   0 44.3490 3.30542  15
  -2   6   0 42.5420 29.8689   6
  -2   6   0 37.3092 16.0553   9
   2   6   0 22.5917 19.5763   6
   2  -6   0 54.6643 4.21748  23
  -2   6   0 60.8678 4.04172  17
   2  -6   0 66.3620 6.74228   2
  -2  -6   0 40.3547 3.77358  18
   2   6   0 48.0937 6.73737   1
   2   6   0 41.6912 3.96038  18
   2  -6   0 56.7049 4.01104  22
   2  -6   0 53.9394 3.76111  17
  -2  -6   0 40.7846 3.35188  21
   2   6   0 43.4402 3.77772  19
   2   6   0 46.5989 4.08171   3
   2   6   0 50.0407 6.89586   4
  -2  -6   0 50.0489 6.54179   3
  -2  -6   0 46.8488 3.80638  22
  -2  -6   0 38.6206 5.74045   2
  -2   6   0 61.5702 4.65658  23
  -2  -6   0 43.9968 4.39273  14
  -2  -6   0 44.4940 3.96937  17
   2   6   0 36.8996 8.52155  12
   2  -6   0 53.8160 3.23523  20
   2   6   0 46.4370 2.63531  16
   2  -6   0 41.4214 12.3145   8
   2  -6   0 57.1880 3.67215  21
   2   6   0 51.0304 4.32776  17
  -2  -6   0 57.5300 13.0312   8
   2   6   0 48.9447 2.67017  23
   2  -6   0 56.3861 2.66456  18
   2   6   0 37.3372 11.2291   9
   2  -6   0 24.2706 20.7452   5
   3   6   0 374.168 16.2418  21
   3   6   0 364.158 24.3212   1
  -3  -6   0 361.139 23.7334   3
   3   6   0 337.992 33.8444   8
   3  -6   0 363.012 17.2755  14
   3   6   0 443.670 57.4876   5
   3   6   0 372.324 17.3228  18
   3  -6   0 379.687 15.2617  13
   3  -6   0 399.519 22.7651   2
  -3  -6   0 340.316 16.8357  15
   3   6   0 362.029 16.2256  15
   3   6   0 290.780 53.7409   6
  -3  -6   0 349.052 16.4173  21
  -3   6   0 361.107 41.1378   9
  -3  -6   0 381.352 17.5775  20
  -3   6   0 387.307 68.7141   6
   3  -6   0 383.118 19.4494   1
   3  -6   0 395.911 16.8546  22
   3  -6   0 380.275 17.4619  23
   3  -6   0 378.684 16.1047  17
   3   6   0 354.775 20.5527   3
  -3   6   0 386.807 16.1217  17
  -3   6   0 392.334 16.4893  22
  -3  -6   0 366.029 18.0567  14
   3  -6   0 395.597 20.0147   4
   3   6   0 332.255 32.9720  12
   3   6   0 374.178 17.1770  17
   3  -6   0 409.679 16.7459  21
  -3   6   0 396.038 20.6292   2
   3   6   0 346.869 17.0347  19
   3  -6   0 374.469 57.8010   5
  -3  -6   0 352.149 17.0037  17
  -3  -6   0 363.383 43.5358  10
   3  -6   0 415.548 15.5397  20
   3   6   0 335.003 34.7571   9
   3  -6   0 346.915 36.4653   8
  -3  -6   0 350.996 17.1224  18
   3   6   0 327.376 19.3691   3
  -3  -6   0 346.855 22.1780   2
   4   6   0 3106.48 130.674   3
  -4   6   0 3222.17 121.415  17
   4   6   0 3242.42 119.941  23
  -4   6   0 3105.45 175.972   9
  -4  -6   0 3207.28 133.599   2
   4  -6   0 3384.30 129.924   1
   4   6   0 2917.61 196.548   5
   4  -6   0 3322.39 130.454   4
  -4  -6   0 3288.78 187.113  10
   4  -6   0 3337.05 123.082  21
   4  -6   0 3358.49 129.924   3
   4   6   0 3115.50 158.782  12
   4   6   0 2920.41 157.380   8
  -4  -6   0 3063.34 122.985  17
   4   6   0 3089.34 129.570   3
  -4   6   0 3327.91 129.500   2
   4  -6   0 3077.71 206.866   5
  -4  -6   0 3135.53 123.554  15
  -4   6   0 3151.57 229.173   6
   4   6   0 3132.81 122.487  15
   4  -6   0 3180.74 164.652   8
   4  -6   0 3230.74 122.469  22
   4   6   0 3205.04 123.690  18
   4  -6   0 3337.69 132.945   2
   4  -6   0 3269.55 120.950  20
   4   6   0 3235.23 122.377  21
   4   6   0 3155.06 136.756   1
  -4  -6   0 2961.29 122.738  21
  -4  -6   0 3120.35 124.657  14
   4  -6   0 3120.03 122.944  14
   4   6   0 3188.49 136.691   4
  -4   6   0 3350.12 122.579  22
   4   6   0 3277.39 123.939  19
   5   6   0 86.1696 11.1965   3
  -5  -6   0 74.2517 7.26839  14
   5  -6   0 57.4438 21.2442  12
   5   6   0 79.2524 5.99195  21
   5  -6   0 53.2098 8.78208   3
   5   6   0 72.3796 23.2437  12
   5  -6   0 58.6795 4.09335  20
   5   6   0 70.1785 3.85140  23
   5   6   0 62.2286 13.1484   4
  -5  -6   0 74.3853 10.8212   2
   5   6   0 85.4852 7.04989  19
   5  -6   0 58.8722 5.78450  21
  -5   6   0 63.8668 8.87243   2
  -5   6   0 62.2782 4.16120  17
   5  -6   0 61.6182 9.25701   4
  -5   6   0 67.3498 5.44785  22
   5   6   0 69.6103 10.0753   3
   5  -6   0 60.5307 5.16558  14
  -5  -6   0 78.4656 6.72123  15
   5  -6   0 69.6777 9.69619   1
   5  -6   0 74.0424 10.6743   2
  -6  -6   0 66.5500 13.5352   2
   6  -6   0 69.2889 4.59954  20
   6  -6   0 70.2028 5.83652  19
   6   6   0 74.1921 6.92300  18
   6   6   0 80.4035 7.61317  19
   6   6   0 80.8425 4.47656  23
  -6   6   0 84.7633 6.44690  22
  -6  -6   0 79.4962 7.89772  14
   6  -6   0 69.5305 6.56074  21
   6   6   0 73.8673 11.5524   3
   6   6   0 75.0763 11.1363   3
   6  -6   0 78.6134 10.9350   3
  -6   6   0 72.0049 4.13463  17
  -6   6   0 71.3259 4.36504  20
   6   6   0 51.5744 12.9044   1
   6  -6   0 64.9303 12.1518   1
   6  -6   0 36.4611 22.2633  12
   6   6   0 74.9174 15.2115   4
   6   6   0 71.7406 6.38527  21
   6  -6   0 89.1720 11.9579   2
   6  -6   0 69.8819 10.6049   4
  -6   6   0 58.9614 9.20058   2
  -6  -6   0 78.5954 7.31589  15
   6   6   0 88.7694 31.1979  12
   6  -6   0 58.1100 5.34074  14
   7   6   0 7.03695 5.55840   1
   7   6   0 -0.6510 1.79449  18
   7  -6   0 5.70963 3.13857  21
   7  -6   0 4.76794 4.94636   1
   7   6   0 2.50182 2.29798  21
   7   6   0 13.8316 22.6378  12
   7  -6   0 2.91152 4.19194   2
   7  -6   0 -0.0707 3.67105   4
   7  -6   0 1.83783 2.13587  19
   7   6   0 -2.0033 5.78137   3
  -7   6   0 0.78922 5.15840   2
   7   6   0 8.72713 5.42126   3
   7   6   0 2.83014 1.35103  23
  -7  -6   0 0.76155 2.40127  13
   7   6   0 1.94541 2.82013  19
  -7  -6   0 1.35618 6.96173   2
  -7   6   0 2.98354 2.11407  22
  -7   6   0 4.23763 1.56839  20
  -7  -6   0 3.29892 2.81442  15
  -7  -6   0 -0.9341 2.21239  14
   7  -6   0 -6.4631 3.98673   3
  -8  -6   0 152.924 12.8195  14
   8   6   0 131.967 11.6859  19
   8   6   0 162.349 19.0964   3
   8   6   0 160.296 22.4104   1
  -8  -6   0 159.792 11.8290  13
   8  -6   0 159.546 11.6479  21
   8  -6   0 165.731 10.8196  19
   8   6   0 140.849 8.15743  23
   8  -6   0 169.858 20.5055   4
   8  -6   0 116.202 18.0751   3
  -8   6   0 161.165 10.6833  22
   8   6   0 157.152 11.4781  18
   8  -6   0 194.571 20.7960   1
  -8  -6   0 164.118 12.6695  15
   8   6   0 139.391 21.9092   4
  -8   6   0 147.131 8.13053  20
   8   6   0 145.227 10.8844  21
   8  -6   0 152.928 18.8030   2
   9  -6   0 45.5476 8.92000  16
   9   6   0 40.7195 6.79758  21
   9   6   0 42.9986 7.30231  18
   9  -6   0 32.3100 6.13486  19
  -9  -6   0 43.7105 8.25341  14
  -9  -6   0 37.1513 7.79198  15
  -9  -6   0 40.4781 7.05230  13
   9  -6   0 41.3070 7.22762  21
  -9   6   0 40.6467 6.69700  22
   9   6   0 44.9539 8.48610  19
  10  -6   0 18.6309 5.52189  21
 -10   6   0 17.3722 4.62714  22
 -10  -6   0 26.9909 6.34802  15
  10  -6   0 13.7317 4.76655  19
  10  -6   0 23.1056 6.45988  16
 -10  -6   0 25.1765 5.48002  13
 -10  -6   0 28.9649 6.83513  14
  10   6   0 28.3024 7.05768  19
  10   6   0 25.2231 5.73926  18
  10   6   0 23.1244 6.37268  21
  11  -6   0 49.6052 9.01704  21
 -11   6   0 37.8738 6.91479  22
 -11  -6   0 47.1107 8.27158  13
  11   6   0 35.5965 7.19769  21
  11   6   0 33.1572 7.52098  19
 -11  -6   0 42.2843 8.65001  14
  11  -6   0 58.8401 10.3753  16
  11   6   0 35.6561 7.18694  18
  11   6   0 35.9220 7.60832  16
  11  -6   0 48.0488 6.94394  19
   0   7   0 15.5857 2.18501  23
   0   7   0 14.7415 2.68330  17
   0  -7   0 14.4468 1.85978  19
   0   7   0 12.1884 2.08924  18
   0   7   0 15.8368 15.9774   6
   0  -7   0 14.5657 2.04366  18
   0  -7   0 23.6956 5.50318   8
   0  -7   0 42.2705 13.9346   5
   0   7   0 13.1178 8.09676   9
  -1  -7   0 269.685 24.9664   8
   1  -7   0 212.392 10.0911  19
   1   7   0 254.432 10.8452  23
  -1  -7   0 304.847 40.0858   5
   1  -7   0 212.124 11.4793  22
  -1  -7   0 263.247 11.5846  19
  -1   7   0 214.573 10.4186  18
   1  -7   0 228.838 14.0652   2
  -1  -7   0 248.930 10.8500  21
  -1  -7   0 261.903 11.9551  18
  -1  -7   0 271.314 15.0798   3
  -1   7   0 250.464 32.0337   9
   1  -7   0 215.928 10.0239  16
   1  -7   0 217.196 11.3372  23
   1   7   0 270.460 45.1125   6
   1   7   0 275.247 13.0685   4
  -1  -7   0 263.197 10.3940  23
   1   7   0 259.488 11.8529  18
  -1  -7   0 251.773 11.8452  22
   1   7   0 249.463 12.3581  17
  -1   7   0 224.836 11.8259  17
  -1   7   0 207.067 11.6048  23
   1   7   0 274.653 14.5179   4
  -1  -7   0 265.452 12.5643  17
  -1   7   0 279.317 58.8974   6
   1  -7   0 221.029 11.7085  17
   1   7   0 265.495 27.8608   9
   1   7   0 260.098 11.0320  19
  -1  -7   0 255.221 12.6410  14
   2  -7   0 626.207 24.2515  18
   2   7   0 648.681 25.4220  15
  -2   7   0 645.448 55.9588   9
   2  -7   0 559.976 43.4665   8
  -2   7   0 619.649 25.5920  22
   2   7   0 622.764 32.3982   1
  -2  -7   0 629.921 45.3816   8
   2  -7   0 627.852 30.6978   2
   2  -7   0 607.873 26.4055  23
   2   7   0 641.671 32.3579   4
  -2   7   0 596.966 25.8964  17
  -2  -7   0 577.761 59.0080   5
  -2  -7   0 644.532 26.1091  15
   2   7   0 638.306 25.9902  19
   2  -7   0 593.327 65.2174   5
  -2   7   0 551.551 78.0211   6
   2  -7   0 630.642 24.9686  20
  -2  -7   0 618.991 26.7900  17
   2  -7   0 626.479 25.3737  21
   2  -7   0 607.668 25.9391  17
   2   7   0 614.624 24.2620  23
  -2  -7   0 605.216 26.4585  18
   2   7   0 645.541 26.9323  17
  -2  -7   0 610.102 26.1733  22
  -2  -7   0 642.000 31.4940   2
   2   7   0 665.911 74.1107   6
   2   7   0 636.561 26.5750  18
   2  -7   0 610.496 23.8886  19
  -2  -7   0 594.017 27.1716  14
   2  -7   0 632.034 25.3452  16
  -2  -7   0 601.156 25.4149  21
   2  -7   0 615.599 26.2054  22
  -2  -7   0 627.959 32.1939   3
   2   7   0 590.106 47.4725   9
   3  -7   0 9.24672 8.22635   8
   3   7   0 1.41662 1.14632  15
   3   7   0 -4.0640 18.9160   6
   3   7   0 -0.0650 1.31364  19
   3  -7   0 0.83790 0.68439  19
   3  -7   0 0.49330 1.49288   3
   3   7   0 3.53728 1.72278  17
  -3  -7   0 0.21994 1.14124  21
  -3  -7   0 -1.9453 2.58346   2
  -3   7   0 4.57184 1.74736  22
   3  -7   0 1.30545 1.93623   2
  -3  -7   0 2.10837 1.31257  18
   3   7   0 13.0468 10.1980   9
   3   7   0 -0.0747 2.27978   1
  -3  -7   0 1.58756 1.82039  14
  -3   7   0 1.72281 1.29736  17
   3  -7   0 1.74766 1.13162  20
   3  -7   0 0.04190 1.21893  21
   3  -7   0 0.19932 1.34374  16
   3  -7   0 0.18736 1.72713   4
  -3  -7   0 -13.726 7.20833   8
  -3   7   0 -6.0273 10.3096   9
  -3   7   0 2.94093 29.0493   6
  -3  -7   0 1.40869 1.42992  15
   3  -7   0 0.32126 1.24509   1
   3  -7   0 2.78588 1.33518  17
   3  -7   0 54.8339 26.1869   5
  -3  -7   0 1.76249 10.8266  10
   3   7   0 -1.2614 1.66296   3
   3  -7   0 -0.2361 1.18519  23
   3  -7   0 3.57068 1.43185  22
   3   7   0 10.0052 7.89791  12
   3   7   0 1.97378 2.12515   3
   3   7   0 2.05527 1.57576  18
   4   7   0 397.041 23.4368   3
  -4  -7   0 391.939 20.0012  14
   4   7   0 351.352 39.9852  12
  -4  -7   0 403.917 18.8990  15
  -4  -7   0 376.884 18.0901  21
  -4   7   0 375.225 22.2960   2
   4  -7   0 392.021 16.2572  20
   4  -7   0 379.340 18.0435  21
  -4  -7   0 399.427 26.0359   2
   4   7   0 428.082 19.3090  18
   4  -7   0 371.840 22.3628   3
   4  -7   0 381.135 17.6696  22
   4  -7   0 366.948 21.3898   1
   4   7   0 426.792 19.1634  19
  -4   7   0 392.529 17.6733  22
   4   7   0 430.994 17.9402  21
   4  -7   0 362.634 18.2650  14
   4  -7   0 360.648 24.6074   2
   4   7   0 408.251 22.6082   3
   4  -7   0 380.368 17.1555  17
   4  -7   0 369.198 21.9373   4
  -4   7   0 381.389 16.9857  17
   4   7   0 384.410 27.8713   1
   4   7   0 416.207 28.2863   4
   5  -7   0 3.43979 3.47504   2
   5  -7   0 2.59372 3.18388   3
  -5   7   0 6.27243 1.61309  17
   5   7   0 3.13819 4.35409   4
   5  -7   0 2.23866 1.23541  20
   5  -7   0 -0.0893 1.23154  19
  -5  -7   0 3.08966 2.22259  15
   5   7   0 4.27158 3.65327   3
   5  -7   0 2.48585 2.17954  21
   5   7   0 2.37228 17.2765  12
   5   7   0 7.57444 5.03804   1
  -5  -7   0 8.81917 4.39132   2
   5  -7   0 -1.1497 2.68277   4
  -5  -7   0 4.87995 2.82579  14
   5   7   0 2.79148 2.32991  21
   5   7   0 4.04873 3.46377   3
  -5   7   0 -0.2790 3.11538   2
   5   7   0 9.74849 3.20082  18
   5   7   0 2.32101 2.36113  19
   5  -7   0 3.97789 3.50237   1
  -5   7   0 4.96565 2.20329  22
   5  -7   0 6.13666 1.91359  14
   6   7   0 54.4415 3.12170  23
   6   7   0 55.6739 12.8345   4
   6  -7   0 51.0059 11.0424   2
   6  -7   0 49.0992 4.74162  14
   6   7   0 50.5465 10.1460   3
  -6   7   0 53.1973 10.5489   2
   6   7   0 59.5900 6.37630  18
   6  -7   0 44.2214 8.83215   1
   6  -7   0 59.3369 3.82078  20
  -6  -7   0 55.4141 6.77255  14
   6  -7   0 52.6776 5.73934  21
   6   7   0 32.5457 22.9763  12
   6  -7   0 40.7376 9.69073   4
  -6  -7   0 73.7469 13.6720   2
   6   7   0 53.6272 2.92727  23
   6  -7   0 49.7640 10.4365   3
  -6   7   0 47.0513 3.53163  17
  -6   7   0 57.7416 5.20163  22
   6   7   0 62.8863 6.66598  19
   6   7   0 55.8974 13.6300   1
   6   7   0 53.7018 11.1377   3
  -6  -7   0 59.1174 6.39188  15
   6   7   0 60.4925 5.66569  21
   6  -7   0 50.3531 4.77184  19
   7  -7   0 80.4235 14.7958   3
   7  -7   0 95.7122 7.15499  19
  -7  -7   0 96.3389 9.51749  14
   7   7   0 91.3285 8.48233  18
   7   7   0 81.6213 8.42376  19
   7  -7   0 83.0418 12.6776   4
  -7   7   0 101.666 7.51073  22
   7   7   0 86.4428 13.1226   3
  -7  -7   0 94.7227 8.95239  15
  -7   7   0 80.4434 12.8879   2
   7  -7   0 93.6897 12.5986   1
   7   7   0 84.3135 13.3965   3
   7   7   0 89.5032 4.83629  23
   7   7   0 97.4341 7.89673  21
   7  -7   0 97.7686 8.41218  21
  -7   7   0 87.4519 4.58917  17
   7   7   0 82.3359 17.4754   1
   7   7   0 76.2009 16.5091   4
  -7  -7   0 91.7202 8.99698  13
   7  -7   0 106.296 14.9659   2
   7   7   0 58.1357 33.5794  12
   8   7   0 202.276 14.6519  19
   8  -7   0 249.185 24.0679   3
   8   7   0 199.988 25.4338   1
  -8  -7   0 216.685 15.1039  15
   8   7   0 189.153 21.7569   3
   8   7   0 200.175 9.72781  23
   8  -7   0 222.385 22.4634   4
   8  -7   0 223.562 15.3598  16
   8  -7   0 211.362 12.6585  19
  -8   7   0 211.903 12.8115  22
   8  -7   0 219.843 14.1890  21
   8  -7   0 188.726 21.5293   2
   8   7   0 214.183 14.2330  18
   8  -7   0 228.147 21.9595   1
   8   7   0 224.637 27.5227   4
  -8  -7   0 223.423 16.0215  14
   8   7   0 198.106 13.1517  21
  -8  -7   0 220.678 14.6952  13
   9   7   0 6.81683 3.59236  18
  -9  -7   0 1.99958 3.48514  14
   9   7   0 6.36171 4.36594  19
   9  -7   0 10.5077 4.67482  16
  -9  -7   0 7.43788 3.85854  15
   9  -7   0 7.58661 4.19566  21
  -9   7   0 6.59944 3.53077  22
   9  -7   0 4.59970 3.01385  19
   9   7   0 1.98098 2.86608  21
  -9  -7   0 10.4796 4.49836  13
  10   7   0 2.34095 3.59682  16
 -10  -7   0 13.0846 4.69387  13
  10  -7   0 3.73571 3.31595  19
 -10  -7   0 1.17839 3.77716  14
  10  -7   0 8.14408 4.43640  16
  10   7   0 5.12626 3.54072  18
 -10  -7   0 2.42767 3.32428  15
  10   7   0 7.84311 4.90749  19
  10  -7   0 6.73612 3.94830  21
  10   7   0 5.83167 4.22849  21
 -10   7   0 2.38861 3.31343  22
  11   7   0 3.34699 4.44911  16
 -11  -7   0 1.60196 4.29140  13
  11  -7   0 -4.2243 3.30371  19
 -11   7   0 4.31032 3.93678  22
  11   7   0 6.25381 3.92871  21
  11  -7   0 -0.4047 3.96281  16
 -11  -7   0 4.20121 4.40835  14
  11   7   0 5.30166 4.00173  19
  11  -7   0 0.93604 3.80928  21
  11   7   0 3.91392 3.00691  18
   0  -8   0 1947.96 116.062   5
   0   8   0 1939.96 73.3619  19
   0   8   0 1877.25 75.7607  17
   0  -8   0 2025.04 76.0710  14
   0   8   0 1976.48 144.724   6
   0  -8   0 1867.78 75.7619  17
   0  -8   0 1896.98 75.3035  22
   0  -8   0 2001.17 94.8030   8
   0  -8   0 1919.36 74.0394  19
   0  -8   0 2074.50 74.5398  15
   0  -8   0 1894.56 74.6949  18
   0   8   0 1905.29 74.4834  18
   0   8   0 1849.41 74.7232  23
   0  -8   0 1851.59 74.1143  23
   0   8   0 1965.11 109.417   9
   1  -8   0 352.212 15.1983  15
  -1  -8   0 345.685 14.2851  23
   1   8   0 331.572 14.7091  19
  -1   8   0 352.377 15.5777  22
  -1  -8   0 350.237 16.9020  14
   1   8   0 293.414 34.5075   9
   1  -8   0 353.786 14.1848  19
  -1   8   0 346.631 16.1473  23
  -1  -8   0 297.250 45.9908   5
  -1   8   0 358.508 14.6555  18
   1   8   0 350.959 14.9191  23
  -1  -8   0 315.550 15.7728  22
  -1  -8   0 335.454 19.0605   3
  -1  -8   0 330.115 31.2658   8
   1   8   0 345.676 16.7302   1
   1  -8   0 409.677 49.7753   5
  -1  -8   0 338.371 14.7833  21
  -1   8   0 338.692 16.1271  17
   1   8   0 354.717 18.1864   1
   1  -8   0 341.521 15.5910  23
   1   8   0 334.778 17.3662   4
   1   8   0 354.660 16.6615  17
  -1   8   0 247.822 55.2726   6
   1  -8   0 351.190 14.9180  18
   1   8   0 348.190 64.6580   6
   1  -8   0 342.595 15.9921  22
  -1  -8   0 333.874 15.8378  18
   1  -8   0 336.078 16.1611  17
   1  -8   0 353.444 18.9381   2
   1   8   0 356.536 16.0969   4
  -1  -8   0 372.687 15.6185  15
   1   8   0 351.786 15.8833  18
   1  -8   0 343.014 13.7491  16
  -1  -8   0 353.391 17.5653  17
  -1   8   0 315.389 38.7980   9
   1  -8   0 349.355 29.3510   8
  -2   8   0 26.1935 3.00042  22
  -2  -8   0 27.3778 10.0662   8
   2  -8   0 26.4798 2.13690  18
   2   8   0 37.0210 6.97986   1
   2  -8   0 24.9830 2.49799  16
   2   8   0 34.8455 2.33634  23
  -2   8   0 -11.579 28.8333   6
  -2   8   0 19.7865 16.0829   9
  -2  -8   0 31.7903 3.52259  18
   2  -8   0 27.2324 2.74553  21
  -2  -8   0 -3.1025 17.8243   5
  -2   8   0 24.9612 3.25295  17
   2  -8   0 29.3049 3.08768  17
  -2  -8   0 25.7308 5.49051   2
   2   8   0 32.1956 3.89666  17
   2  -8   0 32.2133 3.39210  23
   2   8   0 -14.303 24.4479   6
   2  -8   0 24.7088 2.48941  20
  -2  -8   0 35.9177 7.15354   3
   2  -8   0 15.8818 20.9762   5
   2  -8   0 20.3286 4.99907   2
   2   8   0 33.3902 2.92866  15
   2  -8   0 26.6355 11.4952   8
   2   8   0 38.7300 5.93842   4
   2   8   0 34.2535 3.30574  19
  -2  -8   0 30.3499 2.97106  21
  -2  -8   0 30.8070 3.31777  15
   2   8   0 37.0088 15.3400   9
   2   8   0 30.6023 3.63982  18
  -2  -8   0 30.9924 4.11185  14
   2  -8   0 26.4003 3.17325  22
   3  -8   0 1184.76 51.1191  22
   3  -8   0 1239.83 50.6335  17
  -3  -8   0 1265.57 53.0452  14
   3  -8   0 1261.99 58.2502   2
   3   8   0 1234.38 48.5604  16
   3   8   0 1265.50 51.9579  17
   3  -8   0 1263.15 49.5813  20
   3  -8   0 1288.25 50.6526  21
   3   8   0 1264.79 51.2096  19
  -3  -8   0 1271.64 51.3697  15
   3   8   0 1250.54 60.5541   1
   3  -8   0 1332.47 50.7863  16
   3   8   0 1275.02 51.3204   3
  -3  -8   0 1255.08 59.0905   2
   3   8   0 1290.51 51.9727  18
   3   8   0 1344.24 61.1075   4
   3  -8   0 1351.34 53.5224   3
   3   8   0 1257.24 50.2036  15
  -3   8   0 1308.99 50.5388  22
   3   8   0 1277.00 51.9742   3
  -3  -8   0 1170.67 50.4912  21
  -3   8   0 1317.45 50.8015  17
   4  -8   0 505.438 27.1730   3
   4  -8   0 504.647 20.2935  19
  -4   8   0 525.928 22.2952  22
   4   8   0 485.612 45.6750  12
   4  -8   0 538.365 25.1480   1
   4   8   0 493.724 25.5476   3
   4  -8   0 480.644 21.9138  17
   4  -8   0 476.495 23.3303  14
   4  -8   0 499.828 20.7960  20
   4  -8   0 526.638 25.7111   4
  -4   8   0 506.629 21.9186  17
   4   8   0 515.808 23.9644  18
   4   8   0 509.086 26.8583   3
  -4  -8   0 500.501 31.3080   2
   4  -8   0 489.455 22.4969  22
   4  -8   0 504.131 30.5721   2
   4  -8   0 533.603 23.2970  16
   4   8   0 545.132 33.8760   1
   4  -8   0 520.451 22.8605  21
  -4  -8   0 507.004 23.5571  15
   4   8   0 509.410 23.5106  19
  -4  -8   0 505.636 25.0405  14
   5   8   0 28.5145 5.09733  18
   5  -8   0 29.5169 2.57337  20
  -5   8   0 28.9329 3.76026  22
   5   8   0 40.9262 9.94574   4
   5  -8   0 30.1326 5.10580  16
  -5  -8   0 27.3586 8.15157   2
   5  -8   0 33.6486 4.22283  21
  -5  -8   0 26.9985 4.90214  15
   5   8   0 21.3858 7.48325   1
   5  -8   0 21.2130 7.73014   2
   5  -8   0 26.4704 3.15978  22
  -5   8   0 25.3983 6.05787   2
   5   8   0 17.5000 5.40370   3
  -5   8   0 28.6082 3.09666  17
   5  -8   0 31.9288 3.10962  19
   5  -8   0 23.9620 5.81794   4
   5  -8   0 23.7940 3.49416  14
   5  -8   0 35.4886 6.87692   1
   5   8   0 36.2831 5.65818  19
   5  -8   0 23.5729 6.70495   3
   5   8   0 24.8332 6.77170   3
  -5  -8   0 30.8813 5.76181  14
   6  -8   0 19.5978 4.12173  21
  -6   8   0 23.3680 5.94765   2
  -6   8   0 15.4841 2.37015  17
   6   8   0 13.7298 5.40568   3
   6  -8   0 14.0801 1.86543  20
   6  -8   0 10.6071 2.90291  14
  -6  -8   0 12.1319 3.87304  15
   6   8   0 11.3800 3.75074  19
  -6   8   0 14.9548 3.32620  22
   6  -8   0 12.2504 3.54840  16
   6   8   0 11.3502 3.28591  21
   6   8   0 9.30366 5.82407   1
  -6  -8   0 2.18908 5.61545   2
   6   8   0 25.8679 7.96727   4
   6  -8   0 15.5221 5.13267   4
   6   8   0 -3.2798 22.6815  12
   6  -8   0 13.4489 2.64269  19
   6   8   0 6.44236 4.19557   3
   6  -8   0 10.5354 4.07730   1
   6  -8   0 15.2866 5.80142   2
  -6  -8   0 7.38130 3.88339  14
   6  -8   0 11.5842 6.47551   3
   6   8   0 8.07482 3.11384  18
  -7   8   0 387.137 31.8396   2
   7   8   0 413.957 22.8964  19
   7   8   0 409.299 29.8745   3
   7  -8   0 428.876 22.0419  21
  -7  -8   0 407.405 24.1253  14
   7   8   0 473.955 37.6243   1
   7  -8   0 418.112 32.2105   2
   7   8   0 420.331 22.4270  18
   7  -8   0 473.750 23.6715  16
   7  -8   0 427.587 20.0264  19
  -7   8   0 443.798 17.7827  17
   7  -8   0 431.757 29.1067   1
   7  -8   0 446.520 30.2447   4
  -7  -8   0 421.623 23.6138  13
   7   8   0 413.195 20.8885  21
  -7   8   0 469.004 21.0585  22
   7   8   0 448.976 37.0457   4
  -7  -8   0 427.816 23.2156  15
   7  -8   0 390.171 30.2848   3
   7   8   0 445.747 29.9080   3
  -8  -8   0 7.04101 4.22738  13
  -8  -8   0 8.08997 4.48838  14
   8  -8   0 8.85171 4.18680  16
  -8   8   0 7.44771 3.22689  22
   8  -8   0 11.0119 3.30201  19
   8  -8   0 9.72282 4.20708  21
  -8  -8   0 5.91268 3.36215  15
   8   8   0 9.29977 4.07789  19
   8   8   0 4.74116 3.37633  18
   8   8   0 7.24063 3.80476  21
   9   8   0 19.3408 4.92340  16
   9   8   0 20.2425 5.92356  19
   9  -8   0 12.5942 4.95206  16
   9   8   0 16.2182 4.38007  21
   9  -8   0 18.0821 5.51116  21
   9   8   0 16.2825 5.12216  18
  -9  -8   0 15.1540 5.57548  13
  -9  -8   0 26.0828 7.25117  14
  -9   8   0 26.4021 4.97215  22
  -9  -8   0 19.0004 5.38513  15
   9  -8   0 20.6545 4.56780  19
  10   8   0 30.3347 6.51709  16
  10   8   0 25.8470 5.52061  21
  10  -8   0 19.2469 5.91273  16
 -10  -8   0 30.5073 7.34851  15
 -10  -8   0 21.4067 7.32298  14
 -10   8   0 31.3852 5.87525  22
 -10  -8   0 23.7201 6.06694  13
  10  -8   0 23.4153 6.03802  21
  10   8   0 34.3184 7.31343  19
  10   8   0 31.3073 6.58461  18
  10  -8   0 28.8887 5.39248  19
 -11  -8   0 16.3014 6.00367  13
  11   8   0 18.2029 6.24067  19
  11  -8   0 16.2194 5.78421  16
 -11   8   0 11.7744 4.71923  22
 -11  -8   0 16.6755 5.76198  15
 -11  -8   0 23.9755 7.06203  14
  11   8   0 8.47086 4.14052  21
  11   8   0 26.2873 6.64735  18
  11  -8   0 20.5224 4.73856  19
  11   8   0 18.1807 6.33741  16
   0  -9   0 0.19179 0.74749  23
   0  -9   0 0.58923 1.50642  14
   0  -9   0 0.71058 1.10507  22
   0  -9   0 2.07599 1.24889  15
   0   9   0 -0.3268 0.94409  18
   0  -9   0 0.40671 1.00557  18
   0   9   0 1.21747 1.06314  23
   0   9   0 0.07309 0.73529  19
   0   9   0 0.92030 1.32524  17
  -1   9   0 15.2860 1.98008  18
   1  -9   0 22.0085 3.55086  22
   1   9   0 10.3660 2.00944  23
  -1  -9   0 12.1323 2.41433  15
   1  -9   0 16.4490 2.14388  18
  -1   9   0 18.3825 3.38374  17
  -1  -9   0 13.7536 3.83318   3
  -1  -9   0 13.0805 2.18091  21
  -1  -9   0 18.2700 3.74985  14
  -1  -9   0 11.1901 1.59436  23
   1  -9   0 18.5501 2.98943  15
   1  -9   0 13.6603 2.38886  23
  -1  -9   0 17.8519 3.25656  18
   1   9   0 15.0877 3.29498  17
  -1   9   0 17.3706 3.04751  22
   1   9   0 11.0429 2.08017  19
   1   9   0 15.1958 2.75781  18
   1  -9   0 17.0112 3.96472   2
   2  -9   0 73.1729 5.68856  22
   2  -9   0 78.6412 8.48837   2
  -2   9   0 70.6954 5.69856  17
   2  -9   0 73.1549 4.37094  16
   2   9   0 67.6325 5.03186  19
   2   9   0 86.2721 6.69232  17
  -2  -9   0 69.5135 6.47964  14
   2  -9   0 77.5195 5.03171  21
   2  -9   0 70.0320 6.01602  23
  -2  -9   0 82.7759 8.83013   2
   2   9   0 65.0860 8.02436   4
  -2  -9   0 76.7616 5.08684  21
   2  -9   0 76.9392 4.87579  20
   2   9   0 71.9333 6.97974   4
   2   9   0 77.5438 5.95225  18
  -2  -9   0 83.8492 5.80117  15
   2  -9   0 78.4531 4.27838  18
   2  -9   0 74.3721 5.65068  17
  -2   9   0 84.4514 5.52638  22
   3  -9   0 3.24360 1.36591  20
  -3  -9   0 4.97377 1.90695  21
   3   9   0 2.21343 1.72926  19
   3   9   0 2.91595 1.93672  18
  -3   9   0 -0.4516 1.07408  17
   3  -9   0 1.20152 1.45518  21
   3  -9   0 4.06234 3.02967   2
  -3   9   0 1.48852 1.58382  22
  -3  -9   0 3.74810 2.51122  14
  -3  -9   0 1.18475 1.56570  15
  -3  -9   0 7.59188 3.58639   2
   3   9   0 5.20550 3.53149   1
   3  -9   0 0.29464 1.06804  22
   3   9   0 -0.2243 2.56223   4
   3  -9   0 0.16669 1.22264  17
   3   9   0 1.80850 1.90291  17
   3  -9   0 0.25623 1.36652  16
   4  -9   0 69.5365 4.38446  13
   4  -9   0 74.2770 6.33176   4
   4   9   0 65.2136 6.04692  19
  -4   9   0 83.0660 5.74827  22
   4   9   0 58.8741 6.32312   3
   4  -9   0 61.9151 5.28573  22
   4   9   0 64.7574 19.2954   4
  -4   9   0 72.9030 5.41123  17
   4   9   0 80.5527 7.06523   3
   4  -9   0 76.0419 10.1119   2
   4   9   0 62.5571 6.39483  18
   4  -9   0 75.6630 4.40641  13
   4   9   0 74.6297 10.9086   1
   4  -9   0 66.3147 6.12427  14
  -4  -9   0 66.2472 7.22134  14
   4   9   0 70.4717 4.12592  16
   4  -9   0 68.2947 5.71971  21
   4  -9   0 62.4159 5.03920  17
  -4  -9   0 70.0587 10.4454   2
   4  -9   0 72.7551 4.43638  20
  -4  -9   0 80.7103 6.65135  15
   4  -9   0 67.5262 5.76627  16
   5   9   0 9.73825 3.69211   3
   5  -9   0 0.91836 1.53263  22
   5  -9   0 -3.3641 3.18007   2
  -5   9   0 4.03480 1.65590  17
  -5  -9   0 6.11316 2.64585  15
   5  -9   0 2.95716 1.18409  20
   5  -9   0 3.49186 2.36116  21
   5  -9   0 2.17716 1.05245  19
   5   9   0 6.33019 2.98204  18
  -5  -9   0 10.1219 3.75570  14
   5   9   0 18.5077 7.28132   1
  -5   9   0 6.79584 2.31500  22
   5   9   0 10.6172 5.86182   4
   5  -9   0 3.36482 2.50140  16
   5  -9   0 3.11356 2.63002   4
   5  -9   0 3.19094 1.82748  14
   5   9   0 12.4785 3.86781  19
   5  -9   0 3.86306 4.15721   3
   5  -9   0 3.54822 1.36736  19
  -5  -9   0 9.93976 5.54484   2
   6  -9   0 8.97720 3.38673  16
   6   9   0 14.1469 5.27103   3
   6  -9   0 2.77287 3.83977   4
   6  -9   0 12.3012 2.26769  19
  -6  -9   0 5.45040 7.10460   2
  -6  -9   0 11.2480 3.40180  15
   6   9   0 3.76394 5.86636   1
  -6   9   0 13.4441 3.93716   2
   6  -9   0 7.38655 1.84730  19
   6  -9   0 11.5413 3.68330  21
   6  -9   0 3.80818 4.92943   3
   6   9   0 12.2943 3.96877  18
  -6  -9   0 7.94666 3.99897  14
  -6   9   0 9.42346 2.79959  22
   6   9   0 14.7637 4.19097  19
  -6   9   0 12.0358 2.25211  17
   6   9   0 -1.0957 6.24388   4
   6  -9   0 12.5841 4.10143   1
   6   9   0 6.26135 4.63512   3
   6  -9   0 12.9166 6.16293   2
  -7  -9   0 172.363 13.3882  13
   7  -9   0 159.229 19.3619   2
   7   9   0 134.135 19.9796   1
   7  -9   0 165.809 9.32390  19
   7   9   0 110.902 21.5831   4
   7  -9   0 172.638 15.7173   1
   7   9   0 168.814 16.5357   3
  -7   9   0 150.949 7.95611  17
   7   9   0 153.750 12.0054  19
  -7  -9   0 173.249 12.6452  15
   7  -9   0 172.713 16.2709   4
   7  -9   0 172.737 18.4699   3
   7  -9   0 167.160 11.5704  21
  -7  -9   0 159.502 13.1786  14
   7  -9   0 159.906 11.9965  16
   7   9   0 167.793 16.6230   3
   7   9   0 161.007 12.0059  18
  -7   9   0 176.158 10.3399  22
  -8   9   0 72.3431 6.58679  22
  -8  -9   0 67.4726 8.65903  13
   8   9   0 65.0890 7.87821  18
  -8  -9   0 65.3351 8.28896  15
   8   9   0 67.2403 7.03991  16
   8  -9   0 60.8990 7.61199  21
   8  -9   0 62.9054 5.90535  19
   8  -9   0 67.2605 8.09233  16
  -8  -9   0 61.6084 8.82186  14
   8   9   0 57.8686 7.76045  19
   9  -9   0 5.63527 3.58834  21
   9   9   0 8.96839 3.78345  18
  -9   9   0 3.45759 3.03941  22
  -9  -9   0 14.3476 5.43637  13
   9  -9   0 6.26236 3.20703  19
  -9  -9   0 13.1340 5.95672  14
   9   9   0 12.3500 4.30088  16
  -9  -9   0 6.08934 4.32543  15
   9   9   0 11.6819 5.01825  19
  10  -9   0 13.7859 5.06663  21
  10   9   0 7.64445 4.31526  16
  10  -9   0 10.6949 3.68853  19
 -10  -9   0 17.1200 5.19771  15
 -10  -9   0 14.3659 5.87117  14
  10   9   0 17.7361 5.13052  18
  10   9   0 19.2386 5.87095  19
 -10  -9   0 13.6804 5.31534  13
 -10   9   0 14.6111 4.82205  22
   0 -10   0 16.1447 2.65175  18
   0 -10   0 15.9576 3.77640  14
   0  10   0 13.6295 3.18927  17
   0 -10   0 14.0038 2.05347  23
   0  10   0 16.6814 2.95241  18
   0 -10   0 20.5561 3.04147   3
   0 -10   0 15.6737 2.68226  15
   0  10   0 16.6968 1.89852  19
  -1 -10   0 127.157 7.56248  15
  -1  10   0 119.205 8.23438  17
   1 -10   0 119.186 10.3306   2
   1 -10   0 141.984 7.52223  15
  -1 -10   0 129.583 8.98117  14
  -1 -10   0 109.579 6.60089  21
  -1  10   0 121.136 6.53209  18
  -1 -10   0 119.339 6.15642  23
   1  10   0 120.685 6.45609  19
   1 -10   0 121.213 6.85711  18
   1  10   0 115.713 8.48880  17
   1 -10   0 114.945 7.15138  23
   1  10   0 118.209 7.65652  18
   1 -10   0 127.113 6.81216  21
  -2 -10   0 18.8911 3.27946  15
   2  10   0 19.7479 4.05566  17
  -2  10   0 21.4442 3.81278  17
   2 -10   0 23.1664 2.73971  20
  -2  10   0 23.8127 3.72217  22
   2 -10   0 23.3428 2.83145  21
  -2 -10   0 22.6239 5.22900   2
  -2 -10   0 19.4146 4.31667  14
   2  10   0 17.0034 4.28248   4
   2 -10   0 28.0696 6.21328   2
   2  10   0 15.5971 3.78304   4
   2  10   0 26.7873 4.35009  18
   2  10   0 15.3960 4.15655   1
   2 -10   0 18.4493 3.59317  22
   2 -10   0 23.1220 2.11221  16
   2 -10   0 21.7627 2.11175  18
  -2 -10   0 19.8481 3.16520  21
   2  10   0 18.0503 2.70927  19
  -3  10   0 0.06178 1.45636  22
   3  10   0 0.36479 1.75746  18
   3  10   0 0.29717 3.35649   4
  -3 -10   0 3.17533 2.61327  14
   3  10   0 7.87791 3.62489   4
  -3 -10   0 5.89366 3.89201   2
   3  10   0 -4.4728 2.71278   1
   3  10   0 -0.5084 1.29125  19
   3 -10   0 0.07323 1.37331  21
   3 -10   0 -0.2883 1.16060  16
   3 -10   0 0.96115 1.16020  20
   3  10   0 1.28518 2.10158  17
  -3  10   0 2.44480 1.77500  17
   3 -10   0 -0.9218 2.71229   2
   3 -10   0 2.14974 1.48209  22
  -3 -10   0 2.89824 1.88565  15
   4 -10   0 24.8905 3.58196  16
   4  10   0 35.1535 8.51798   4
  -4 -10   0 35.5456 4.69599  15
  -4  10   0 29.8043 3.84627  17
   4  10   0 38.5886 9.24788   1
  -4 -10   0 30.4181 8.50835   2
   4 -10   0 26.0398 5.44150  14
   4  10   0 39.6473 5.15643  18
  -4 -10   0 36.2417 6.31496  14
  -4  10   0 26.4741 4.05887  22
   4 -10   0 22.1558 6.85013   2
   4 -10   0 36.8458 5.54986   3
   4 -10   0 29.2986 2.90977  13
   4  10   0 35.4679 4.55338  19
   4 -10   0 26.8756 2.70506  20
   4 -10   0 27.3772 3.87210  21
  -5 -10   0 20.2131 6.94947   2
   5  10   0 25.5923 5.03265  19
  -5  10   0 32.3935 3.79569  22
  -5 -10   0 23.7490 5.36402  14
   5  10   0 22.6451 5.03066   3
   5 -10   0 31.5963 5.15840  21
  -5  10   0 27.7853 3.50104  17
   5  10   0 26.4529 8.35395   1
   5  10   0 23.1509 5.10647   3
   5  10   0 23.0553 2.99719  16
   5  10   0 27.7586 5.40891  18
   5 -10   0 22.5717 4.31909  16
   5 -10   0 22.8998 4.38518   4
   5  10   0 27.9900 2.84638  16
  -5 -10   0 28.0930 4.90880  15
   5 -10   0 29.1119 2.48473  20
   5 -10   0 19.0515 6.45947   2
   6 -10   0 132.655 9.83365  16
   6 -10   0 137.516 11.5566   4
  -6 -10   0 128.031 10.3484  15
   6  10   0 135.459 8.26290  16
   6  10   0 116.775 7.53621  16
  -6  10   0 136.850 8.63615  22
   6  10   0 149.742 18.9910   1
   6 -10   0 146.361 16.4433   2
   6  10   0 136.322 12.7050   3
  -6 -10   0 136.308 11.7825  14
   6  10   0 133.833 17.6508   4
   6  10   0 128.890 10.3698  18
   6  10   0 136.657 10.2997  19
   6 -10   0 139.666 9.81664  21
   6 -10   0 123.272 13.7062   3
   6 -10   0 131.240 11.0059   1
  -6  10   0 141.975 7.93902  17
   6  10   0 127.257 12.3186   3
   7  10   0 5.75667 2.68590  16
  -7 -10   0 4.02362 3.69579  14
   7 -10   0 0.82758 1.33035  19
  -7  10   0 2.65941 2.15701  22
   7  10   0 2.71039 2.90126  18
   7 -10   0 -0.0465 2.60645  21
  -7 -10   0 6.43631 3.38775  15
  -7 -10   0 4.23393 4.02986  13
   7 -10   0 1.42322 2.53970  16
   7  10   0 0.43162 2.61164  19
   8 -10   0 43.0113 7.49126  16
   8  10   0 58.6768 6.35353  16
   8 -10   0 59.1894 7.37741  21
   8 -10   0 41.3075 4.58255  19
  -8 -10   0 37.9603 7.32478  15
  -8 -10   0 58.5684 9.45067  13
  -8  10   0 47.9469 5.61238  22
  -8 -10   0 68.4888 10.8501  14
   8  10   0 47.1461 7.86896  19
   8  10   0 61.3154 7.67170  18
  -9 -10   0 29.3188 6.57525  15
   9 -10   0 19.3362 5.17400  21
  -9  10   0 17.6148 4.12968  22
   9  10   0 22.5888 5.89852  18
   9  10   0 22.6122 6.28216  19
  -9 -10   0 25.3496 6.79629  13
   9 -10   0 18.1809 3.50705  19
   9 -10   0 21.0838 5.70695  16
   9  10   0 29.9212 5.37524  16
  -9 -10   0 25.3045 7.14769  14
 -10 -10   0 28.1679 6.81634  15
 -10  10   0 28.2433 5.25276  22
 -10 -10   0 21.9042 5.57948  13
  10  10   0 16.8833 4.78192  16
 -10 -10   0 15.3016 6.10786  14
  10 -10   0 17.7781 5.65614  21
  10  10   0 12.3965 4.72621  18
  10  10   0 18.5689 5.61691  19
  10 -10   0 16.0680 5.10667  16
   0 -11   0 0.85046 1.01097  23
   0 -11   0 -1.8369 1.72368   3
   0  11   0 0.18275 1.72176  17
   0  11   0 -0.1590 0.81274  19
   0 -11   0 2.42738 1.51520  18
   0 -11   0 1.72234 1.48953  15
   0 -11   0 3.09828 2.33778  14
   0 -11   0 5.00828 2.31048   2
   0  11   0 0.90331 1.40135  18
  -1 -11   0 34.5853 4.95890  14
   1 -11   0 34.4009 4.62255  14
  -1 -11   0 33.9032 3.33972  21
   1 -11   0 32.6498 3.67800  15
   1 -11   0 30.8553 3.21245  18
  -1 -11   0 31.9532 3.82379  15
  -1 -11   0 34.1476 7.04501   2
   1 -11   0 32.6301 3.26496  21
   1  11   0 36.9228 5.43246  17
  -1  11   0 37.0164 5.64128  17
   1  11   0 28.9043 3.82512  18
   1  11   0 35.7647 3.08726  19
  -1 -11   0 34.2334 2.76819  23
   1 -11   0 40.6968 6.14645   2
  -2 -11   0 84.9612 10.3639   2
   2 -11   0 99.7399 4.94944  16
   2 -11   0 100.810 6.62381  15
   2  11   0 116.872 9.25343   1
   2 -11   0 91.5203 6.21907  21
   2 -11   0 98.4588 10.6328   2
  -2 -11   0 106.855 7.31913  15
  -2  11   0 90.0510 7.26183  17
  -2 -11   0 103.172 6.54973  21
   2  11   0 115.859 8.61693  17
   2 -11   0 95.7988 5.45558  18
   2  11   0 111.960 7.72829  18
   2  11   0 102.123 6.29808  19
   2  11   0 94.1899 7.66955   1
   2 -11   0 101.321 6.31606  20
  -2  11   0 96.0569 6.79432  22
  -2 -11   0 92.6295 8.41675  14
   2  11   0 96.3072 8.05599   4
   2  11   0 103.819 7.25354   4
   3 -11   0 33.3680 3.48888  20
  -3  11   0 44.7957 4.80684  17
  -3  11   0 38.6677 4.27751  22
   3 -11   0 46.2078 4.34460  21
   3  11   0 41.2354 5.44819  17
   3  11   0 41.8550 5.12507  18
   3 -11   0 35.9663 3.34263  16
   3  11   0 45.2610 6.90737   1
   3  11   0 48.2283 8.70990   4
  -3 -11   0 42.6596 4.83421  15
   3 -11   0 40.2342 8.46536   2
   3 -11   0 36.2397 4.16160  13
  -3 -11   0 32.7077 7.81243   2
   3  11   0 46.4090 4.50693  19
  -3 -11   0 45.5083 7.41306  14
   3  11   0 53.1580 8.00581   4
   3  11   0 50.2090 7.83272   1
   4 -11   0 9.27202 3.06584   3
   4 -11   0 4.44456 1.73825  13
   4  11   0 3.38385 4.73265   4
  -4 -11   0 15.4405 5.98073   2
   4  11   0 3.31912 2.40559  18
   4 -11   0 7.28935 4.26648   2
  -4 -11   0 9.23910 3.87761  14
  -4  11   0 6.93145 2.53110  22
   4 -11   0 7.28858 1.82442  20
   4 -11   0 5.13341 2.23281  16
   4 -11   0 8.41303 2.00340  13
  -4 -11   0 3.54219 2.45297  15
  -4  11   0 5.44301 2.19981  17
   4  11   0 4.85663 4.29773   1
   4  11   0 6.24048 2.58741  19
   4 -11   0 6.15114 2.63477  21
   5  11   0 82.8684 14.7691   4
  -5  11   0 93.1712 6.75226  22
   5 -11   0 100.328 7.71774  21
   5 -11   0 103.127 13.1936   2
  -5  11   0 98.8968 6.89580  17
   5 -11   0 87.9806 7.09678  16
   5  11   0 93.9107 8.48660  18
   5  11   0 88.6273 7.70601  19
  -5 -11   0 75.2682 13.4914   2
   5  11   0 81.4467 14.9168   1
   5 -11   0 85.5738 4.96717  20
  -5 -11   0 88.9573 9.36452  14
   5 -11   0 91.5827 10.4025   3
  -5 -11   0 98.5267 8.36427  15
   6  11   0 3.69193 2.98546  19
  -6 -11   0 3.48634 2.79221  15
   6  11   0 2.34634 2.66342  18
   6 -11   0 10.6384 5.18151   2
   6  11   0 0.64511 1.89223  16
  -6  11   0 3.47423 2.06062  17
   6  11   0 12.4338 3.98157   3
   6  11   0 -0.7757 6.02732   1
   6  11   0 5.86335 3.58732   3
   6  11   0 4.34500 1.81828  16
   6  11   0 -2.2650 4.62472   4
  -6 -11   0 5.74749 4.23676  14
   6 -11   0 4.34952 2.49901  16
   6 -11   0 -0.6750 2.47326   4
  -6  11   0 1.65873 2.08300  22
   6 -11   0 4.10649 2.94068  21
   7  11   0 6.42904 3.51348  18
   7 -11   0 18.1417 4.71000  21
  -7 -11   0 16.3866 5.63339  13
  -7  11   0 6.16651 2.83960  22
   7  11   0 12.8189 3.01914  16
   7 -11   0 9.04220 3.87300  16
  -7 -11   0 11.1643 5.02534  14
  -7 -11   0 11.8044 4.31900  15
  -8 -11   0 49.1881 8.78769  13
   8 -11   0 51.4986 7.16595  16
  -8  11   0 49.7064 5.64740  22
   8 -11   0 54.7366 7.66065  21
   8  11   0 74.4954 8.16868  19
  -8 -11   0 66.2112 8.30148  15
   8  11   0 71.2411 8.65387  18
  -8 -11   0 54.7009 9.84311  14
   8  11   0 53.4515 6.05614  16
  -9 -11   0 20.5853 6.17186  15
  -9 -11   0 8.28300 5.24047  13
   9  11   0 13.8292 3.95234  16
   9  11   0 14.5806 5.08600  18
  -9  11   0 11.5409 3.69613  22
  -9 -11   0 5.78662 4.69914  14
   9  11   0 16.2374 4.67852  19
   9 -11   0 12.2158 5.33642  21
   9 -11   0 5.91138 4.08914  16
   0  12   0 306.062 16.5341  17
   0 -12   0 301.963 14.6968  15
   0  12   0 304.514 14.3386  18
   0 -12   0 285.495 13.6347  23
   0 -12   0 307.322 18.9324   2
   0 -12   0 324.008 16.9713  14
   0  12   0 281.978 12.9118  19
   0 -12   0 270.835 13.3648  21
  -1 -12   0 23.0550 3.94844  15
   1  12   0 20.7074 3.95195  18
   1 -12   0 21.5982 3.06533  21
   1 -12   0 23.8666 4.97712  14
  -1  12   0 27.5951 4.62327  17
   1 -12   0 27.7996 3.67524  18
  -1 -12   0 22.6991 5.02161  14
  -1 -12   0 23.3279 2.91771  21
  -1 -12   0 23.9250 2.52032  23
   1  12   0 26.8912 5.14562  17
   1 -12   0 22.6749 3.64509  15
   1 -12   0 16.2726 5.20235   2
  -1 -12   0 22.2880 5.59579   2
   1  12   0 22.4597 2.68856  19
   2  12   0 83.7333 7.69959  17
   2  12   0 89.8023 7.07012  18
  -2 -12   0 93.0331 8.56963  14
  -2 -12   0 90.6384 6.93626  15
   2 -12   0 69.7929 8.96543   2
   2 -12   0 69.6802 4.71842  18
   2 -12   0 80.7648 7.23089  14
   2  12   0 90.4562 5.65110  19
  -2 -12   0 88.5958 11.1942   2
   2 -12   0 79.8564 6.08124  15
   2 -12   0 70.8428 5.53107  21
   2 -12   0 70.4498 5.50971  20
  -2  12   0 70.6141 6.80902  17
   3 -12   0 3.85677 1.46974  16
  -3  12   0 3.76676 2.47302  22
   3  12   0 6.11735 2.72685  18
  -3  12   0 4.25116 2.49013  17
  -3 -12   0 2.77263 3.62029   2
  -3 -12   0 6.30318 3.72180  14
   3  12   0 0.43375 2.54358   1
   3  12   0 6.11499 2.28379  19
   3 -12   0 3.77480 2.15464  15
   3  12   0 8.58571 3.97213   4
   3 -12   0 2.95249 2.10388  21
   3 -12   0 4.00769 2.13236  13
   3 -12   0 5.30346 1.79791  20
  -3 -12   0 0.47127 1.77611  15
   3 -12   0 2.47425 4.06852   2
  -4 -12   0 129.455 9.73604  15
   4 -12   0 118.325 7.60255  13
   4  12   0 114.461 14.3120   1
   4 -12   0 130.547 7.71651  16
   4 -12   0 133.153 7.30227  20
   4 -12   0 139.608 10.4671   3
   4 -12   0 129.164 14.0826   2
   4 -12   0 135.719 7.84723  13
   4  12   0 132.261 8.91636  19
  -4 -12   0 146.804 11.8616  14
   4  12   0 118.772 14.0060   4
   4 -12   0 132.827 8.78333  21
   4  12   0 146.011 10.4897  18
  -4  12   0 124.917 8.33556  22
  -4 -12   0 130.035 14.8408   2
  -4  12   0 127.983 8.90689  17
   5  12   0 2.44349 4.96695   1
   5  12   0 0.57969 2.47992  18
   5 -12   0 3.79786 2.43392  21
   5 -12   0 9.15191 3.15337  16
  -5 -12   0 3.01289 3.33687  14
  -5 -12   0 -0.1024 6.95023   2
  -5  12   0 3.48599 2.25447  17
   5  12   0 -5.5466 5.83718   4
   5  12   0 2.75793 2.57501  19
   5 -12   0 -2.6406 3.96363   3
   5 -12   0 4.66601 4.24238   2
  -5 -12   0 3.60447 3.06465  15
  -5  12   0 2.96673 2.49032  22
  -6 -12   0 58.0471 8.53056  14
  -6  12   0 60.0616 5.59251  22
   6 -12   0 60.4294 6.30889  16
   6  12   0 57.3557 6.84998  19
  -6  12   0 63.5944 5.62901  17
  -6 -12   0 69.8635 9.59984  13
   6  12   0 61.8768 7.59846  18
   6 -12   0 54.5757 6.41491  21
  -6 -12   0 59.0876 7.27848  15
  -7  12   0 3.04016 2.52990  22
   7  12   0 14.2891 4.46693  19
   7  12   0 7.07271 2.36150  16
  -7 -12   0 15.5068 4.56245  15
   7 -12   0 12.6791 4.24099  21
  -7 -12   0 13.4242 5.12819  14
  -7 -12   0 7.11955 4.81974  13
   7  12   0 9.25309 4.16591  18
   7 -12   0 8.30390 3.89238  16
  -8  12   0 16.0569 3.86069  22
  -8 -12   0 15.2411 6.26940  13
   8  12   0 24.9188 6.15291  18
  -8 -12   0 22.9864 6.62816  14
   8 -12   0 15.9593 4.68049  16
   8  12   0 17.4381 4.91366  19
   8 -12   0 15.1088 4.50435  21
  -8 -12   0 16.4305 4.91949  15
   8  12   0 24.2341 3.86770  16
   9  12   0 12.5533 4.62822  19
   9 -12   0 15.1471 4.87565  16
  -9 -12   0 20.8281 6.65850  13
   9  12   0 11.6742 4.94281  18
  -9 -12   0 9.52756 5.68394  14
   9  12   0 3.39484 4.04516  16
  -9 -12   0 14.9462 5.52924  15
  -9  12   0 7.91770 3.90752  22
   0 -13   0 2.56628 2.82445  14
   0 -13   0 2.59081 2.06187  15
   0 -13   0 2.77089 3.31956   2
   0  13   0 4.67290 2.72238  17
   0  13   0 2.27583 1.78875  18
   0 -13   0 1.19428 1.50023  21
   1  13   0 111.834 9.16784  17
  -1 -13   0 100.827 9.18688  14
  -1 -13   0 99.0851 7.45455  15
  -1 -13   0 86.2202 10.3599   2
   1 -13   0 92.8406 6.97594  15
   1 -13   0 89.1644 8.28213  14
  -1  13   0 93.3965 8.24033  17
   1  13   0 100.327 5.82587  19
   1 -13   0 87.1310 6.19599  21
   1 -13   0 100.157 10.6348   2
  -1 -13   0 87.8307 5.48305  23
   1  13   0 88.4296 6.98242  18
  -2 -13   0 542.998 25.9281  15
   2 -13   0 594.534 27.1988  14
   2 -13   0 576.830 32.3438   2
   2 -13   0 600.081 25.3338  15
   2  13   0 538.581 23.9514  19
   2 -13   0 526.635 23.3068  18
   2  13   0 558.747 26.1686  18
   2 -13   0 588.830 27.0311  13
   2 -13   0 571.746 24.8905  20
  -2 -13   0 521.026 32.5715   2
  -2  13   0 573.442 26.9578  17
   2 -13   0 594.329 24.8580  21
   2  13   0 564.655 27.6697  17
  -2 -13   0 567.371 28.7708  14
   3 -13   0 50.8582 9.70004   2
  -3 -13   0 48.3295 5.75966  15
  -3 -13   0 52.6904 7.48996  14
   3 -13   0 48.9967 4.61987  20
   3 -13   0 61.2981 5.59395  15
  -3 -13   0 63.4477 11.1740   2
   3  13   0 48.7915 4.74774  19
   3  13   0 53.1002 7.25779   4
   3  13   0 46.0814 7.37328   1
  -3  13   0 60.0537 6.43873  17
   3 -13   0 63.5212 5.89342  13
   3 -13   0 51.7861 5.14299  21
   3 -13   0 52.6572 3.56483  16
   3  13   0 46.9419 6.77420   1
   3  13   0 52.0535 6.12410  18
   4  13   0 2.74713 4.56925   4
   4 -13   0 3.75219 1.69519  16
  -4  13   0 7.45808 2.97717  17
   4 -13   0 3.15040 2.23084  21
   4  13   0 9.35798 4.93787   1
   4 -13   0 1.98464 1.76058  20
  -4 -13   0 4.47550 3.70542  14
   4 -13   0 3.42902 1.81374  13
   4  13   0 5.61725 3.32995  18
  -4 -13   0 5.72668 2.98632  15
   4  13   0 8.64800 3.04407  19
   4 -13   0 5.08373 4.68429   2
  -4  13   0 4.97590 2.39695  22
   5  13   0 19.6003 5.03175  18
  -5 -13   0 10.4980 4.68175  14
  -5  13   0 14.6928 3.36532  22
  -5 -13   0 16.2383 5.86904  13
   5 -13   0 16.7590 3.99698  21
   5  13   0 15.3651 3.79929  19
  -5  13   0 14.8702 3.70261  17
   5 -13   0 10.9451 2.91830  16
  -5 -13   0 14.4739 4.19516  15
  -6 -13   0 128.305 12.6657  13
  -6  13   0 109.693 8.07477  22
  -6 -13   0 136.739 10.9803  15
  -6 -13   0 122.095 12.2524  14
   6  13   0 120.197 10.6835  18
   6 -13   0 125.883 8.76338  16
   6  13   0 112.572 9.43596  19
   6 -13   0 119.693 9.37498  21
  -7  13   0 2.82720 2.90858  22
  -7 -13   0 -1.2847 3.94435  13
   7  13   0 2.57518 2.97490  19
  -7 -13   0 1.73199 3.74844  14
   7 -13   0 2.72336 2.78580  16
   7  13   0 -0.6549 2.82210  18
   7 -13   0 4.29884 3.73863  21
  -7 -13   0 6.00086 3.43422  15
  -8  13   0 18.5132 3.98192  22
   8 -13   0 24.7452 5.33386  16
  -8 -13   0 21.6783 7.06161  14
  -8 -13   0 34.9571 6.94323  15
   8 -13   0 19.7979 5.07290  21
  -8 -13   0 40.2425 8.66403  13
   8  13   0 36.8095 7.08184  18
   8  13   0 29.1970 5.83434  19
   0  14   0 82.7598 8.20755  17
   0 -14   0 82.9418 5.89775  21
   0 -14   0 105.021 10.4844   2
   0 -14   0 89.8922 7.09084  15
   0 -14   0 94.2561 8.92059  14
   0 -14   0 90.7635 10.0909   2
   1 -14   0 55.9584 8.20966   2
  -1 -14   0 49.6293 5.36064  15
   1 -14   0 55.7483 6.58404  14
   1  14   0 63.9140 8.71127  17
  -1 -14   0 55.1080 7.29749  14
   1  14   0 44.1581 3.88433  19
   1 -14   0 49.1297 6.62615  13
   1 -14   0 42.1248 4.29003  21
   1 -14   0 44.2381 4.99830  15
   1  14   0 48.6640 5.21190  18
  -1  14   0 50.0478 6.31932  17
  -1 -14   0 54.3397 7.85401   2
  -1 -14   0 39.5654 8.71497   2
   2 -14   0 8.65854 1.96510  18
  -2 -14   0 15.0150 4.66739  14
   2 -14   0 5.87934 3.29259  14
   2 -14   0 6.35448 2.55801  15
   2  14   0 13.9178 3.57838  18
   2 -14   0 9.45558 3.41723  13
   2 -14   0 4.63779 2.28416  20
  -2 -14   0 11.6439 5.12096   2
  -2 -14   0 5.01130 2.52103  15
  -2  14   0 11.2275 3.67623  17
  -3  14   0 90.1211 8.14752  17
   3  14   0 85.0181 6.31285  19
   3 -14   0 85.9679 6.87171  15
   3 -14   0 83.2558 6.19985  20
   3  14   0 91.0099 8.02204  18
   3 -14   0 89.9856 6.73867  21
   3 -14   0 88.9779 7.29000  13
  -3 -14   0 77.2424 7.29596  15
   3 -14   0 94.5653 8.18828  14
  -3 -14   0 96.6162 10.0591  14
   4 -14   0 107.041 7.97429  21
  -4 -14   0 98.0813 8.61328  15
   4 -14   0 102.569 8.55968  14
  -4 -14   0 110.005 11.1512  13
   4 -14   0 94.0299 6.19680  20
   4  14   0 99.9866 9.07362  18
  -4 -14   0 104.808 10.8365  14
   4  14   0 100.321 7.47353  19
   4 -14   0 99.6892 7.01193  13
  -4  14   0 95.9385 8.22029  17
   4 -14   0 97.9085 7.71929  15
   4 -14   0 103.438 5.85010  16
  -5 -14   0 31.7925 6.14654  15
  -5 -14   0 32.4856 8.03592  13
  -5  14   0 37.0521 5.43833  17
   5  14   0 47.3605 6.49754  18
   5 -14   0 36.6294 5.04790  21
  -5 -14   0 23.9970 6.68701  14
   5  14   0 37.0048 4.94271  19
  -5  14   0 42.4379 4.91421  22
   5 -14   0 38.6765 4.08923  16
  -6 -14   0 84.5473 10.5768  14
  -6 -14   0 85.6211 9.00133  15
   6  14   0 76.7849 7.53935  19
  -6  14   0 79.0880 6.81694  22
   6 -14   0 99.0540 7.09370  16
   6 -14   0 78.2635 7.86298  21
   6  14   0 87.9135 9.06116  18
  -7 -14   0 38.1699 7.03170  15
  -7 -14   0 34.4928 7.96629  14
   7  14   0 30.9192 6.60508  18
  -7  14   0 35.6570 4.88005  22
   7 -14   0 44.3444 5.40487  16
   7  14   0 29.5622 5.70162  19
   7 -14   0 50.0758 6.33486  21
  -7 -14   0 25.4130 6.88226  13
  -8 -14   0 8.72677 5.68622  13
  -8 -14   0 17.9255 5.03205  15
   8  14   0 20.0786 5.04375  19
  -8 -14   0 3.61988 3.92286  14
   8 -14   0 4.51914 3.62587  21
   8  14   0 14.2327 5.10516  18
   8 -14   0 10.3152 3.84678  16
   0 -15   0 6.84674 3.82142  13
   0  15   0 4.07707 2.82781  17
   0 -15   0 3.27882 1.80948  21
   0 -15   0 -0.4597 1.56876  15
   1 -15   0 8.25083 3.86880  14
  -1 -15   0 12.6787 5.03684  13
  -1  15   0 11.5356 3.87722  17
   1 -15   0 8.00053 2.48879  21
   1  15   0 7.45494 1.86900  19
   1 -15   0 5.06196 2.35532  15
   1  15   0 6.43985 2.49698  18
  -1 -15   0 7.30871 3.70248  14
  -1 -15   0 6.90589 2.89883  15
   1 -15   0 5.21101 2.31414  20
   1 -15   0 10.4866 4.05422  13
   2 -15   0 6.38680 3.43580  13
  -2 -15   0 5.93776 3.54854  13
   2 -15   0 10.7372 3.18002  15
   2 -15   0 14.7347 3.22473  20
  -2 -15   0 4.93183 3.49494  14
  -2  15   0 10.8359 3.76937  17
   2  15   0 11.7181 2.56076  19
  -2 -15   0 5.94943 2.56422  15
   2 -15   0 13.6614 4.16696  14
   2  15   0 6.78919 2.67531  18
   2 -15   0 13.4465 3.08595  21
  -3  15   0 44.5206 5.90383  17
  -3 -15   0 37.3854 5.30161  15
   3 -15   0 39.4805 4.72764  21
   3  15   0 42.0683 4.36599  19
  -3 -15   0 56.8981 9.45393  13
  -3 -15   0 30.3814 7.03422  14
   3  15   0 41.1330 5.65015  18
   3 -15   0 34.6006 4.90677  13
   3 -15   0 34.9027 4.64500  15
   3 -15   0 41.6996 5.74754  14
   4  15   0 4.84360 2.44788  19
  -4 -15   0 -0.1631 3.85565  13
  -4  15   0 2.38500 2.33282  17
   4 -15   0 2.59784 2.09108  21
  -4 -15   0 0.27828 2.09112  15
   4 -15   0 -0.0024 2.33985  14
   4 -15   0 -2.7047 1.74279  15
  -4 -15   0 -4.1012 2.41086  14
   4  15   0 1.84388 2.88700  18
   4 -15   0 -3.6562 1.54298  20
   4 -15   0 -2.5901 1.63358  13
   5  15   0 1.07642 2.50488  18
   5  15   0 0.41471 2.30934  19
   5 -15   0 1.24428 1.63621  16
  -5 -15   0 5.15152 4.16510  13
  -5 -15   0 -2.4534 1.60717  15
   5 -15   0 2.62837 2.53095  14
  -5 -15   0 4.64604 3.71481  14
   5 -15   0 2.45765 2.78001  21
   5 -15   0 0.79263 1.99247  15
  -6 -15   0 5.37896 3.23317  15
   6  15   0 2.45122 2.86736  18
   6  15   0 8.29174 3.30578  19
  -6 -15   0 3.06336 3.47498  14
  -6 -15   0 9.86326 4.57493  13
   6 -15   0 4.42739 3.67966  21
   6 -15   0 2.05157 2.56438  14
  -7 -15   0 19.8543 6.43473  13
   7  15   0 18.3809 5.06426  18
  -7 -15   0 21.6463 6.66987  14
   7 -15   0 10.3474 3.07617  16
   7  15   0 14.2345 4.37745  19
  -7 -15   0 15.4177 4.99567  15
   7 -15   0 5.61601 4.20736  21
   0 -16   0 143.102 12.0263  14
   0 -16   0 131.386 11.7061  13
   0 -16   0 129.910 7.92878  21
   0 -16   0 123.947 9.13298  15
  -1 -16   0 31.6287 6.59788  14
   1 -16   0 26.3580 4.58779  20
  -1 -16   0 29.2425 5.13616  15
   1 -16   0 27.3856 4.62640  15
   1 -16   0 29.2632 5.76978  13
  -1 -16   0 23.1804 6.45325  13
   1 -16   0 24.5145 5.66574  14
   1 -16   0 20.1125 3.59749  21
  -2 -16   0 7.14464 2.93014  15
   2 -16   0 10.4352 2.85309  21
   2 -16   0 11.6006 4.23504  14
   2 -16   0 9.14247 3.52587  13
   2 -16   0 11.3384 3.18742  20
  -2 -16   0 12.7935 4.72597  14
   2  16   0 8.75724 2.36927  19
   2  16   0 10.4227 3.13663  18
   2 -16   0 9.64336 2.89805  15
   3 -16   0 1.09422 1.97574  21
   3 -16   0 0.64002 3.01086  14
  -3 -16   0 1.59064 2.15841  15
  -3 -16   0 -1.3978 3.25494  13
  -3 -16   0 -0.9652 3.22417  14
   3 -16   0 -2.0421 1.78902  15
   3 -16   0 4.45840 2.41376  13
   3 -16   0 0.59712 1.71606  20
   3  16   0 4.29832 2.68603  18
   3  16   0 3.44203 1.98944  19
   4 -16   0 13.3003 4.31562  14
   4 -16   0 15.5943 3.23114  13
   4 -16   0 12.1349 3.29174  21
   4  16   0 17.7505 4.31950  18
  -4 -16   0 17.0480 5.72959  14
  -4 -16   0 16.1912 5.63260  13
   4  16   0 18.2816 3.55233  19
  -4 -16   0 10.6873 3.52519  15
   4 -16   0 13.0891 3.37696  15
  -5 -16   0 10.3495 5.32614  14
  -5 -16   0 15.4917 5.11576  13
   5 -16   0 9.93077 3.45043  15
   5  16   0 9.73562 3.14245  19
   5 -16   0 7.66880 3.29232  14
  -5 -16   0 5.17553 3.00906  15
   5  16   0 16.6125 4.63688  18
   5 -16   0 11.9905 3.40448  21
   6  16   0 1.35948 2.92272  18
   6 -16   0 2.16100 2.31994  15
  -6 -16   0 2.28908 3.01585  15
   6  16   0 -0.4112 2.32400  19
  -6 -16   0 5.33893 4.14942  13
  -6 -16   0 6.65100 4.12445  14
   0 -17   0 -0.9773 2.77922  13
   0 -17   0 4.25702 1.97823  15
   0 -17   0 1.17427 3.33089  14
   0 -17   0 2.14441 1.93259  21
  -1 -17   0 33.4261 5.07426  15
   1 -17   0 35.3207 6.66930  13
   1 -17   0 32.2055 6.53411  14
   1 -17   0 25.5035 4.33964  20
  -1 -17   0 36.3399 7.66115  14
   1 -17   0 32.2044 4.88146  15
  -1 -17   0 33.3223 3.77544  21
  -1 -17   0 30.3094 7.17482  13
   1 -17   0 30.1820 4.38286  21
   2 -17   0 9.98579 2.91863  20
   2  17   0 11.9033 3.57983  18
   2 -17   0 7.96687 2.91667  15
   2 -17   0 9.27748 3.38993  13
  -2 -17   0 7.24380 3.79816  14
  -2 -17   0 6.41104 4.40110  13
   2  17   0 14.9531 3.39714  19
   2 -17   0 9.79766 4.08071  14
  -2 -17   0 7.82147 3.26880  15
   2 -17   0 14.1743 4.54826  21
   3 -17   0 25.7852 5.63097  20
   3 -17   0 28.4497 5.65242  14
   3 -17   0 27.1760 5.02477  13
   3  17   0 34.0147 5.50161  18
  -3 -17   0 40.1285 8.20483  14
   3 -17   0 21.8816 4.18760  15
  -3 -17   0 26.3285 5.45048  15
  -3 -17   0 25.6738 6.44764  13
   3  17   0 32.2011 4.39980  19
   4  17   0 7.33110 3.15280  18
  -4 -17   0 2.53798 4.13101  13
   4 -17   0 5.45162 3.83046  14
  -4 -17   0 6.43735 4.10257  14
   4  17   0 7.94039 2.81493  19
  -4 -17   0 7.12543 3.33650  15
   4 -17   0 2.70170 2.49011  15
  -5 -17   0 9.95885 3.95059  15
  -5 -17   0 17.0586 5.67508  13
   5 -17   0 -0.0782 3.07837  14
   5  17   0 8.89193 3.91238  18
   5 -17   0 1.83080 2.61141  15
   5  17   0 6.24607 2.93376  19
  -5 -17   0 14.7951 5.73530  14
   0 -18   0 48.2348 5.64545  20
   0 -18   0 52.2610 9.16769  14
   0 -18   0 42.8839 5.52577  15
   0 -18   0 57.3710 7.97313  13
   1 -18   0 -0.8993 3.45040  14
  -1 -18   0 -0.5175 3.30115  13
  -1 -18   0 0.55010 3.06294  14
  -1 -18   0 0.72270 2.50101  15
   1 -18   0 -0.4438 2.89047  13
   1 -18   0 -4.1246 2.26332  20
   1 -18   0 -1.4065 1.61171  15
   2 -18   0 4.90849 3.33465  13
   2 -18   0 -2.4435 2.45426  20
  -2 -18   0 1.58790 3.56539  13
  -2 -18   0 0.95531 1.79165  15
   2 -18   0 1.54160 2.35239  15
  -2 -18   0 -0.3510 3.08476  14
   2 -18   0 2.48830 3.38920  14
   3 -18   0 0.26250 2.89331  14
  -3 -18   0 0.31522 2.43733  15
   3 -18   0 0.24236 2.40625  15
   3  18   0 0.98660 2.60905  18
  -3 -18   0 -0.1078 3.42959  13
   3 -18   0 -4.0843 2.68439  13
  -3 -18   0 -1.0944 2.86544  14
   1   0  -1 212.748 21.6550   5
   1   0  -1 182.967 7.86466  20
  -1   0   1 200.195 9.89030   2
   1   0  -1 214.006 15.2840   8
   1   0  -1 191.700 15.1571  11
   1   0   1 183.248 7.74092  13
  -1   0  -1 194.371 10.5086   1
  -1   0  -1 187.191 7.75320  13
   1   0   1 186.916 10.3323   4
   1   0  -1 192.585 7.83116  18
   1   0   1 202.595 23.7888  11
   1   0   1 189.636 10.3341   1
   1   0   1 186.796 9.83925   3
   1   0   1 192.400 7.75355  18
   1   0   1 212.424 15.0626   8
  -1   0  -1 195.623 8.08402  15
   1   0  -1 195.765 9.90617   2
  -1   0  -1 199.364 8.18900  14
  -1   0   1 194.245 7.88526  23
   1   0   1 198.218 7.94406  21
  -1   0  -1 205.909 10.6632   4
   1   0   1 189.187 14.7151  12
   1   0   1 193.171 8.13756  14
   1   0   1 231.933 22.2908   5
  -1   0   1 204.633 16.1396  11
   1   0  -1 201.344 8.02520  21
  -1   0   1 186.073 7.80827  14
  -1   0  -1 211.063 17.5661  11
  -1   0  -1 196.502 18.7198  10
  -1   0   1 193.013 8.04079  15
   1   0  -1 185.409 7.41791  17
   1   0  -1 179.844 7.94586  15
   1   0  -1 183.552 7.78449  14
   1   0   1 179.940 7.94271  19
   2   0  -1 397.244 20.0610   2
  -2   0   1 382.907 15.1815  17
  -2   0   1 397.331 19.9263   2
   2   0   1 381.726 29.4811  12
  -2   0   1 399.719 15.8518  18
   2   0  -1 411.433 16.3262  21
  -2   0  -1 398.932 16.4580  15
  -2   0   1 395.694 16.1031  14
   2   0   1 388.249 19.9834   3
   2   0   1 397.893 16.1861  21
   2   0  -1 407.478 16.0591  20
   2   0   1 400.027 19.8286   2
   2   0   1 380.405 29.0799   8
  -2   0  -1 416.769 15.8567  20
   2   0  -1 430.222 31.3242   8
  -2   0  -1 400.350 15.8094  18
  -2   0  -1 361.100 35.6187  10
  -2   0  -1 403.449 20.1139   3
  -2   0  -1 378.269 20.8426   1
  -2   0  -1 380.394 19.6732   2
   2   0  -1 403.911 16.0478  14
   2   0   1 362.410 41.2888   5
   2   0  -1 388.289 15.8684  18
   2   0   1 371.440 16.2343  14
   2   0   1 396.620 15.7870  18
   2   0   1 368.040 20.7002   4
  -2   0   1 402.682 16.4534  15
   2   0   1 397.506 16.3023  19
   2   0  -1 399.934 16.0020  23
  -2   0  -1 354.563 15.6060  13
  -2   0  -1 380.978 32.8796  11
  -2   0   1 419.334 16.2968  21
  -2   0   1 454.407 34.4122  11
   2   0  -1 368.153 16.2170  15
  -2   0   1 404.478 15.9830  20
   2   0   1 376.747 20.8067   1
   2   0  -1 399.121 42.8821   5
   3   0  -1 1312.32 49.5974  20
   3   0   1 1240.23 50.0638  15
   3   0   1 1306.56 55.9825   2
  -3   0   1 1249.56 50.2466  15
   3   0   1 1197.94 57.4440   4
   3   0  -1 1292.97 49.9965  21
   3   0   1 1227.08 49.9685  19
   3   0   1 1246.88 49.9213  14
  -3   0  -1 1233.41 50.2259  15
   3   0  -1 1281.46 50.0858  15
  -3   0  -1 1264.80 55.9051   2
  -3   0  -1 1214.60 87.5445  10
  -3   0   1 1288.94 49.4691  20
  -3   0   1 1280.73 80.5776  11
  -3   0  -1 1317.18 82.5952  11
  -3   0  -1 1277.62 49.2642  18
   3   0   1 1259.19 56.1520   3
  -3   0  -1 1326.31 49.3821  20
  -3   0  -1 1301.61 49.9270  21
  -3   0  -1 1301.24 50.2612  14
  -3   0   1 1305.49 49.3210  18
   3   0  -1 1293.68 76.0557   8
  -3   0   1 1319.96 49.9613  21
   3   0  -1 1276.70 49.3866  18
   3   0   1 1329.47 101.290   5
   3   0   1 1294.01 75.4160  12
   3   0   1 1326.15 75.1270   8
  -3   0   1 1246.37 55.7679   2
  -3   0   1 1254.15 48.3736  17
   3   0   1 1221.25 57.5194   1
  -3   0  -1 1280.61 49.0559  13
   3   0  -1 1261.89 49.6551  14
   3   0   1 1291.02 49.2700  18
   3   0  -1 1263.91 49.5368  23
  -3   0   1 1281.80 49.8577  14
   3   0  -1 1235.59 57.8683   1
   3   0   1 1292.40 49.9009  21
   3   0  -1 1370.18 106.226   5
   3   0  -1 1235.05 56.3072   3
   4   0  -1 8.72002 7.99429   8
  -4   0  -1 2.52144 1.57257  15
  -4   0   1 5.48161 13.7633  11
   4   0  -1 4.67706 1.55474  18
  -4   0   1 5.69631 1.06423  17
   4   0   1 3.83708 1.67671  21
   4   0   1 1.52476 3.04495   1
  -4   0  -1 3.83613 1.29368  18
   4   0  -1 7.65909 4.19684   1
   4   0  -1 7.16878 1.84551  14
  -4   0  -1 1.48820 1.56283  14
   4   0   1 2.86649 1.76691  19
  -4   0   1 7.96281 1.92703  20
   4   0  -1 4.08036 3.06310   3
   4   0  -1 5.09131 3.02906   2
   4   0   1 2.58982 1.36844  23
  -4   0  -1 1.04823 2.17116   2
  -4   0  -1 6.40517 1.60237  20
   4   0   1 23.0398 12.0841  12
  -4   0   1 5.22872 1.79839  21
   4   0   1 16.6875 18.3440   5
   4   0   1 1.78762 2.49597   4
   4   0   1 0.45581 1.95366   3
  -4   0   1 4.47917 2.47569   2
  -4   0   1 3.71927 1.31669  18
   4   0   1 3.42634 1.59996  15
   4   0   1 2.72640 1.31835  18
   4   0  -1 4.67325 1.68663  15
  -4   0   1 3.53939 1.79496  14
  -4   0  -1 4.39919 1.85861  21
  -4   0  -1 2.16017 1.17811  13
   4   0   1 14.7075 9.06134   8
   4   0  -1 7.02380 2.08951  21
   4   0  -1 8.21113 2.03388  20
   4   0  -1 14.2843 15.0849   5
  -4   0   1 5.83860 2.02492  15
   4   0  -1 4.73098 1.48496  23
  -4   0  -1 14.4254 16.7322  10
  -4   0  -1 15.2811 11.7834  11
   4   0   1 1.26435 2.42588   2
  -5   0   1 1248.87 47.6370  17
   5   0   1 1214.36 59.5981   2
   5   0  -1 1218.16 50.3013  15
  -5   0  -1 1207.71 50.0976  21
   5   0  -1 1188.07 123.875   5
   5   0  -1 1187.25 49.7306  14
   5   0   1 1217.38 87.9095  12
   5   0   1 1235.29 62.8557   1
  -5   0   1 1218.02 50.0782  21
   5   0  -1 1270.29 50.4573  21
   5   0  -1 1262.08 49.3725  18
   5   0   1 1226.72 87.7201   8
  -5   0   1 1236.75 49.0422  18
   5   0  -1 1168.51 86.6393   8
  -5   0  -1 1242.39 98.2711  11
   5   0  -1 1348.66 61.1960   2
  -5   0   1 1220.11 96.9651  11
   5   0  -1 1245.59 63.5973   4
   5   0   1 1269.06 50.6363  19
   5   0   1 1251.20 50.2686  21
   5   0  -1 1265.42 63.3446   1
   5   0   1 1255.67 60.7116   3
   5   0   1 1245.84 49.8831  23
   5   0  -1 1289.83 90.7077  12
  -5   0  -1 1180.13 59.2431   2
   5   0   1 1221.10 50.4432  15
   5   0   1 1240.88 63.0065   4
  -5   0   1 1247.80 48.6114  13
   5   0  -1 1238.12 60.8770   3
  -5   0  -1 1265.10 50.7098  14
   5   0  -1 1247.47 50.7601  19
  -5   0   1 1245.85 50.3509  14
  -5   0   1 1230.91 50.9105  15
  -5   0  -1 1224.91 49.1564  20
  -5   0  -1 1248.26 48.6093  13
   5   0   1 1193.28 123.928   5
   5   0   1 1254.40 49.1496  18
  -5   0  -1 1309.03 111.665  10
   5   0   1 1238.88 50.1851  14
  -5   0   1 1237.54 108.767  10
  -5   0   1 1216.00 49.2693  20
   5   0  -1 1238.37 49.6063  23
  -5   0  -1 1228.99 49.0233  18
   5   0  -1 1311.97 49.8032  20
   6   0  -1 12.3644 3.00996  21
   6   0   1 19.7080 7.13485   4
   6   0  -1 9.32480 4.56629   1
  -6   0   1 20.7192 3.62482  20
   6   0  -1 6.15168 4.55479   3
  -6   0   1 30.0502 28.0636  11
  -6   0   1 15.8906 1.68040  17
  -6   0   1 19.3762 2.77109  13
   6   0   1 7.83878 4.55619   3
  -6   0  -1 17.4036 5.95610   2
   6   0  -1 15.8184 3.84656  19
   6   0   1 15.2255 2.86973  23
  -6   0  -1 12.4027 2.36116  13
  -6   0   1 13.7907 3.23764  15
  -6   0   1 18.8595 3.87169  14
   6   0  -1 7.66058 15.6713  12
  -6   0   1 17.0155 6.54809   2
   6   0  -1 13.4702 2.83856  23
   6   0  -1 14.7765 6.39641   4
   6   0   1 58.5003 22.9108  12
  -6   0  -1 12.9608 2.58827  18
   6   0   1 16.5001 3.40332  14
   6   0   1 22.0262 4.53137  21
   6   0  -1 14.9812 3.08747  14
   6   0   1 12.0114 5.38924   2
  -6   0   1 16.8547 2.94825  18
  -6   0  -1 16.3905 3.68474  14
  -6   0  -1 15.5589 2.80249  20
  -6   0  -1 18.4683 22.4406  11
   6   0   1 18.9499 6.91230   1
   6   0   1 12.4238 3.17684  19
   6   0  -1 16.5498 3.03212  18
   6   0  -1 6.52383 4.09437   2
   6   0   1 15.1963 2.80658  18
   7   0  -1 16.5435 6.77205   3
  -7   0  -1 9.71891 1.79020  17
  -7   0  -1 -29.489 26.1204  11
  -7   0  -1 8.51116 3.23346  14
  -7   0  -1 7.43607 2.81168  22
   7   0  -1 8.30405 4.84947   2
  -7   0   1 7.05312 2.92470  14
   7   0  -1 -17.250 19.0728  12
   7   0  -1 5.68128 2.93984  21
   7   0   1 11.1656 3.56068  19
  -7   0   1 7.86417 1.41234  17
   7   0   1 10.5201 2.74558  18
   7   0  -1 7.30907 3.59333  19
   7   0   1 3.82714 4.42318   4
   7   0   1 7.49170 17.8799  12
   7   0  -1 9.04480 2.64160  18
  -7   0   1 5.23067 4.87335   2
  -7   0  -1 6.19947 4.90836   2
   7   0  -1 10.2613 5.61451   1
   7   0   1 4.81904 5.05186   1
  -7   0   1 21.1066 34.5809  11
   7   0   1 5.17293 3.52359   2
   7   0   1 11.6551 5.59523   3
   7   0   1 13.0619 4.12378  21
  -7   0   1 10.3642 2.13661  13
  -7   0  -1 9.43185 2.14431  13
  -7   0   1 4.29512 2.47886  15
  -8   0  -1 55.3167 6.96866  14
   8   0  -1 53.3648 12.6237   3
   8   0   1 74.2847 7.84258  19
   8   0   1 65.5804 6.04909  18
   8   0   1 69.5471 14.0319   2
   8   0  -1 62.1719 7.15429  21
   8   0   1 59.6249 7.17760  21
  -8   0   1 75.1479 7.45784  14
   8   0  -1 58.4836 12.8499   2
   8   0   1 51.1294 13.6311   4
  -8   0   1 6.93180 38.6841  11
   8   0   1 51.7222 13.8463   1
   8   0   1 40.9407 10.9368   3
  -8   0  -1 59.4541 4.29471  17
  -8   0   1 64.5678 6.74169  22
  -8   0   1 69.1966 5.02202  13
  -8   0  -1 57.8402 4.91315  13
  -8   0   1 59.1306 3.73373  17
   8   0  -1 66.1583 15.5048   4
   8   0  -1 74.9182 16.9110   1
   8   0  -1 69.0425 7.79200  19
  -8   0  -1 66.8347 6.92669  22
   8   0  -1 63.7678 6.15912  18
   9   0  -1 124.829 9.16582  18
   9   0   1 88.0891 18.8862   1
   9   0   1 118.537 8.78228  18
  -9   0   1 138.209 11.1294  14
   9   0   1 125.033 10.8698  19
   9   0  -1 134.028 18.0821   2
   9   0   1 101.798 21.8187   4
  -9   0  -1 122.366 10.8471  14
   9   0  -1 135.590 11.3685  19
   9   0   1 125.259 10.5701  21
   9   0  -1 103.850 22.0305   4
  -9   0  -1 115.179 6.43181  17
   9   0   1 100.744 15.5995   2
  -9   0   1 123.479 7.36230  13
   9   0  -1 110.919 10.3849  21
  -9   0  -1 135.948 10.7507  22
   9   0  -1 148.805 20.3022   3
  -9   0   1 127.621 10.1374  22
   9   0   1 112.576 18.0380   3
   9   0  -1 132.054 21.1780   1
  -9   0  -1 124.980 7.56532  13
  10   0   1 -1.1605 1.81636  18
  10   0  -1 0.82860 2.67568  19
  10   0  -1 5.31974 2.82090  18
 -10   0   1 2.99118 2.77403  22
  10   0  -1 3.67885 3.80105  21
 -10   0   1 -2.3509 2.13535  14
  10   0   1 -1.4195 3.04225  19
 -10   0  -1 -2.5691 2.82311  14
 -10   0  -1 4.40305 2.05675  13
 -10   0  -1 -3.2071 2.14640  22
  10   0   1 1.44959 3.04589  21
  11   0  -1 -2.2564 3.09957  21
  11   0   1 13.1299 4.99547  16
  11   0  -1 0.47549 2.33718  18
 -11   0  -1 0.70376 3.03510  22
 -11   0   1 9.34498 4.31834  14
  11   0  -1 3.42581 3.70743  19
  11   0   1 2.90348 3.89453  19
  11   0   1 0.99214 2.73114  18
 -11   0  -1 -5.0801 2.88522  14
 -11   0   1 0.68537 2.53405  22
  11   0   1 3.27959 3.68981  21
  12   0   1 24.0095 6.84285  16
  12   0  -1 21.6592 6.21535  21
 -12   0   1 17.9473 6.47924  14
  12   0  -1 28.7569 5.20190  18
  12   0   1 29.8838 6.90144  19
 -12   0  -1 25.1162 5.92217  22
 -12   0  -1 28.0446 7.24576  14
  12   0  -1 26.5477 6.66875  19
  12   0   1 16.0084 5.92558  21
 -12   0   1 23.2441 6.19945  22
  12   0  -1 28.6282 7.25975  16
  12   0   1 18.0483 3.98719  18
   0  -1   1 4.03533 0.76526   1
   0  -1  -1 8.41872 3.37907   6
   0  -1   1 5.16376 1.07792  12
   0   1  -1 5.75519 0.61301  22
   0  -1   1 5.42295 0.48171  16
   0   1   1 1.53968 2.11437   6
   0   1  -1 2.04985 3.66362   6
   0   1   1 2.31383 1.11274   9
   0  -1  -1 6.33318 4.01761   5
   0  -1   1 4.49067 0.51286  15
   0   1   1 3.71611 0.43751  18
   0   1  -1 2.20132 1.25200  12
   0   1  -1 5.40981 2.08738   9
   0   1   1 0.28355 2.71452   5
   0  -1   1 4.35603 0.74316   4
   0   1   1 3.95935 0.45679  23
   0  -1   1 4.83157 0.67926   3
   0   1   1 2.81062 1.60949   8
   1   1  -1 2056.04 95.8278   6
   1   1  -1 2031.91 84.7477   9
   1  -1   1 2098.04 75.7114  20
  -1  -1  -1 2095.28 76.3615  15
  -1  -1  -1 2043.12 78.6470   2
   1  -1   1 2097.48 81.3469  11
   1  -1   1 2013.59 76.3870  22
  -1   1   1 2128.90 76.2739  21
  -1  -1  -1 2032.08 76.2823  21
  -1  -1  -1 2047.56 76.5177  19
   1   1  -1 1843.12 76.3045  18
  -1   1   1 2126.38 78.5457   2
  -1  -1  -1 1995.11 79.7995   4
  -1  -1  -1 2068.47 79.0151   3
   1  -1   1 2035.58 84.8556  11
   1  -1   1 1947.76 76.5851  14
  -1  -1  -1 2059.40 76.3738  18
   1  -1   1 1983.82 78.7413   4
   1  -1   1 1983.75 78.6587   1
  -1  -1  -1 2074.84 94.8254  10
   1  -1   1 2079.34 85.5322  12
   1  -1   1 1890.57 75.9421  13
   1   1  -1 1835.37 76.3120  14
   1  -1   1 2141.10 99.0586   5
   1  -1   1 2147.01 86.3868   8
  -1  -1  -1 2020.04 79.7798   1
   1  -1   1 1963.09 75.6681  18
   1   1  -1 1993.19 78.4582   2
   1   1  -1 2118.16 101.065   5
   1   1  -1 2069.85 87.1614   8
   1  -1   1 1934.08 78.0539   3
   1  -1   1 1923.67 76.1642  21
   1   1  -1 1895.68 76.2735  15
   1  -1   1 1965.12 76.0487  19
  -1  -1  -1 1982.23 76.5765  14
   1   1  -1 2088.20 76.1678  17
   1  -1   1 2055.41 78.3178   2
  -1   1  -1 1964.80 90.4185  10
  -1  -1   1 1928.54 75.7942  15
   1  -1  -1 2022.54 75.4230  14
   1   1   1 1973.07 76.0109  14
   1   1   1 2071.04 78.2452   3
  -1   1  -1 1945.32 76.0914  14
   1   1   1 2031.99 75.8084  18
  -1   1  -1 1991.33 78.2800   4
   1  -1  -1 2040.99 75.8901  23
   1  -1  -1 2223.86 100.897   5
   1   1   1 2141.67 86.6848   8
   1  -1  -1 2049.54 75.8191  15
  -1  -1   1 1931.77 77.8635   2
  -1   1  -1 2013.77 78.2546   1
   1  -1  -1 2138.69 78.2301   2
   1   1   1 2035.83 86.7805  12
   1   1   1 2013.73 77.8750   2
   1   1   1 2032.46 75.9416  19
  -1  -1   1 1988.68 75.7959  18
  -1  -1   1 1952.89 75.8785  14
   1   1   1 2221.92 101.232   5
  -1   1  -1 1742.26 77.3115   2
   1  -1  -1 2221.14 79.4988  11
  -1  -1   1 1987.68 90.1503  11
   1  -1  -1 1978.51 75.1355  17
   1   1   1 1942.38 78.9879   1
   1  -1  -1 2226.23 87.2958   8
  -1   1  -1 1771.74 75.5481  21
  -1  -1   1 1992.30 75.7016  21
   1   1   1 2013.52 79.1733   4
  -1   1  -1 1746.93 75.1195  18
   2  -1   1 1066.94 39.2606  20
  -2  -1  -1 1012.10 39.9124  21
  -2  -1  -1 1023.60 39.8184  20
   2  -1   1 1032.60 44.8750   1
  -2   1   1 1044.06 40.2247  15
   2   1  -1 996.454 39.3668  23
  -2  -1  -1 1012.86 40.1140  15
  -2  -1  -1 1054.24 39.8510  18
   2  -1   1 1025.26 40.0663  14
   2   1  -1 994.586 39.2624  17
   2  -1   1 1002.33 44.7847   4
  -2   1   1 1043.79 39.7052  14
  -2  -1  -1 983.964 43.9630   2
  -2  -1  -1 1085.23 70.2148  10
  -2  -1  -1 1020.65 45.8373   1
  -2  -1  -1 964.637 44.3530   3
   2  -1   1 1083.38 57.9277   8
   2   1  -1 976.675 43.7557   2
   2   1  -1 904.014 44.0690   3
  -2   1   1 1113.19 39.5485  20
  -2   1   1 1070.69 44.0900   2
   2  -1   1 1087.03 39.9601  21
   2   1  -1 974.918 39.8783  21
   2   1  -1 990.775 39.9089  20
   2  -1   1 1105.63 39.1968  18
  -2  -1  -1 1002.29 40.1740  19
   2  -1   1 1061.07 44.0587   2
   2  -1   1 1035.29 75.8072   5
   2  -1   1 1050.57 39.8286  19
   2   1  -1 965.013 39.8050  18
  -2   1   1 1119.86 58.4655  11
   2  -1   1 1088.18 57.2583  11
  -2  -1  -1 1031.67 64.5649  11
  -2  -1  -1 982.725 40.2446  14
   2  -1   1 1005.22 40.1778  15
   2  -1   1 1021.04 43.7626   3
  -2   1   1 1096.13 40.2043  23
  -2   1   1 1112.90 39.2780  18
   2   1  -1 932.666 39.8273  14
   2   1  -1 1029.93 57.5638   8
   2   1  -1 953.329 39.9043  15
  -2   1   1 1124.08 40.0196  21
   2  -1   1 991.446 38.9680  13
   2   1  -1 1006.53 75.4111   5
   2  -1   1 1041.18 56.5833  12
   2   1   1 1070.90 42.2867  19
   2   1   1 1121.90 59.9916   8
   2   1   1 1093.42 60.4678  12
  -2   1  -1 1117.22 41.3338  20
   2   1   1 967.838 41.9739  15
   2   1   1 1059.22 42.2689  14
   2  -1  -1 1184.61 42.2768  21
   2   1   1 1174.28 80.0929   5
  -2   1  -1 1088.05 47.0453   1
  -2  -1   1 957.244 45.6290   2
   2  -1  -1 1156.97 55.9723  11
  -2  -1   1 1031.42 42.1495  14
  -2  -1   1 1038.67 41.9849  21
  -2   1  -1 1068.33 67.3846  10
  -2   1  -1 1100.19 61.0789  11
   2   1   1 1022.40 46.3304   3
   2  -1  -1 1069.51 42.1762  15
  -2   1  -1 1077.09 41.2543  18
   2   1   1 1079.91 45.9775   2
   2  -1  -1 1186.92 46.9068   2
  -2   1  -1 1065.49 45.8017   2
   2   1   1 1050.23 47.7634   4
   2  -1  -1 1150.14 41.4647  18
   2   1   1 1051.61 47.6504   1
  -2  -1   1 1025.37 63.3116  11
   2  -1  -1 1101.74 41.6998  14
   2  -1  -1 1193.22 41.7411  20
  -2   1  -1 1176.26 42.4649  14
  -2   1  -1 1085.70 41.1441  13
   2  -1  -1 1080.98 42.0761  23
  -2  -1   1 1004.52 42.1637  15
  -2  -1   1 1025.50 41.3632  17
   2  -1  -1 1207.78 81.3784   5
   2  -1  -1 1162.85 60.8526   8
  -2   1  -1 1164.31 42.0689  21
  -2  -1   1 985.595 41.8993  20
   2   1   1 1062.06 41.8784  18
   3  -1   1 2375.51 97.8572  15
   3   1  -1 2433.78 97.5018  14
   3   1  -1 2482.41 97.6662  15
   3  -1   1 2421.65 105.144   4
  -3   1   1 2598.22 129.768  11
  -3  -1  -1 2470.05 103.985   2
   3  -1   1 2423.98 124.000   8
   3  -1   1 2480.05 105.394   1
   3  -1   1 2592.28 97.6822  21
   3  -1   1 2500.58 97.5621  19
  -3  -1  -1 2522.74 98.0035  15
  -3  -1  -1 2724.09 139.339  11
   3  -1   1 2550.60 103.850   2
  -3   1   1 2619.78 103.983   2
  -3   1   1 2713.74 96.7543  18
   3   1  -1 2539.78 97.4319  18
   3  -1   1 2647.81 126.124  12
  -3  -1  -1 2551.62 97.3227  18
  -3  -1  -1 2697.97 147.575  10
   3  -1   1 2545.48 97.7424  23
   3  -1   1 2404.89 103.481   3
   3  -1   1 2560.88 97.7262  14
   3  -1   1 2516.51 154.903   5
  -3  -1  -1 2546.56 97.3427  20
  -3  -1  -1 2478.69 97.6030  21
  -3   1   1 2612.89 97.6316  21
   3  -1   1 2477.52 96.5948  18
  -3   1   1 2539.53 98.0803  15
  -3   1   1 2576.96 96.9700  20
   3   1  -1 2481.35 104.719   3
   3   1  -1 2690.92 97.6884  20
   3   1  -1 2642.85 104.433   2
  -3  -1  -1 2547.17 98.1047  14
   3  -1   1 2664.07 96.8400  20
  -3   1   1 2608.75 97.4750  14
   3   1  -1 2683.48 128.072   8
   3   1  -1 2670.86 161.148   5
  -3  -1  -1 2601.77 105.023   3
   3   1  -1 2504.82 96.9617  23
   3  -1  -1 2453.88 95.5596  14
   3  -1  -1 2607.31 95.5251  20
   3   1   1 2547.96 95.9735  21
  -3  -1   1 2582.26 132.972  11
  -3  -1   1 2434.13 94.8406  17
  -3   1  -1 2418.11 138.553  10
   3  -1  -1 2456.75 95.1572  18
   3   1   1 2529.93 103.034   3
  -3   1  -1 2432.55 94.9475  18
  -3  -1   1 2411.62 102.140   2
  -3   1  -1 2486.95 95.8840  22
   3   1   1 2480.19 104.727   1
  -3  -1   1 2463.55 95.7639  20
  -3  -1   1 2449.37 96.3760  15
  -3  -1   1 2472.45 96.2147  14
  -3   1  -1 2458.02 94.6734  13
  -3   1  -1 2487.05 95.9373  21
  -3   1  -1 2480.95 95.0801  20
   3   1   1 2610.17 102.429   2
  -3   1  -1 2522.75 102.198   2
   3   1   1 2569.30 96.2591  15
   3  -1  -1 2437.40 103.792   1
  -3   1  -1 2482.39 128.317  11
  -3  -1   1 2507.28 96.0256  21
  -3  -1   1 2439.78 95.6191  18
   3   1   1 2611.95 96.4749  19
   3   1   1 2641.60 158.885   5
   3   1   1 2543.24 95.7156  18
   3   1   1 2489.68 104.967   4
   3  -1  -1 2613.86 103.074   2
   3  -1  -1 2577.37 157.049   5
  -3   1  -1 2526.70 96.3394  14
   3  -1  -1 2590.38 125.666   8
   3   1   1 2605.15 124.436   8
   3   1   1 2505.07 96.2679  14
   3  -1  -1 2473.87 95.9217  23
   3   1   1 2548.52 125.683  12
   3  -1  -1 2450.48 96.2020  15
   3  -1  -1 2587.04 96.2118  21
   4  -1   1 1019.60 40.9092  19
   4  -1   1 1100.62 49.1582   2
  -4  -1  -1 984.506 40.1917  18
   4  -1   1 1009.28 39.6060  18
   4   1  -1 1084.72 40.5830  18
  -4   1   1 957.230 38.4192  17
   4  -1   1 999.535 48.5869   3
  -4   1   1 979.851 47.8632   2
   4   1  -1 1010.22 40.9052  15
  -4   1   1 994.905 40.6170  14
   4  -1   1 1051.92 71.9626   8
   4   1  -1 1022.71 40.6212  20
   4   1  -1 1047.22 48.9571   2
  -4   1   1 960.058 39.4987  18
  -4  -1  -1 982.280 41.2359  14
   4   1  -1 1090.51 71.8599   8
   4   1  -1 1113.69 74.9240  12
  -4   1   1 989.411 41.2961  15
   4  -1   1 982.193 50.1889   1
  -4   1   1 980.662 38.8920  13
   4   1  -1 1039.84 40.7691  14
  -4  -1  -1 978.299 48.3802   2
   4  -1   1 941.456 97.2899   5
   4  -1   1 983.580 40.7141  23
   4   1  -1 1083.78 50.2105   3
  -4  -1  -1 989.248 39.3765  17
   4  -1   1 1050.70 71.3396  12
  -4  -1  -1 999.223 79.8194  11
   4  -1   1 1020.15 40.8235  21
   4   1  -1 1033.34 99.5327   5
  -4  -1  -1 998.835 40.2843  20
   4   1  -1 1018.09 40.0583  23
   4   1  -1 1077.87 41.5915  19
  -4   1   1 945.930 39.8043  20
  -4   1   1 1099.52 78.5351  11
   4  -1   1 956.880 40.9782  15
   4  -1   1 1031.46 50.7549   4
  -4  -1  -1 983.849 40.1332  13
   4  -1   1 974.773 40.6275  14
   4   1  -1 1075.77 41.0422  21
  -4  -1  -1 964.167 87.7847  10
  -4  -1  -1 995.237 41.3418  15
   4  -1  -1 923.916 40.2394  15
   4  -1  -1 982.861 39.4726  20
   4   1   1 929.277 97.1301   5
   4  -1  -1 988.230 48.2565   3
  -4   1  -1 996.993 40.0731  22
   4  -1  -1 979.165 40.3310  21
   4  -1  -1 967.328 39.6516  14
   4   1   1 1003.83 71.2241  12
   4   1   1 1049.43 48.0480   2
  -4  -1   1 1009.40 39.8765  20
  -4  -1   1 1019.01 39.6679  18
   4  -1  -1 993.432 48.1454   2
   4   1   1 956.955 68.4783   8
   4   1   1 960.733 40.3369  14
   4   1   1 970.452 40.5423  19
   4   1   1 959.654 50.3326   4
   4   1   1 976.908 39.6467  18
   4   1   1 991.527 40.3633  15
  -4   1  -1 1016.52 75.6713  11
   4   1   1 993.657 48.5637   3
  -4   1  -1 984.644 38.4847  13
   4  -1  -1 976.994 39.1578  18
  -4   1  -1 992.564 40.1232  21
   4   1   1 1031.75 40.2318  21
   4  -1  -1 1010.65 50.1091   1
  -4  -1   1 1044.32 40.9296  15
  -4   1  -1 1010.44 39.1169  20
  -4   1  -1 1122.45 89.0308  10
   4  -1  -1 878.889 68.4700   8
  -4   1  -1 1013.31 40.6149  14
  -4  -1   1 1049.38 48.3807   2
  -4  -1   1 1024.23 38.6356  17
  -4  -1   1 1042.11 40.5675  14
  -4   1  -1 969.306 47.4221   2
   4  -1  -1 927.136 49.6424   4
  -4   1  -1 1004.27 38.9672  18
   4  -1  -1 974.861 39.9578  23
  -4  -1   1 1143.51 82.0080  11
   4  -1  -1 830.623 93.7741   5
  -4  -1   1 1045.51 40.3649  21
   5  -1   1 93.7140 6.73266  15
   5   1  -1 93.3788 11.7694   3
   5   1  -1 63.1663 33.2085   5
  -5  -1  -1 107.829 6.42880  20
  -5   1   1 102.258 5.11822  13
   5  -1   1 89.2979 6.67218  19
  -5  -1  -1 101.696 6.84348  21
  -5  -1  -1 105.560 6.21622  13
   5  -1   1 107.193 12.0628   3
  -5  -1  -1 105.969 7.40291  14
   5   1  -1 90.4239 6.70117  21
   5  -1   1 82.4976 6.24055  14
   5  -1   1 54.9464 30.2062   5
   5   1  -1 77.0123 20.0628   8
   5   1  -1 94.3394 13.1662   4
  -5  -1  -1 106.376 5.50726  17
   5  -1   1 91.3153 12.4114   1
   5  -1   1 91.5484 5.67171  18
   5   1  -1 95.3591 12.9849   1
  -5   1   1 101.593 4.54564  17
  -5   1   1 105.848 6.10079  20
   5   1  -1 83.9421 6.27126  14
   5  -1   1 70.7915 11.0321   4
  -5  -1  -1 101.637 7.26499  15
   5   1  -1 96.4619 6.04594  23
  -5   1   1 101.545 6.92864  14
  -5   1   1 102.645 5.74748  18
   5   1  -1 95.2002 6.66165  15
  -5  -1  -1 103.042 31.0592  10
   5  -1   1 89.9408 6.47503  23
   5  -1   1 84.8025 19.7249   8
  -5  -1  -1 115.793 12.2454   2
  -5   1   1 108.331 11.4992   2
  -5   1   1 111.840 6.87705  21
   5   1  -1 96.6375 11.6680   2
   5   1  -1 98.8990 6.45357  18
  -5   1   1 93.7997 28.4237  11
  -5   1   1 95.1240 7.17341  15
   5  -1   1 86.7681 6.56733  21
  -5  -1  -1 98.8955 6.24342  18
   5  -1   1 93.1851 11.3613   2
   5   1   1 120.750 13.2061   3
  -5   1  -1 104.287 5.51303  13
  -5   1  -1 109.127 7.00372  22
   5  -1  -1 116.371 6.69323  20
   5  -1  -1 119.835 26.6331   8
   5   1   1 104.403 11.9478   2
   5  -1  -1 112.338 12.4597   2
   5  -1  -1 105.662 6.64710  14
  -5  -1   1 106.294 7.65361  15
   5   1   1 109.246 13.6911   1
   5  -1  -1 102.936 13.3394   1
  -5   1  -1 104.953 11.7000   2
  -5  -1   1 105.490 5.52619  17
  -5   1  -1 136.705 31.7048  11
  -5  -1   1 104.822 6.67726  20
   5  -1  -1 107.664 6.27445  18
   5  -1  -1 106.557 13.5899   4
  -5   1  -1 121.724 31.6614  10
  -5  -1   1 89.3894 10.8890   2
   5   1   1 112.746 6.72053  18
   5   1   1 117.358 7.71243  19
   5   1   1 45.8194 32.8367   5
  -5  -1   1 103.284 6.96731  21
   5  -1  -1 76.2802 29.4279   5
   5  -1  -1 109.410 7.33760  21
  -5   1  -1 90.2802 5.71419  18
   5   1   1 106.795 7.13654  14
   5   1   1 111.116 7.21144  21
   5  -1  -1 110.328 6.91782  23
  -5  -1   1 78.0196 32.7009  10
  -5   1  -1 100.528 7.27207  14
   5   1   1 101.225 24.7291  12
   5   1   1 116.622 14.1121   4
   5   1   1 111.409 6.67304  23
  -5   1  -1 94.6413 5.95337  20
   5  -1  -1 114.653 12.8454   3
  -5  -1   1 95.9921 6.32724  18
  -5   1  -1 90.1180 6.65921  21
   5   1   1 114.571 7.26008  15
   5  -1  -1 104.582 7.10253  15
  -5  -1   1 103.075 7.34162  14
   6   1  -1 305.242 23.7585   2
   6  -1   1 275.471 22.8780   2
  -6   1   1 316.781 55.0707  11
   6  -1   1 301.584 25.6621   4
   6  -1   1 301.258 24.0999   3
   6  -1   1 294.256 15.7220  19
  -6  -1  -1 306.518 16.4517  15
   6   1  -1 266.290 39.5559  12
   6  -1   1 371.083 44.1478  12
  -6   1   1 310.270 14.4863  20
  -6   1   1 299.539 13.9222  18
  -6   1   1 324.669 15.8685  14
  -6  -1  -1 319.790 16.5053  14
   6  -1   1 303.254 15.6865  21
  -6  -1  -1 298.136 14.7787  20
   6   1  -1 315.063 26.8580   1
   6   1  -1 280.046 14.4290  23
  -6  -1  -1 291.268 14.2432  13
   6  -1   1 285.966 25.0883   1
   6   1  -1 301.158 15.6859  21
   6   1  -1 303.439 26.6719   4
  -6  -1  -1 278.796 14.4428  18
   6   1  -1 299.951 24.4433   3
   6  -1   1 299.337 15.3028  14
   6   1  -1 275.589 14.9929  14
   6  -1   1 320.781 14.2712  18
  -6   1   1 313.935 12.3503  17
  -6   1   1 312.117 23.2308   2
  -6  -1  -1 300.204 13.4347  17
  -6   1   1 314.250 13.1318  13
   6   1  -1 313.774 15.0714  18
   6   1  -1 300.583 16.2174  19
  -6   1   1 319.287 15.3323  22
  -6   1  -1 321.718 16.3796  14
  -6  -1   1 251.855 52.5601  11
  -6   1  -1 290.756 15.4077  22
   6  -1  -1 334.581 15.1437  20
   6   1   1 292.055 23.1337   2
  -6   1  -1 301.411 14.3231  20
  -6  -1   1 269.431 14.6645  20
   6  -1  -1 335.177 25.0746   2
   6  -1  -1 314.080 24.6407   3
   6   1   1 310.614 16.3057  19
  -6   1  -1 357.968 55.7216  11
   6  -1  -1 318.198 16.2965  19
  -6  -1   1 308.460 16.2320  14
   6   1   1 284.772 25.6317   1
  -6   1  -1 324.322 24.0237   2
   6   1   1 321.477 15.9016  21
   6  -1  -1 277.384 43.5667  12
   6  -1  -1 336.711 16.3221  21
  -6  -1   1 294.100 13.2495  17
  -6   1  -1 317.449 13.5213  13
   6  -1  -1 330.338 14.6792  18
   6   1   1 289.000 14.7860  18
  -6  -1   1 299.783 14.7593  18
   6   1   1 283.261 25.6925   4
   6   1   1 304.159 15.0629  23
   6  -1  -1 320.929 26.9746   4
  -6  -1   1 289.916 16.3592  15
  -6  -1   1 286.955 23.3012   2
   6   1   1 290.183 24.0273   3
  -6  -1   1 312.351 14.6483  13
   6  -1  -1 314.179 26.4234   1
   6  -1  -1 309.989 15.1709  14
  -6   1  -1 307.027 14.1306  18
   7  -1   1 222.799 13.3800  19
  -7   1   1 230.152 10.3097  13
   7  -1   1 192.709 22.0931   4
  -7  -1  -1 230.369 14.1076  15
   7  -1   1 221.323 21.4888   3
  -7   1   1 225.007 57.6181  11
   7   1  -1 236.535 22.6006   3
  -7  -1  -1 211.594 13.5387  14
  -7  -1  -1 231.005 21.3347   2
   7   1  -1 211.541 23.4574   1
  -7   1   1 212.914 11.2021  18
   7  -1   1 251.942 45.0926  12
   7  -1   1 200.981 12.8666  21
   7   1  -1 191.922 19.7798   2
   7   1  -1 219.516 13.1614  21
   7   1  -1 220.570 23.6841   4
  -7   1   1 230.401 12.8232  22
   7   1  -1 229.284 13.9616  19
  -7  -1  -1 233.631 10.7207  17
   7  -1   1 214.389 11.4463  18
   7  -1   1 218.825 20.9348   2
  -7  -1  -1 244.506 11.8684  13
  -7   1   1 222.087 9.25762  17
  -7   1   1 234.190 13.4283  14
   7   1  -1 216.679 12.2981  18
  -7   1   1 205.443 19.9904   2
   7  -1   1 212.863 22.3390   1
  -7   1  -1 157.835 50.8835  11
  -7  -1   1 206.899 20.3558   2
   7   1   1 249.298 24.9385   1
   7   1   1 237.116 13.8808  19
   7   1   1 231.356 13.2422  21
   7  -1  -1 233.186 13.4703  21
   7  -1  -1 238.824 11.8622  18
  -7   1  -1 199.777 11.0238  18
  -7   1  -1 215.015 13.4185  14
   7  -1  -1 200.139 20.4951   2
   7  -1  -1 226.763 13.6322  19
  -7   1  -1 227.913 9.90845  17
  -7   1  -1 200.030 11.2956  20
  -7  -1   1 215.214 13.8358  15
   7  -1  -1 256.543 25.0560   4
   7   1   1 249.546 22.0248   2
  -7  -1   1 130.552 42.5689  11
   7   1   1 234.900 12.4007  18
  -7   1  -1 216.413 12.8298  22
  -7   1  -1 200.341 20.1394   2
  -7   1  -1 209.917 10.3346  13
   7   1   1 238.328 22.4685   3
   7   1   1 157.296 40.1452  12
   7   1   1 266.101 25.0161   4
   7  -1  -1 230.365 21.9085   3
   7  -1  -1 205.546 22.5368   1
   7  -1  -1 211.886 48.9546  12
  -7  -1   1 209.175 10.1128  17
  -7  -1   1 217.071 11.4307  13
  -7  -1   1 223.582 13.5455  14
  -8   1   1 290.981 67.4106  11
  -8  -1  -1 265.943 16.4346  14
   8  -1   1 276.503 13.6648  18
  -8  -1  -1 231.082 11.9503  17
   8   1  -1 267.464 15.6692  21
  -8   1   1 252.294 15.4672  14
   8  -1   1 250.429 15.4009  21
   8  -1   1 277.097 16.0243  19
  -8  -1  -1 234.508 13.0023  13
   8   1  -1 278.061 26.9140   3
   8   1  -1 268.085 28.3327   4
   8   1  -1 255.332 14.3233  18
   8  -1   1 260.208 25.1365   3
   8   1  -1 253.462 24.4674   2
  -8   1   1 251.401 11.6493  13
   8  -1   1 264.402 24.7910   2
   8  -1   1 235.574 26.0023   1
   8   1  -1 264.307 28.0218   1
   8   1  -1 263.135 16.3116  19
  -8   1   1 262.204 15.0842  22
   8  -1   1 245.135 26.9179   4
  -8  -1   1 282.967 13.6578  13
   8   1   1 254.332 15.6325  21
   8   1   1 240.606 23.9089   2
  -8   1  -1 277.186 15.7443  22
  -8  -1   1 287.573 17.2553  15
  -8   1  -1 265.828 12.4158  13
  -8  -1   1 274.656 16.3316  14
   8   1   1 252.510 16.1532  19
   8  -1  -1 285.481 14.2311  18
   8  -1  -1 301.513 28.7365   1
  -8   1  -1 261.527 11.6279  17
   8   1   1 252.587 27.5582   1
   8   1   1 255.037 27.5946   4
   8   1   1 273.058 26.3198   3
   8  -1  -1 274.240 16.5177  19
   8  -1  -1 257.319 24.7187   2
   8  -1  -1 257.910 27.6605   4
   8  -1  -1 283.228 16.3273  21
   8   1   1 247.967 14.2667  18
  -8  -1   1 175.367 61.0289  11
  -8  -1   1 255.677 11.9632  17
  -8   1  -1 268.606 16.3318  14
   8  -1  -1 258.170 25.5428   3
   9  -1   1 53.4564 14.6434   1
   9   1  -1 50.4735 14.1189   1
   9  -1   1 64.6863 5.99377  18
   9   1  -1 50.7904 7.21727  21
  -9  -1  -1 50.4918 5.18403  13
   9   1  -1 39.7251 6.14769  18
   9  -1   1 48.7409 7.12007  19
   9   1  -1 38.4410 11.2964   3
   9   1  -1 45.2158 11.6533   2
  -9  -1  -1 48.9873 6.58717  22
  -9  -1  -1 46.4248 4.24827  17
   9  -1   1 39.6096 11.5198   2
  -9   1   1 57.4128 7.10925  14
  -9   1   1 64.6265 6.98897  22
   9   1  -1 36.7823 12.2087   4
   9  -1   1 60.1321 14.1660   3
  -9  -1  -1 52.8328 7.38864  14
   9  -1   1 33.3621 11.7683   4
   9   1  -1 57.8835 7.89537  19
   9  -1   1 58.3830 7.58597  21
   9   1   1 55.2185 7.61160  19
   9  -1  -1 42.6774 13.5274   4
   9  -1  -1 66.1447 6.24053  18
   9   1   1 35.7351 11.4396   3
   9   1   1 59.2971 6.37090  18
  -9  -1   1 48.9828 6.65865  22
   9  -1  -1 70.5721 17.0256   1
  -9   1  -1 69.9690 7.36202  22
   9  -1  -1 64.0222 7.72729  21
  -9  -1   1 57.9530 7.48462  14
   9  -1  -1 48.5069 11.5817   2
   9   1   1 45.9065 10.7455   2
   9   1   1 66.6790 15.4667   1
   9   1   1 56.8698 7.49180  21
   9   1   1 47.3780 14.2152   4
  -9  -1   1 46.0906 3.78726  17
  -9   1  -1 59.0597 7.53124  14
  -9  -1   1 47.7628 5.11145  13
  10  -1   1 26.6896 6.33471  21
  10   1  -1 27.3789 6.34587  21
  10   1  -1 30.7093 5.59222  18
  10  -1   1 27.1456 6.74743  19
 -10  -1  -1 31.9108 6.72645  22
 -10   1   1 21.5295 5.14188  22
  10   1  -1 35.3949 7.16012  19
 -10   1   1 30.6576 6.51200  14
 -10  -1  -1 24.1376 6.46254  14
  10  -1   1 25.0846 4.27824  18
 -10  -1  -1 34.3629 4.35552  13
 -10  -1   1 32.6734 6.39065  22
 -10  -1   1 38.3599 4.50753  13
 -10   1  -1 42.8176 7.98739  14
  10  -1  -1 36.6352 5.26188  18
 -10  -1   1 38.6364 7.48426  14
  10  -1  -1 31.7954 6.90559  19
  10   1   1 27.5040 6.69309  19
 -10   1  -1 32.1290 6.23738  22
  10   1   1 24.0227 5.97889  21
  10  -1  -1 29.0872 6.55197  21
  10   1   1 40.3422 5.42842  18
  11   1  -1 14.4431 6.08425  19
 -11   1   1 14.8117 4.52115  22
 -11  -1  -1 14.4063 5.81659  14
 -11  -1  -1 3.66864 3.07715  13
 -11   1   1 10.8691 4.68277  14
 -11  -1  -1 9.81190 4.15687  22
  11   1  -1 7.33876 3.74812  18
  11  -1   1 9.66149 5.25227  16
  11  -1   1 2.69090 4.10624  21
  11  -1   1 9.92211 4.67872  19
  11  -1  -1 15.3475 5.45155  19
 -11  -1   1 8.89980 4.29466  22
  11   1   1 8.34292 4.28392  21
 -11   1  -1 10.4238 3.99830  14
  11  -1  -1 9.21481 4.60718  21
  11   1   1 8.95152 5.00772  16
  11   1   1 14.6109 4.19371  18
  11  -1  -1 13.6150 3.41359  18
 -11  -1   1 4.29991 3.37341  14
 -11   1  -1 9.21110 4.16866  22
  11   1   1 12.1091 5.00945  19
 -11  -1   1 10.7824 3.50262  13
 -12   1   1 10.5311 5.71383  22
  12  -1   1 6.32465 3.46123  18
  12   1  -1 10.8207 5.02976  19
 -12  -1  -1 2.98959 4.75161  14
  12  -1   1 6.07950 5.49220  16
  12  -1   1 13.5839 5.46245  19
 -12  -1  -1 2.01213 3.81842  22
  12   1  -1 1.96187 5.25676  21
  12  -1   1 13.1813 5.36344  21
  12   1  -1 12.4411 4.17948  18
  12   1  -1 12.8809 5.94119  16
 -12   1   1 -2.1230 4.76973  14
  12  -1  -1 8.30885 3.57173  18
  12   1   1 14.7865 4.09274  18
  12   1   1 0.42323 4.29667  21
  12  -1  -1 7.85529 4.82315  21
  12  -1  -1 16.7830 6.46191  16
  12  -1  -1 8.72748 4.90133  19
  12   1   1 5.97972 4.45578  19
 -12  -1   1 7.54591 4.50446  22
 -12  -1   1 6.06854 5.07887  14
 -12   1  -1 8.16111 5.41705  22
 -12   1  -1 16.6411 6.82221  14
  12   1   1 18.0616 6.64664  16
   0   2  -1 2595.83 104.984   1
   0  -2   1 2562.94 105.340   1
   0  -2  -1 2791.73 105.147   4
   0   2  -1 2821.49 117.217   9
   0  -2   1 2536.93 113.094   5
   0  -2   1 2747.82 104.608   3
   0   2  -1 2823.80 133.070   6
   0   2   1 2920.18 114.714   9
   0  -2   1 2715.66 105.242   4
   0   2  -1 2764.67 108.221   8
   0  -2  -1 3124.67 127.433   5
   0  -2  -1 2880.18 105.262   1
   0  -2   1 2858.84 106.759  12
   0  -2  -1 2986.58 114.626   8
   0   2  -1 2718.34 104.947   4
   0   2  -1 2612.24 104.220  16
   0   2  -1 2868.89 113.242   5
   0   2   1 2851.40 127.094   6
   1  -2   1 298.001 12.5632  20
   1  -2   1 291.314 14.7221   2
  -1  -2  -1 292.377 15.2436   2
   1   2  -1 343.894 30.3196   6
   1   2  -1 331.851 30.2453   5
   1  -2   1 304.645 12.9308  13
  -1  -2  -1 362.209 13.8441  14
   1   2  -1 334.961 15.1772   2
   1  -2   1 289.185 14.4769   1
   1   2  -1 333.622 13.5001  18
   1   2  -1 343.659 13.4532  17
   1   2  -1 338.802 21.4507   8
   1  -2   1 291.840 14.0781   3
  -1   2   1 331.771 12.9611  22
  -1  -2  -1 350.940 13.2476  21
   1   2  -1 319.949 13.2179  15
   1   2  -1 335.624 13.0861  21
  -1   2   1 336.183 13.6111  23
  -1  -2  -1 343.088 13.4663  17
   1   2  -1 313.736 13.4286  19
   1   2  -1 328.944 22.6990  12
  -1   2   1 347.400 15.2743   2
   1   2  -1 326.700 21.4865   9
   1  -2   1 304.610 13.4830  23
   1   2  -1 314.271 14.9637   3
  -1  -2  -1 376.812 17.1530   1
  -1  -2  -1 367.890 13.3157  15
   1  -2   1 303.871 13.1102  17
   1  -2   1 313.529 20.5205   8
  -1   2   1 343.064 12.9988  20
  -1   2   1 370.819 25.1320   9
  -1  -2  -1 362.991 13.5913  18
   1  -2   1 296.726 14.6094   4
  -1  -2  -1 369.508 17.2078   4
  -1   2   1 339.418 12.9721  17
  -1  -2  -1 384.650 27.2869  10
   1   2  -1 322.678 15.7558   3
  -1   2   1 347.312 34.9273   6
   1  -2   1 293.593 27.6899   5
   1  -2   1 302.560 13.4055  22
   1  -2   1 339.287 13.0658  21
   1  -2  -1 325.929 13.0116  22
   1   2   1 349.293 13.6657  14
   1   2   1 351.575 13.1516  15
  -1  -2   1 317.346 13.3191  15
   1   2   1 330.627 13.3870  17
  -1  -2   1 313.547 13.3736  18
   1   2   1 372.802 22.0210  12
  -1   2  -1 318.243 35.5712   6
   1  -2  -1 324.506 30.3529   5
   1  -2  -1 320.054 15.2847   2
   1   2   1 356.185 16.7732   1
  -1  -2   1 302.831 13.5023  14
  -1  -2   1 322.673 15.2617   2
  -1  -2   1 322.446 13.0963  21
   1  -2  -1 332.697 13.5196  23
  -1   2  -1 311.004 25.0070   9
  -1  -2   1 328.298 13.4803  20
   1  -2  -1 321.315 21.8150   8
   1   2   1 358.799 31.1580   6
   1   2   1 354.612 13.5283  19
   1   2   1 358.735 22.0457   9
  -1  -2   1 337.045 13.3910  17
   1  -2  -1 328.228 13.1404  21
  -1   2  -1 308.059 13.3425  22
  -1   2  -1 295.935 14.6980   1
   1   2   1 342.044 13.4981  18
  -1   2  -1 296.047 12.8744  21
  -1  -2   1 320.454 23.8050  11
  -1   2  -1 307.198 13.1092  17
   1   2   1 361.786 15.3658   3
  -1   2  -1 295.559 14.5014   2
   1  -2  -1 333.066 13.0462  20
   1  -2  -1 320.950 12.8031  13
   1  -2  -1 336.428 12.9554  17
   1   2   1 401.475 33.8627   5
  -1   2  -1 297.138 14.7591   4
   1   2   1 346.919 13.1557  21
   2  -2   1 199.241 12.1142   2
  -2   2   1 199.474 8.69081  22
   2  -2   1 177.807 28.0108   5
  -2   2   1 196.339 8.44848  20
   2  -2   1 208.637 8.12626  20
   2  -2   1 189.462 7.83546  18
   2   2  -1 205.395 20.6316   8
   2   2  -1 218.345 12.5076   2
   2   2  -1 203.103 9.02575  15
  -2  -2  -1 208.021 13.0843   3
  -2   2   1 193.811 8.87426  14
   2  -2   1 197.892 12.4256   4
   2  -2   1 193.152 15.5213  11
  -2   2   1 197.367 8.83248  21
  -2  -2  -1 203.726 9.19575  15
  -2  -2  -1 198.569 12.3790   2
   2   2  -1 214.782 8.84457  17
   2  -2   1 191.257 7.96114  13
   2   2  -1 209.910 13.0731   3
   2   2  -1 213.984 9.31274  14
   2   2  -1 195.175 21.9277  12
   2   2  -1 225.418 33.1484   5
   2   2  -1 202.492 9.19201  18
   2  -2   1 184.400 12.0344   1
  -2  -2  -1 198.000 9.09604  18
   2   2  -1 195.468 8.14303  23
   2  -2   1 204.543 13.3564  11
  -2   2   1 184.681 9.25661  23
   2   2  -1 211.218 9.48558  19
   2  -2   1 195.931 8.90434  21
   2   2  -1 217.963 9.04020  21
   2  -2   1 193.027 18.2091  12
  -2   2   1 189.039 7.97515  17
   2  -2   1 193.049 9.26328  23
  -2   2   1 206.477 12.0787   2
   2  -2   1 193.298 8.91549  22
   2  -2   1 194.377 9.21417  14
   2  -2   1 192.312 11.5615   3
  -2  -2  -1 203.423 9.41239  19
  -2  -2  -1 191.748 9.47669  14
   2  -2   1 181.413 19.4032   8
  -2  -2  -1 170.151 24.7835  10
  -2  -2  -1 222.824 8.96781  17
   2  -2  -1 183.788 20.0401   8
  -2   2  -1 176.048 9.04310  14
  -2  -2   1 187.023 8.84307  20
  -2  -2   1 195.475 8.83777  18
   2  -2  -1 197.042 7.85733  18
   2   2   1 190.942 11.7551   2
  -2   2  -1 201.042 8.88713  22
   2   2   1 176.837 8.96772  14
   2  -2  -1 182.246 11.6126  11
  -2  -2   1 204.185 9.03742  15
   2   2   1 189.948 13.3152   4
  -2  -2   1 204.929 9.21683  14
   2   2   1 189.953 8.69953  15
   2   2   1 200.597 9.13644  19
  -2   2  -1 181.145 11.9012   1
   2   2   1 194.757 20.8415  12
   2  -2  -1 194.768 8.22043  20
   2  -2  -1 196.835 11.8275  11
  -2  -2   1 185.388 11.8497   2
   2   2   1 199.667 12.4079   3
   2  -2  -1 180.958 8.81748  15
  -2   2  -1 193.101 11.4737   2
  -2  -2   1 203.772 8.77864  21
   2   2   1 198.156 8.67856  21
  -2   2  -1 202.283 7.59491  18
  -2   2  -1 206.001 8.20235  17
  -2   2  -1 194.073 7.79123  20
   2  -2  -1 185.868 7.74096  17
  -2  -2   1 192.516 8.49036  17
   2   2   1 195.461 30.8312   5
   2  -2  -1 177.958 11.8049   2
   2   2   1 170.858 12.7914   1
  -2   2  -1 176.204 8.41654  21
   2  -2  -1 191.413 8.39753  14
  -2  -2   1 201.083 24.1870  11
   2   2   1 213.179 20.5698   8
   2  -2  -1 193.574 8.76916  21
   2  -2  -1 218.749 31.7330   5
   2   2   1 193.451 8.83593  18
   3  -2   1 25.6577 2.51229  19
   3   2  -1 28.5671 2.64280  15
  -3  -2  -1 28.2020 2.62634  18
   3   2  -1 30.5335 18.6972   5
  -3   2   1 29.0490 2.69990  14
   3   2  -1 31.4120 6.17851   3
   3   2  -1 28.9437 2.76676  21
   3  -2   1 27.8955 2.72027  21
  -3   2   1 28.9319 2.49711  22
  -3  -2  -1 23.5386 5.33714   2
   3   2  -1 28.0105 10.8356   8
   3  -2   1 28.3514 2.69282  14
  -3  -2  -1 30.5943 2.40867  17
   3  -2   1 29.4956 2.09509  20
   3   2  -1 35.5788 6.64035   2
   3  -2   1 19.4603 4.81068   1
   3  -2   1 30.9852 9.79905  11
   3   2  -1 25.0845 2.06468  23
  -3  -2  -1 29.7253 2.74225  21
   3   2  -1 30.0164 2.81009  18
   3  -2   1 26.3064 5.41641   3
  -3  -2  -1 32.5978 3.24961  14
   3  -2   1 27.5615 1.88138  18
   3  -2   1 35.5738 19.2809   5
  -3   2   1 28.6217 2.57426  21
   3  -2   1 26.1937 2.69645  23
  -3   2   1 29.0239 12.3573  11
   3  -2   1 32.0085 10.2718  12
  -3  -2  -1 21.2834 4.86959   3
  -3  -2  -1 27.1507 2.64598  20
   3   2  -1 34.4251 2.95362  14
   3   2  -1 26.4640 6.30929   1
  -3  -2  -1 14.2872 12.8565  10
   3  -2   1 24.7691 10.3074   8
   3  -2   1 26.2198 2.75344  15
   3  -2   1 33.3064 6.13726   2
   3  -2   1 32.4403 7.97905  11
  -3  -2  -1 31.1403 2.96778  15
  -3   2   1 28.8830 1.57968  17
  -3   2   1 30.7531 4.64949   2
   3   2  -1 27.7545 2.97583  19
   3   2  -1 50.1905 13.9081  12
   3  -2   1 23.3510 5.15754   4
  -3   2   1 28.2611 2.18092  20
   3   2   1 29.0661 6.53203   1
  -3  -2   1 31.1519 2.80002  21
   3  -2  -1 29.9484 2.14079  18
  -3  -2   1 35.4005 13.2068  11
   3  -2  -1 36.3577 5.77825   1
   3   2   1 33.5822 5.17204   2
   3   2   1 28.2390 2.93741  14
  -3   2  -1 35.5937 3.28179  14
   3   2   1 48.6015 14.3596   8
   3   2   1 36.7932 5.55817   3
   3  -2  -1 29.1890 2.83155  15
  -3  -2   1 30.9286 2.76976  18
   3   2   1 33.7100 2.89789  15
   3  -2  -1 28.6511 2.77827  23
  -3   2  -1 32.4028 2.16083  20
   3   2   1 27.2319 16.7164   5
  -3  -2   1 29.4839 5.86618   2
   3  -2  -1 25.3744 2.40417  14
  -3   2  -1 31.2531 2.74813  21
  -3   2  -1 32.1939 2.00594  18
  -3  -2   1 31.9462 2.81373  20
  -3   2  -1 33.0163 6.36357   2
  -3   2  -1 46.3557 15.6929  10
  -3  -2   1 29.4855 3.00427  15
  -3   2  -1 30.4417 2.12795  17
   3  -2  -1 33.3270 2.99601  21
   3   2   1 33.3465 2.92025  18
  -3   2  -1 48.9658 13.6224  11
  -3  -2   1 32.7697 15.8587  10
   3   2   1 32.1297 3.16197  19
   3  -2  -1 30.4013 9.12565  11
  -3  -2   1 36.8496 2.57078  17
   3  -2  -1 18.3044 8.67305   8
   3  -2  -1 35.6822 2.53009  20
   3   2   1 30.3383 12.4565  12
  -3  -2   1 30.9672 3.14877  14
   3   2   1 31.5326 2.88006  21
   3  -2  -1 35.2846 5.38233   2
  -3   2  -1 30.9696 2.83727  22
   4   2  -1 966.373 39.2962  15
   4   2  -1 1002.77 51.0974   4
   4  -2   1 931.079 46.3164   3
   4   2  -1 1020.27 48.5567   3
   4  -2   1 950.780 56.8767  11
  -4  -2  -1 956.264 38.1311  17
   4   2  -1 987.484 46.8527   2
   4  -2   1 958.178 39.4409  23
   4  -2   1 921.571 62.3594  11
   4   2  -1 1062.23 51.4340   1
   4   2  -1 987.857 68.8866   8
   4  -2   1 1068.59 70.8623   8
  -4   2   1 926.139 45.8066   2
   4  -2   1 959.600 39.6914  15
   4   2  -1 995.526 39.2768  21
   4  -2   1 993.358 37.9666  20
  -4  -2  -1 884.561 39.4387  15
  -4   2   1 1019.69 38.8686  22
   4  -2   1 951.353 94.0853   5
   4   2  -1 939.105 39.0523  18
   4   2  -1 998.525 71.9810  12
  -4   2   1 983.478 39.1617  14
  -4   2   1 976.265 38.0938  20
  -4  -2  -1 957.029 39.8981  14
   4  -2   1 952.215 39.0622  14
   4   2  -1 999.680 97.3577   5
   4  -2   1 977.498 48.3454   1
  -4  -2  -1 934.706 84.8417  10
  -4  -2  -1 955.175 38.9498  18
   4   2  -1 952.005 39.2672  14
  -4  -2  -1 938.279 47.0282   2
   4  -2   1 962.997 39.1855  21
   4  -2   1 987.882 37.6559  18
  -4   2   1 982.198 36.7429  17
   4  -2   1 952.250 68.2348  12
  -4  -2  -1 931.375 38.8961  20
  -4  -2  -1 950.678 39.2080  21
   4  -2   1 908.823 47.8117   4
  -4   2   1 955.846 38.9762  21
   4  -2   1 994.182 46.9722   2
   4   2  -1 987.660 39.9834  19
   4  -2   1 984.388 39.0951  19
   4   2  -1 950.241 38.0791  23
   4  -2  -1 968.188 47.0961   2
   4  -2  -1 907.107 38.2415  14
   4  -2  -1 918.497 39.0014  21
  -4  -2   1 976.580 39.0201  21
  -4   2  -1 1050.10 74.9853  11
  -4  -2   1 963.493 37.7412  17
   4  -2  -1 915.383 38.8570  23
  -4  -2   1 970.791 39.5970  15
   4   2   1 978.503 46.5145   2
   4  -2  -1 954.633 46.6063   3
  -4  -2   1 910.838 85.9971  10
   4   2   1 951.343 39.4871  19
  -4   2  -1 1032.39 39.0309  22
   4  -2  -1 964.581 37.6181  18
   4   2   1 944.534 49.5807   4
   4  -2  -1 1015.49 70.7300   8
   4  -2  -1 978.995 38.0562  20
   4  -2  -1 980.541 48.2858   1
   4   2   1 941.574 38.6960  18
  -4   2  -1 999.331 37.3826  18
  -4   2  -1 987.676 37.6189  20
  -4  -2   1 1047.03 81.7571  11
   4  -2  -1 901.861 57.8718  11
   4   2   1 939.002 39.2668  14
   4   2   1 991.609 38.9786  21
  -4   2  -1 903.101 80.4250  10
   4   2   1 958.978 49.7593   1
  -4   2  -1 948.808 45.9700   2
   4   2   1 943.561 69.3292  12
   4  -2  -1 917.629 48.0053   4
  -4  -2   1 929.574 46.5143   2
  -4   2  -1 955.436 38.7454  21
  -4  -2   1 990.994 39.6516  14
  -4  -2   1 963.839 38.8790  20
  -4   2  -1 1006.62 39.5668  14
   4   2   1 965.458 47.4408   3
   4  -2  -1 924.573 39.1512  15
  -4  -2   1 968.336 38.7159  18
   4   2   1 946.057 38.9757  15
   4   2   1 928.797 97.5698   5
   4  -2  -1 917.292 97.5185   5
   4   2   1 963.729 69.0143   8
  -5  -2  -1 489.636 66.6591  10
   5  -2   1 533.303 33.2301   1
   5  -2   1 560.162 31.9987   2
  -5  -2  -1 523.839 22.8120  13
   5   2  -1 507.143 23.0483  14
  -5   2   1 511.022 21.8093  20
   5   2  -1 598.341 36.6487   4
  -5   2   1 538.637 22.7611  22
   5  -2   1 542.392 81.8121   5
   5  -2   1 539.047 21.4585  18
  -5   2   1 501.991 22.8211  21
  -5  -2  -1 509.323 31.5399   2
   5  -2   1 516.212 22.8809  14
  -5  -2  -1 513.199 22.7466  20
   5  -2   1 542.797 31.8596   3
  -5  -2  -1 513.658 22.6377  18
  -5  -2  -1 529.713 24.0303  14
   5   2  -1 509.700 32.2294   3
   5  -2   1 514.506 33.0625   4
   5   2  -1 520.726 23.1004  21
  -5  -2  -1 501.999 21.6071  17
   5  -2   1 518.804 23.2144  23
  -5  -2  -1 475.091 22.9255  21
   5   2  -1 568.634 35.5240   1
  -5   2   1 539.628 23.2248  14
  -5   2   1 571.968 59.1331  11
   5  -2   1 542.528 52.5768  12
  -5   2   1 500.972 30.3468   2
   5   2  -1 488.543 23.0213  15
  -5  -2  -1 487.824 23.6526  15
   5  -2   1 523.370 23.2473  21
   5  -2   1 491.307 23.3251  15
   5  -2   1 507.215 51.5509   8
   5   2  -1 514.091 53.0084  12
   5  -2   1 524.411 23.0880  19
   5   2  -1 476.160 49.8203   8
   5   2  -1 480.070 79.4301   5
   5   2  -1 536.324 22.9715  18
  -5   2   1 527.155 20.0573  17
   5   2  -1 507.169 21.9207  23
   5   2  -1 533.651 31.2666   2
  -5  -2   1 508.885 21.1021  17
   5   2   1 499.474 22.2960  18
   5  -2  -1 530.970 21.3186  18
   5   2   1 506.582 23.3149  19
   5   2   1 513.350 30.7394   2
   5  -2  -1 505.400 22.6780  23
  -5  -2   1 524.255 31.3238   2
   5   2   1 512.519 21.8833  23
  -5   2  -1 540.358 22.8012  22
  -5  -2   1 500.132 22.1864  18
   5   2   1 490.041 22.8428  14
   5  -2  -1 508.317 22.9763  21
   5   2   1 476.009 33.1078   4
  -5  -2   1 507.400 22.7997  21
  -5  -2   1 499.673 67.7581  10
   5  -2  -1 515.513 31.5956   2
   5  -2  -1 488.927 32.3429   1
   5  -2  -1 514.187 33.1284   4
  -5   2  -1 529.205 30.8038   2
  -5   2  -1 517.127 22.6026  21
  -5   2  -1 535.000 23.3882  14
  -5  -2   1 501.378 22.3952  20
   5   2   1 407.748 47.8638  12
   5  -2  -1 509.934 31.3164   3
   5  -2  -1 480.320 22.8141  15
   5   2   1 524.369 31.8758   3
  -5  -2   1 519.983 23.4030  14
   5   2   1 500.163 22.6175  21
   5   2   1 469.437 49.7489   8
   5   2   1 543.512 34.7749   1
   5   2   1 478.715 22.6025  15
   5  -2  -1 502.096 22.0313  14
   5  -2  -1 465.663 51.1077   8
  -5  -2   1 521.248 23.5755  15
  -5  -2   1 515.348 61.6587  11
  -5   2  -1 615.062 66.8912  10
  -5   2  -1 541.475 58.8461  11
   5   2   1 424.835 74.7994   5
  -5   2  -1 520.316 20.9268  18
  -5   2  -1 525.350 21.2825  20
   5  -2  -1 505.637 21.6783  20
  -6  -2  -1 10.7429 2.68759  13
   6   2  -1 12.1324 6.47679   1
  -6  -2  -1 7.05257 2.70796  15
   6   2  -1 6.96741 2.85319  21
  -6   2   1 6.11867 3.45365   2
  -6   2   1 2.45692 1.96755  22
   6  -2   1 5.13294 2.42427  21
   6  -2   1 7.25287 4.74687   4
  -6  -2  -1 4.02375 2.51319  14
   6   2  -1 9.78301 5.60061   3
   6   2  -1 27.4973 16.5096  12
   6   2  -1 9.56040 4.46322   2
   6  -2   1 2.80752 1.81434  14
   6  -2   1 8.45916 2.84740  19
   6  -2   1 5.62312 4.23866   3
  -6   2   1 3.10964 1.69324  20
  -6  -2  -1 3.11431 3.29283   2
   6   2  -1 11.6424 3.72687  19
   6  -2   1 10.2404 4.64874   2
   6  -2   1 4.45668 1.52946  18
   6   2  -1 6.90488 5.62334   4
   6  -2   1 -8.3704 16.3449  12
   6  -2   1 7.55568 4.11588   1
   6   2  -1 7.29508 2.05702  23
  -6   2   1 4.01893 2.05478  14
   6   2  -1 9.85009 2.72297  18
  -6  -2  -1 9.22009 1.85890  17
   6  -2   1 20.1488 12.9298  11
   6  -2  -1 5.62270 2.50403  21
   6   2   1 0.90130 14.3763  12
   6  -2  -1 5.41327 3.71407   1
  -6  -2   1 12.4321 3.39712  15
   6  -2  -1 12.9475 5.70221   3
  -6   2  -1 5.78355 2.30832  22
   6   2   1 0.42448 3.75366   1
   6  -2  -1 4.48251 5.01823   4
  -6   2  -1 8.72187 1.84896  20
   6   2   1 9.01991 2.19962  23
  -6  -2   1 18.8006 5.67849   2
  -6  -2   1 8.64331 1.68784  17
  -6  -2   1 29.3689 23.3500  11
   6   2   1 12.0351 5.16681   2
   6   2   1 10.8282 5.35171   3
  -6   2  -1 3.54006 3.76875   2
   6  -2  -1 4.51474 1.88541  20
  -6   2  -1 8.17095 2.91260  14
   6  -2  -1 6.77125 2.86048  19
   6   2   1 7.05566 2.32514  18
   6  -2  -1 3.09657 1.76841  14
   6   2   1 9.99381 3.34031  21
  -6   2  -1 17.0495 25.3579  11
   6   2   1 11.9053 3.46856  19
  -6   2  -1 6.19556 1.57534  18
  -6  -2   1 10.3819 3.21056  14
   6   2   1 11.4409 5.84795   4
  -7  -2  -1 340.002 19.1725  15
   7  -2   1 346.202 18.3641  19
  -7  -2  -1 326.833 15.8752  17
   7   2  -1 344.409 31.1931   1
   7  -2   1 406.856 31.4898   1
   7  -2   1 374.672 55.8198  12
  -7  -2  -1 347.218 19.2765  14
   7   2  -1 349.628 28.9360   3
   7   2  -1 334.588 16.7819  23
  -7   2   1 345.068 16.6100  20
   7  -2   1 383.263 16.3916  18
   7   2  -1 367.967 54.1635  12
   7   2  -1 339.509 17.6539  18
  -7  -2  -1 343.910 17.1105  13
  -7   2   1 355.257 27.3425   2
  -7  -2  -1 304.632 26.7445   2
   7   2  -1 361.719 19.4244  19
   7  -2   1 416.600 42.2383  11
   7  -2   1 388.816 18.9419  21
  -7   2   1 376.906 18.0761  22
   7  -2   1 389.266 28.9146   2
   7   2  -1 332.622 26.8179   2
   7   2  -1 324.872 30.2289   4
   7  -2   1 356.817 30.1019   4
   7  -2   1 376.372 29.0188   3
  -7   2   1 363.080 18.5688  14
   7   2  -1 348.090 18.3158  21
  -7  -2   1 426.135 21.1573  14
   7  -2  -1 437.862 31.4656   2
  -7  -2   1 386.265 17.2698  17
  -7   2  -1 381.100 17.4502  18
   7  -2  -1 386.464 20.1609  21
  -7   2  -1 410.419 29.4079   2
   7   2   1 382.597 30.1444   3
  -7   2  -1 405.110 19.7980  22
  -7  -2   1 390.615 18.7422  13
  -7   2  -1 410.669 16.4263  17
   7   2   1 397.074 19.9470  21
  -7  -2   1 408.221 21.2631  15
   7  -2  -1 412.402 20.5154  19
  -7   2  -1 329.293 67.1770  11
   7   2   1 397.608 19.3902  18
   7  -2  -1 314.524 55.5153  12
   7   2   1 356.999 20.3362  19
   7   2   1 326.167 53.0411  12
   7   2   1 375.108 32.5869   1
  -7   2  -1 391.653 17.9906  20
   7   2   1 385.933 32.6947   4
   7  -2  -1 409.054 30.9628   3
  -7   2  -1 401.992 20.7212  14
  -7   2  -1 405.808 16.2399  17
   7  -2  -1 395.758 32.2468   1
   7  -2  -1 410.328 18.1097  18
   7  -2  -1 416.089 33.1120   4
   8   2  -1 147.613 22.0464   4
  -8  -2  -1 182.811 12.9971  14
   8  -2   1 175.588 9.78728  18
   8  -2   1 174.922 12.1414  21
  -8   2   1 153.896 11.6835  14
  -8  -2  -1 201.349 11.0172  13
   8  -2   1 169.832 19.3812   2
   8  -2   1 180.004 22.0300   4
   8  -2   1 198.871 22.8343   1
   8   2  -1 190.358 22.0786   3
   8   2  -1 173.247 12.0407  21
   8   2  -1 171.572 12.7728  19
   8   2  -1 177.926 11.4066  18
  -8  -2  -1 197.445 13.4669  15
  -8  -2  -1 167.045 9.28082  17
   8   2  -1 184.025 20.1134   2
   8   2  -1 179.267 23.1738   1
   8  -2   1 161.033 11.7075  19
  -8   2   1 178.755 11.4364  22
   8  -2   1 155.961 20.4217   3
   8   2   1 153.183 19.1973   2
   8  -2  -1 165.888 21.6012   4
   8  -2  -1 181.928 20.2815   2
  -8   2  -1 163.201 12.3551  14
  -8  -2   1 192.051 10.8718  13
   8  -2  -1 197.855 23.4991   1
  -8  -2   1 185.392 13.0655  14
   8   2   1 185.246 23.7166   1
  -8   2  -1 164.926 11.6933  22
   8   2   1 183.480 11.4918  18
   8  -2  -1 190.658 12.8371  19
   8   2   1 207.029 22.0890   3
  -8  -2   1 184.753 13.3894  15
   8  -2  -1 178.544 20.7548   3
   8   2   1 207.483 12.7326  21
  -8   2  -1 173.431 7.98463  17
  -8   2  -1 177.936 8.01870  17
   8   2   1 195.330 23.8052   4
   8   2   1 195.633 13.2113  19
   8  -2  -1 194.956 12.9533  21
   8  -2  -1 188.407 10.4464  18
  -8  -2   1 174.729 9.35423  17
   9  -2   1 26.9957 5.88072  19
   9  -2   1 15.7860 8.08899   2
  -9  -2  -1 20.7318 3.46300  17
   9   2  -1 35.4435 12.8658   1
  -9   2   1 40.2734 6.49740  22
   9   2  -1 24.3598 5.82728  21
   9  -2   1 34.5067 10.8802   1
   9   2  -1 16.9015 7.87001   2
  -9  -2  -1 39.1413 4.91721  13
   9  -2   1 27.3686 5.75179  21
   9   2  -1 34.0662 6.06127  18
  -9   2   1 28.0935 5.81394  14
   9  -2   1 14.2714 8.69637   4
   9  -2   1 32.2091 4.12182  18
  -9  -2  -1 31.9187 7.03404  14
   9   2  -1 27.4370 10.0252   3
   9  -2  -1 25.6171 8.94143   3
  -9  -2   1 29.3139 4.66464  13
   9  -2  -1 39.6355 12.9398   4
  -9   2  -1 31.9440 6.65262  14
   9   2   1 15.6504 11.3611   1
   9  -2  -1 32.5795 7.00450  21
   9   2   1 34.1991 6.75267  21
   9   2   1 33.8977 6.82656  19
  -9  -2   1 28.5853 3.52496  17
   9  -2  -1 30.0467 6.38481  19
   9   2   1 15.8540 10.1506   4
  -9   2  -1 23.6471 5.12282  22
   9  -2  -1 28.6940 4.36166  18
   9   2   1 23.3196 8.51408   2
  -9  -2   1 26.0333 6.07808  14
   9   2   1 21.3027 8.71519   3
   9   2   1 24.8728 5.02573  18
   9  -2  -1 22.3917 8.80798   2
   9  -2  -1 39.2667 13.0455   1
 -10   2   1 7.32407 3.72341  14
  10  -2   1 9.22267 4.45202  19
  10   2  -1 8.79225 4.35650  19
  10   2  -1 12.7297 4.86937  21
  10  -2   1 7.81034 3.93294  21
 -10  -2  -1 13.0965 4.82681  14
  10  -2   1 9.72917 2.92997  18
  10   2  -1 8.85294 3.43208  18
 -10   2   1 5.46105 3.25788  22
 -10  -2  -1 9.67038 3.49655  13
 -10  -2  -1 14.9403 5.09695  22
  10   2   1 9.23056 3.67189  18
 -10   2  -1 7.72275 3.80214  14
  10  -2  -1 1.66972 3.29655  19
  10   2   1 5.21381 3.92978  21
  10   2   1 14.1095 5.22209  19
 -10  -2   1 7.16663 2.83486  13
  10  -2  -1 6.42205 2.74470  18
 -10  -2   1 0.54468 2.60550  22
 -10   2  -1 7.48115 3.72997  22
 -10  -2   1 1.69753 3.48648  14
  10  -2  -1 9.54521 4.52468  21
 -11   2   1 34.8032 6.89129  22
  11   2  -1 33.1757 6.01584  18
  11  -2   1 33.1725 4.64935  18
 -11  -2  -1 24.3140 4.76374  13
  11  -2   1 38.6184 7.64602  19
 -11  -2  -1 34.2360 7.32464  22
  11  -2   1 33.5592 7.07503  21
 -11   2   1 35.4815 7.49697  14
  11   2  -1 34.6966 8.13770  19
 -11  -2  -1 31.5907 7.77577  14
  11   2  -1 34.8583 7.70705  21
  11  -2   1 34.1179 8.04367  16
 -11   2  -1 43.4794 8.03517  14
  11   2   1 27.5284 6.95875  19
  11  -2  -1 36.9279 7.65865  19
  11  -2  -1 43.4411 8.00848  21
  11   2   1 38.6059 6.03434  18
  11   2   1 42.2328 8.99851  16
  11   2   1 39.6582 7.65795  21
 -11   2  -1 40.4988 7.52168  22
 -11  -2   1 40.5843 7.72929  22
  11  -2  -1 46.3385 5.34505  18
 -12  -2  -1 38.2710 8.51042  14
  12  -2   1 29.1804 6.69811  19
  12   2  -1 36.8467 7.82002  19
 -12   2   1 22.6476 7.39731  14
  12   2  -1 29.8927 7.88325  16
  12   2  -1 30.4832 7.67567  21
  12  -2   1 17.7891 6.09576  21
  12   2  -1 29.4425 5.49185  18
 -12   2   1 21.9467 6.28072  22
 -12  -2  -1 17.7450 5.71795  22
  12  -2   1 25.7703 8.03376  16
  12   2   1 18.4322 6.18188  21
 -12   2  -1 32.8345 8.46562  14
  12  -2  -1 23.3831 4.61383  18
  12   2   1 30.7525 5.61968  18
  12  -2  -1 19.7222 6.57297  16
  12   2   1 31.9301 8.07585  16
 -12  -2   1 38.4184 8.65682  14
  12   2   1 21.4750 6.26956  19
  12  -2  -1 15.4193 5.80450  21
 -12   2  -1 21.0368 5.82746  22
  12  -2  -1 35.2387 6.97020  19
 -12  -2   1 33.3622 7.76591  22
   0  -3  -1 93.4189 16.5649   5
   0  -3   1 95.2019 4.63260  15
   0   3  -1 126.584 13.6660   9
   0   3   1 101.316 12.0248   9
   0   3   1 97.8042 21.3732   6
   0  -3  -1 111.451 4.51137  15
   0  -3  -1 108.585 5.01324  14
   0   3  -1 97.2123 5.05989  17
   0   3  -1 98.5345 4.29312  19
   0  -3  -1 109.010 5.10386  17
   0   3  -1 93.5723 4.60420  23
   0   3  -1 91.5239 4.19487  16
   0  -3  -1 106.524 4.73616  22
   0  -3  -1 107.960 4.54348  19
   0  -3  -1 105.447 4.65313  23
   0  -3   1 94.1096 4.14260  16
   0   3  -1 88.6095 4.90216   1
   0   3  -1 90.2229 4.79153   4
   0  -3   1 97.2817 4.64106  18
   0  -3   1 87.2207 5.30009   4
   0   3   1 103.258 4.41995  19
   0  -3   1 99.8440 4.92618  22
   0  -3   1 76.1606 12.2268   5
   0  -3   1 109.017 5.15253  17
   0   3  -1 94.2223 21.4344   6
   0  -3   1 97.5085 4.36384  19
   0  -3  -1 93.2066 10.7173   8
   0  -3  -1 113.278 4.85682  18
   0   3   1 108.681 5.07177  17
   0  -3   1 102.978 4.64999  23
   0   3  -1 96.8353 4.66533  18
   0   3   1 108.364 4.82713  23
   1  -3   1 24.9414 1.63532  21
   1  -3   1 17.2568 1.85180  23
  -1   3   1 22.8972 1.67651  22
   1   3  -1 22.1021 1.60783  21
   1   3  -1 22.7808 6.18086   9
   1   3  -1 20.3153 2.87048   3
   1  -3   1 23.0095 1.23207  18
   1  -3   1 24.6361 5.55198   8
  -1   3   1 25.3864 1.87684  17
   1  -3   1 21.5008 2.15713   1
  -1   3   1 21.8368 2.08345  23
   1   3  -1 48.0611 13.1973   5
   1   3  -1 24.4583 2.15608  17
  -1  -3  -1 21.5238 1.73994  15
  -1  -3  -1 21.2364 1.99134  19
  -1  -3  -1 20.2471 1.98156  17
   1  -3   1 20.2452 2.15321   4
  -1   3   1 19.0237 7.60479   9
   1   3  -1 20.5003 1.43732  16
   1   3  -1 28.4127 6.88886  12
   1   3  -1 18.3040 1.64198  15
  -1  -3  -1 23.5451 2.27623  14
   1   3  -1 32.1982 6.74715   8
   1   3  -1 19.7608 1.96786  18
   1   3  -1 21.8805 1.96847  19
  -1  -3  -1 24.0333 6.93676   8
   1  -3   1 25.4057 2.77849   2
   1  -3   1 22.8398 1.84054  17
  -1  -3  -1 18.1000 10.5125   5
   1  -3   1 20.7420 1.91000  22
  -1  -3  -1 21.8795 2.98352   3
  -1  -3  -1 21.9927 1.98739  18
   1   3  -1 21.2495 11.5960   6
  -1  -3  -1 19.5165 1.65430  21
  -1   3   1 23.9074 14.6991   6
   1  -3   1 26.0993 1.95875  16
  -1  -3  -1 23.3219 7.40044  10
   1   3  -1 21.8028 2.45868   3
  -1   3  -1 22.4796 1.17733  18
  -1   3  -1 21.5502 2.33671   4
  -1  -3   1 17.3219 1.81341  22
   1   3   1 23.7308 2.10025  14
  -1   3  -1 19.9452 7.57722   9
  -1  -3   1 17.2748 1.54042  21
   1   3   1 20.4939 6.48620   9
  -1  -3   1 19.0009 1.00775  23
  -1  -3   1 27.3534 7.48774  10
  -1   3  -1 4.62086 10.3988   6
   1   3   1 22.8432 2.41532   3
  -1  -3   1 19.3658 2.70851   2
   1   3   1 22.6423 11.0715   6
   1   3   1 23.4859 2.65289   3
   1  -3  -1 31.2217 6.63485   8
   1   3   1 22.9979 2.04063  18
   1   3   1 18.0616 1.30794  23
  -1  -3   1 17.0689 1.86659  17
   1   3   1 22.7735 3.46283   1
   1  -3  -1 22.8211 1.96101  23
  -1  -3   1 14.6622 2.86817   3
   1   3   1 19.7204 2.01490  17
   1  -3  -1 24.7795 3.05686   2
   1  -3  -1 23.9576 1.78148  17
   1  -3  -1 30.2006 9.13962   5
   1   3   1 24.4065 1.68615  15
   1  -3  -1 25.3187 1.76865  22
  -1   3  -1 24.3152 2.47316   2
   1   3   1 18.3930 1.82448  19
  -1  -3   1 16.0391 1.77509  18
   2   3  -1 1582.63 61.8477  15
   2  -3   1 1567.87 62.4498  23
   2   3  -1 1670.81 81.1929   9
   2  -3   1 1658.63 61.8756  21
   2   3  -1 1626.58 62.4468  14
   2   3  -1 1788.85 105.493   5
  -2  -3  -1 1671.95 62.3675  18
  -2  -3  -1 1634.71 62.8512  14
   2  -3   1 1615.00 80.6404   8
  -2   3   1 1570.00 61.6222  21
   2  -3   1 1538.79 65.6582   4
  -2   3   1 1604.24 65.6163   2
   2   3  -1 1636.04 62.3496  18
  -2   3   1 1556.78 62.5390  23
   2   3  -1 1657.10 83.9963  12
  -2  -3  -1 1592.33 62.0239  17
   2   3  -1 1649.33 67.1814   3
  -2   3   1 1552.08 85.4197   9
   2  -3   1 1517.16 65.4197   1
  -2  -3  -1 1617.68 61.9528  21
   2  -3   1 1583.71 66.0614   2
   2   3  -1 1695.51 103.640   6
   2   3  -1 1664.72 61.7951  21
  -2   3   1 1537.90 61.1924  20
   2  -3   1 1589.80 62.0935  22
   2  -3   1 1563.52 64.7071   3
   2   3  -1 1561.91 66.0605   3
  -2  -3  -1 1644.86 67.7029   3
  -2   3   1 1620.43 111.243   6
  -2   3   1 1638.16 61.6203  22
   2  -3   1 1658.58 101.476   5
   2   3  -1 1646.28 80.4242   8
   2  -3   1 1595.17 61.0185  13
  -2  -3  -1 1589.70 66.7407   2
  -2  -3  -1 1613.20 62.0981  15
  -2   3   1 1596.48 61.1596  17
  -2  -3  -1 1672.86 62.6184  19
   2   3  -1 1675.77 66.1976   2
   2  -3   1 1555.55 62.5515  14
   2   3  -1 1624.50 62.4672  19
   2   3  -1 1655.18 62.0522  17
  -2   3   1 1544.34 69.2284  11
   2  -3   1 1550.11 61.4843  17
  -2  -3  -1 1716.85 95.3915  10
   2  -3   1 1610.95 60.8213  20
   2   3   1 1602.31 60.0130  19
   2   3   1 1593.71 59.3174  21
   2  -3  -1 1490.11 59.8891  23
   2   3   1 1714.98 80.4222   8
  -2   3  -1 1508.65 62.7975   2
  -2   3  -1 1538.53 72.3062  11
   2  -3  -1 1426.22 63.6308   2
   2  -3  -1 1509.43 58.6830  17
  -2  -3   1 1556.19 59.5373  17
   2   3   1 1608.58 64.0517   3
   2   3   1 1566.66 60.1116  14
  -2   3  -1 1512.59 63.1480   1
   2   3   1 1587.04 79.0892  12
   2  -3  -1 1504.09 63.0906   1
   2   3   1 1558.85 59.3789  15
   2   3   1 1534.73 59.7699  18
   2  -3  -1 1560.14 59.4867  21
   2   3   1 1631.92 102.772   5
  -2  -3   1 1560.73 59.7533  15
  -2  -3   1 1517.14 59.7323  18
  -2   3  -1 1514.58 59.0715  21
  -2  -3   1 1602.05 59.4851  21
  -2  -3   1 1523.66 64.0353   2
   2  -3  -1 1559.89 59.1283  22
  -2   3  -1 1525.05 59.6288  22
  -2  -3   1 1642.73 95.7778  10
   2  -3  -1 1497.93 59.4158  14
   2   3   1 1539.65 66.1606   1
   2   3   1 1528.22 66.1443   4
   2  -3  -1 1593.46 79.6832   8
  -2   3  -1 1598.89 59.0517  17
  -2   3  -1 1293.28 104.931   6
  -2   3  -1 1392.93 83.4690   9
   2  -3  -1 1594.77 101.906   5
   2  -3  -1 1625.98 58.9391  20
  -2  -3   1 1513.98 60.1473  14
   3   3  -1 265.992 10.3544  23
   3   3  -1 272.326 29.4668   8
  -3   3   1 219.255 14.9838   2
   3  -3   1 249.883 11.9617  23
   3   3  -1 284.911 17.6781   3
   3  -3   1 248.215 14.8882  11
   3  -3   1 241.076 16.0436   1
   3  -3   1 247.410 27.0215   8
   3   3  -1 214.552 43.7302   5
  -3   3   1 228.294 11.8831  23
   3   3  -1 280.493 16.5963   2
   3  -3   1 205.927 41.7252   5
   3  -3   1 241.973 11.2702  22
   3  -3   1 244.751 9.74249  18
   3  -3   1 238.354 15.3025   3
  -3   3   1 238.083 11.1206  22
   3  -3   1 260.421 26.2465  12
   3  -3   1 257.511 10.2851  20
  -3   3   1 234.174 10.0315  17
   3   3  -1 291.745 30.9827  12
  -3   3   1 214.945 10.9903  21
  -3   3   1 235.536 48.1308   6
  -3  -3  -1 236.456 11.6414  20
   3   3  -1 256.700 11.2191  17
   3   3  -1 266.172 12.2565  19
   3  -3   1 249.849 16.1610   2
   3  -3   1 233.683 16.0447  11
   3   3  -1 259.031 11.5250  15
   3  -3   1 247.829 11.4650  21
  -3  -3  -1 239.233 11.7323  15
  -3   3   1 212.772 27.8402   9
   3  -3   1 253.509 11.6788  14
   3   3  -1 266.316 11.9394  18
   3   3  -1 265.875 18.8433   1
  -3  -3  -1 242.357 11.2097  17
  -3  -3  -1 244.975 17.1591   3
  -3  -3  -1 247.918 35.7834  10
  -3  -3  -1 237.798 12.2143  14
  -3  -3  -1 231.381 16.1095   2
   3  -3   1 248.387 16.3655   4
  -3  -3  -1 232.975 11.5479  18
   3   3  -1 271.107 12.0194  14
   3   3   1 231.256 10.7561  21
   3  -3  -1 219.407 10.0244  20
  -3  -3   1 262.610 33.4389  11
   3  -3  -1 226.178 15.6029   2
   3  -3  -1 196.893 44.2524   5
  -3  -3   1 257.179 11.2393  18
   3   3   1 236.370 11.4850  19
  -3  -3   1 247.092 11.4344  15
  -3  -3   1 250.534 11.3058  20
  -3  -3   1 249.843 10.7004  17
  -3   3  -1 233.778 11.0316  22
  -3   3  -1 254.488 10.0167  17
   3   3   1 229.743 11.0589  18
   3  -3  -1 199.732 10.8813  15
   3   3   1 212.260 16.8191   1
   3   3   1 283.346 57.4243   5
   3   3   1 219.828 26.7638  12
  -3  -3   1 241.898 37.2004  10
   3   3   1 227.991 15.6647   3
   3  -3  -1 201.430 10.9451  23
   3  -3  -1 212.622 10.8611  21
  -3  -3   1 262.368 11.9324  14
   3  -3  -1 212.487 9.47202  18
   3   3   1 262.841 28.0331   8
   3   3   1 233.603 10.8435  15
   3   3   1 238.082 15.3555   2
  -3   3  -1 172.161 40.9550   6
  -3   3  -1 254.819 27.7932  11
  -3  -3   1 249.260 11.0412  21
  -3   3  -1 237.067 9.67039  20
  -3  -3   1 233.177 15.5168   2
  -3   3  -1 234.199 14.8735   2
   3   3   1 208.237 16.7995   4
   3   3   1 232.911 11.3975  14
  -3   3  -1 233.798 10.6414  21
  -3   3  -1 252.306 30.6096   9
   3  -3  -1 213.193 15.4001   4
   3  -3  -1 216.487 10.4102  14
  -4  -3  -1 24.9549 18.0467  10
  -4  -3  -1 19.0090 2.67394  21
   4  -3   1 37.2204 14.4543  12
   4  -3   1 17.1112 2.86651  15
  -4  -3  -1 21.2413 2.72042  20
   4   3  -1 22.4045 2.97774  21
  -4   3   1 20.8871 2.77857  14
  -4  -3  -1 22.7656 2.52746  17
   4   3  -1 18.3764 2.55997  15
   4   3  -1 21.2040 6.60259   1
  -4  -3  -1 12.1635 4.18546   2
   4  -3   1 17.9101 3.27551  23
   4  -3   1 23.6246 7.91605  11
  -4  -3  -1 23.7341 2.78984  18
  -4   3   1 15.5908 13.5552  11
   4  -3   1 9.39229 27.3030   5
   4  -3   1 17.3793 1.90571  20
  -4  -3  -1 13.9688 4.57284   3
  -4  -3  -1 16.8506 3.06935  15
   4   3  -1 42.3537 21.3511   5
   4   3  -1 19.9155 6.01753   3
  -4   3   1 18.0436 2.47854  22
   4   3  -1 20.0243 2.78456  14
   4   3  -1 19.5786 1.94858  23
   4  -3   1 15.6359 2.79379  14
   4  -3   1 17.6600 7.05132  11
  -4   3   1 16.0650 1.96585  20
   4   3  -1 24.7830 3.11050  18
  -4   3   1 16.6668 4.66005   2
   4  -3   1 17.6862 1.63303  18
  -4   3   1 16.0445 2.64111  21
   4   3  -1 32.6860 7.74608   2
   4   3  -1 20.5158 6.84231   4
  -4  -3  -1 24.6236 3.47443  14
   4   3  -1 8.15510 9.35592   8
   4  -3   1 14.6349 5.05880   1
   4  -3   1 19.8053 3.20162  21
   4   3  -1 32.8778 13.8173  12
   4  -3   1 16.9711 2.50382  19
   4  -3   1 18.1519 5.16746   3
   4  -3   1 26.8077 12.4794   8
   4  -3   1 21.3401 6.13626   2
  -4   3   1 18.7369 1.44770  17
   4   3  -1 19.2879 3.23943  19
   4   3   1 17.4686 6.26587   1
  -4  -3   1 17.7173 2.20156  17
   4   3   1 17.2967 3.04707  19
   4  -3  -1 22.5916 6.93287  11
   4   3   1 21.8687 5.40914   2
  -4  -3   1 15.9996 2.90363  21
  -4   3  -1 15.5511 1.74317  20
   4  -3  -1 13.0041 4.56364   4
   4  -3  -1 15.2853 2.15385  14
  -4   3  -1 -8.3508 15.0359  11
  -4  -3   1 20.4318 5.94440   2
   4   3   1 8.27979 9.20992   8
  -4  -3   1 18.5038 3.43353  14
  -4   3  -1 20.8808 5.08953   2
   4  -3  -1 16.9920 24.0764   5
  -4  -3   1 7.87344 16.0139  10
  -4  -3   1 22.9378 2.79705  20
  -4   3  -1 22.9740 3.63399  22
   4  -3  -1 11.8862 4.21346   2
  -4   3  -1 16.5249 1.74772  17
   4  -3  -1 31.6169 13.5080   8
  -4   3  -1 16.0934 2.68106  21
   4   3   1 12.8766 2.50637  18
   4  -3  -1 19.1263 2.18881  20
  -4  -3   1 7.34371 13.1610  11
   4  -3  -1 14.5123 2.98010  15
  -4   3  -1 30.4841 14.6837  10
   4   3   1 14.7071 2.61372  15
   4   3   1 21.8634 2.92048  14
  -4   3  -1 18.4697 3.43526  14
  -4  -3   1 16.1581 2.99367  15
   4  -3  -1 15.5850 1.73327  18
   4   3   1 16.6444 5.19419   3
   4  -3  -1 16.6792 2.92025  21
  -4  -3   1 19.9837 2.62692  18
   4  -3  -1 19.1474 3.30583  23
   4  -3  -1 8.86269 4.14223   1
   4   3   1 16.5903 5.73414   4
   4   3   1 24.9127 3.65768  21
   4  -3  -1 10.7879 4.20956   3
   5   3  -1 41.1451 17.8744   8
   5   3  -1 61.4176 23.8905  12
  -5   3   1 59.3710 5.07379  14
   5  -3   1 85.1471 23.7918  12
   5  -3   1 61.7101 4.96878  19
  -5  -3  -1 50.7082 4.62781  20
  -5  -3  -1 47.6263 5.24707  14
   5   3  -1 47.0693 11.1079   4
   5  -3   1 57.7768 10.8166   1
   5   3  -1 23.3133 32.2404   5
   5  -3   1 64.4022 5.29406  21
  -5  -3  -1 47.4152 3.96592  17
  -5  -3  -1 46.2020 4.96060  15
   5   3  -1 58.7682 8.86027   2
   5  -3   1 60.5789 3.56224  18
   5  -3   1 56.2119 4.67127  14
   5  -3   1 25.9911 32.3398   5
  -5  -3  -1 57.2828 26.0902  10
   5  -3   1 56.4744 3.87394  20
   5  -3   1 33.4890 15.5243   8
  -5  -3  -1 54.1845 5.01640  13
   5  -3   1 61.6980 9.03654   3
   5   3  -1 61.3870 4.93150  15
   5   3  -1 59.2748 5.62422  19
  -5   3   1 52.9555 3.87507  20
   5  -3   1 52.8187 12.8054  11
  -5   3   1 55.3895 4.54834  22
   5   3  -1 60.5312 4.03112  23
  -5   3   1 81.7686 27.4590  11
   5   3  -1 58.5257 5.07815  18
   5   3  -1 66.6763 13.1031   1
  -5  -3  -1 48.2300 4.69112  21
  -5  -3  -1 58.4981 8.82714   2
   5   3  -1 45.7845 4.63327  14
   5   3  -1 63.4346 9.76599   3
  -5  -3  -1 47.7928 4.63450  18
   5  -3   1 63.9317 9.65376   4
  -5   3   1 66.5662 8.60043   2
  -5   3   1 54.0349 4.60350  21
   5   3  -1 56.0858 4.94526  21
   5  -3   1 72.1514 9.67164   2
   5  -3   1 68.4310 5.46867  23
  -5   3  -1 20.8831 20.5439  11
   5  -3  -1 39.5949 8.60392   2
   5  -3  -1 36.5211 11.7367  11
   5   3   1 18.3589 11.8042   8
  -5   3  -1 54.5102 29.5832  10
   5   3   1 41.6699 4.10992  15
   5   3   1 23.6027 27.8539   5
  -5  -3   1 39.5124 22.8021  11
   5   3   1 40.2776 4.29338  14
   5   3   1 43.7919 4.34992  18
   5  -3  -1 43.3474 3.18172  18
  -5  -3   1 42.6579 3.47877  17
   5   3   1 36.7849 4.12808  21
   5  -3  -1 40.6036 8.49515   3
  -5   3  -1 45.0223 4.36419  22
  -5   3  -1 54.2710 8.07504   2
   5  -3  -1 39.4356 3.62966  14
  -5   3  -1 40.7688 3.13582  20
   5  -3  -1 35.5371 9.06757   4
   5   3   1 31.0881 7.75196   3
   5  -3  -1 34.5040 3.94523  15
   5   3   1 40.2725 3.40372  23
  -5   3  -1 51.2593 4.31638  21
  -5  -3   1 44.8282 4.79179  15
   5  -3  -1 20.8243 18.7221   8
   5   3   1 36.2262 4.50303  19
   5   3   1 36.4663 7.87113   2
   5   3   1 51.3340 21.3101  12
  -5   3  -1 43.9202 2.83308  17
  -5   3  -1 45.0108 4.73347  14
   5  -3  -1 31.0782 8.17868   1
   5  -3  -1 42.7812 4.48493  21
   5  -3  -1 45.7405 3.58728  20
   5   3   1 38.7463 9.70904   1
  -5  -3   1 43.7711 4.17838  20
  -5  -3   1 41.5139 4.76028  14
   5  -3  -1 43.8776 4.29635  23
   5  -3  -1 24.9712 32.9468   5
  -5  -3   1 43.9320 4.21243  21
  -5  -3   1 41.1599 4.01754  18
  -5  -3   1 55.4144 8.08426   2
   6  -3   1 212.468 9.71156  18
   6  -3   1 243.377 20.2573   2
   6  -3   1 205.794 19.9275   1
   6   3  -1 212.273 12.8251  19
   6   3  -1 223.159 22.5231   1
   6  -3   1 216.865 19.4243   3
  -6  -3  -1 199.418 12.5146  15
  -6  -3  -1 198.752 11.5185  13
  -6   3   1 194.735 11.8271  14
  -6   3   1 196.410 10.1818  20
  -6   3   1 181.520 17.3162   2
  -6   3   1 199.372 11.2713  22
   6  -3   1 224.095 24.6597  11
   6  -3   1 199.925 36.7235  12
  -6  -3  -1 168.434 17.6843   2
   6   3  -1 219.840 12.0383  21
   6   3  -1 196.882 10.2688  23
  -6  -3  -1 195.602 12.5800  14
   6  -3   1 211.658 12.0428  21
   6   3  -1 231.790 20.7498   3
   6   3  -1 215.864 11.9151  18
   6   3  -1 242.590 41.0146  12
  -6  -3  -1 203.804 10.4439  17
   6   3  -1 221.162 19.1310   2
   6  -3   1 195.669 11.2500  14
   6   3  -1 199.978 21.5009   4
   6  -3   1 224.190 20.7548   4
   6  -3   1 213.636 11.8037  19
  -6   3   1 116.826 42.8899  11
   6   3   1 157.258 10.9228  19
   6   3   1 163.636 17.1016   3
   6  -3  -1 172.746 9.34056  20
   6  -3  -1 133.583 21.2165  11
  -6   3  -1 188.773 16.9919   2
   6   3   1 159.787 16.0014   2
   6  -3  -1 158.058 17.7718   1
  -6  -3   1 183.781 11.4687  15
  -6   3  -1 174.353 8.82364  20
   6   3   1 177.004 10.4080  18
  -6   3  -1 153.518 42.7234  11
   6  -3  -1 160.809 16.7854   3
   6  -3  -1 167.579 8.63284  18
   6  -3  -1 206.112 37.3788  12
   6  -3  -1 168.691 17.0521   2
  -6   3  -1 198.232 8.04647  17
  -6   3  -1 194.134 11.5880  14
  -6  -3   1 161.702 16.2299   2
  -6  -3   1 188.095 11.5436  14
   6  -3  -1 170.912 10.5726  19
  -6  -3   1 185.030 9.17691  17
  -6   3  -1 193.067 10.7031  22
   6   3   1 166.967 18.9943   4
   6   3   1 168.151 9.33053  23
   6   3   1 164.142 38.4846  12
   6   3   1 198.831 20.7882   1
   6   3   1 151.480 10.0869  21
   6  -3  -1 178.457 18.4779   4
   6  -3  -1 183.310 10.9370  21
   6  -3  -1 160.802 9.53351  14
  -7  -3  -1 70.6517 7.56842  14
   7  -3   1 89.0420 7.63447  21
   7   3  -1 86.5087 7.19195  18
  -7  -3  -1 79.3050 5.66648  17
  -7   3   1 74.5605 6.43833  22
   7   3  -1 100.113 15.5511   1
   7   3  -1 80.0979 16.6287   4
  -7   3   1 69.4149 5.47784  20
  -7   3   1 69.2074 6.78291  14
   7  -3   1 95.3821 5.46122  18
   7  -3   1 82.6252 16.1221   1
   7  -3   1 85.3526 12.9903   3
  -7  -3  -1 74.3813 6.54129  13
   7   3  -1 71.9286 27.6209  12
   7   3  -1 78.2922 15.7053   3
  -7  -3  -1 67.8886 13.3296   2
   7  -3   1 86.9083 13.1569   2
   7  -3   1 84.2181 26.7679  12
   7  -3   1 58.1248 19.1207  11
   7   3  -1 85.1933 8.03783  19
  -7  -3  -1 73.5596 7.49953  15
   7  -3   1 97.8205 7.57210  19
   7   3  -1 82.5417 5.88238  23
   7  -3   1 70.0513 14.7589   4
  -7   3   1 84.5086 14.8565   2
   7   3  -1 81.2086 7.23848  21
   7   3  -1 76.4131 15.0215   2
  -7   3  -1 96.2757 7.43893  22
   7   3   1 60.7759 14.5258   4
  -7  -3   1 100.175 8.50946  14
  -7  -3   1 83.4673 6.84927  13
   7   3   1 70.8293 30.7854  12
   7   3   1 57.4499 11.5808   2
   7  -3  -1 76.8992 15.1229   4
  -7   3  -1 88.0250 7.83237  14
   7  -3  -1 77.0635 14.6521   2
  -7   3  -1 89.1246 5.75796  20
  -7  -3   1 93.5704 8.37959  15
   7  -3  -1 68.0782 5.93716  14
   7   3   1 62.9264 14.8915   1
   7   3   1 71.5034 6.82631  21
  -7  -3   1 86.1924 5.57103  17
   7   3   1 58.7127 12.7868   3
   7  -3  -1 73.9963 7.04492  19
   7  -3  -1 70.9526 7.19300  21
   7   3   1 83.3110 7.02136  18
   7  -3  -1 110.386 20.5083  11
  -7  -3   1 79.4647 14.3760   2
   7  -3  -1 84.3031 12.9562   3
   7  -3  -1 57.5442 13.1000   1
   7   3   1 86.9254 6.14672  23
   7  -3  -1 69.4849 5.18519  18
   7   3   1 69.1643 7.34073  19
  -7   3  -1 83.9552 12.9911   2
  -8  -3  -1 67.5622 6.34908  13
   8   3  -1 60.3868 16.1201   4
  -8  -3  -1 54.2708 5.17758  17
   8  -3   1 71.2202 15.7057   4
   8   3  -1 57.7010 13.9140   3
   8   3  -1 61.5766 7.01130  21
   8  -3   1 43.0808 10.8672   2
   8   3  -1 73.4265 8.09315  19
   8   3  -1 60.6065 15.7610   1
   8  -3   1 62.0753 14.1349   1
  -8  -3  -1 61.6336 7.57324  15
  -8  -3  -1 66.6650 7.70643  14
   8  -3   1 66.4097 7.54780  21
   8   3  -1 65.7767 6.74903  18
   8  -3   1 64.3208 6.95626  19
  -8   3   1 66.6873 7.02066  14
   8  -3   1 57.2448 14.2182   3
  -8   3   1 62.3172 6.44588  22
   8  -3   1 65.1796 4.91325  18
   8   3   1 51.7198 13.4952   3
  -8  -3   1 56.1976 4.85209  17
  -8   3  -1 67.6997 6.80077  22
  -8   3  -1 48.8085 6.56782  14
   8   3   1 67.2736 7.74240  19
   8   3   1 53.7146 6.48419  21
  -8   3  -1 44.1511 4.88198  20
   8   3   1 57.0803 6.32554  18
  -8  -3   1 53.3911 7.12351  14
   8   3   1 37.9035 10.8279   2
   8  -3  -1 55.4118 6.68514  19
   8  -3  -1 49.3807 19.6265  11
   8  -3  -1 41.5714 11.6885   2
   8   3   1 62.6450 14.8406   1
   8  -3  -1 51.6421 6.70186  21
   8  -3  -1 41.2705 11.5881   4
   8  -3  -1 54.4320 4.73513  18
   8  -3  -1 45.0267 13.9020   1
  -8  -3   1 62.9174 6.24680  13
   8   3   1 51.0921 13.9914   4
   8  -3  -1 41.5624 11.6035   3
   9   3  -1 44.0486 12.1435   3
   9   3  -1 39.7288 15.7333   1
   9   3  -1 55.2506 7.74644  19
   9   3  -1 40.9127 12.3686   4
   9  -3   1 56.9084 7.49229  21
  -9  -3  -1 49.2510 5.89380  13
   9  -3   1 60.4067 14.8408   4
   9   3  -1 41.0531 10.6332   2
  -9   3   1 56.8108 7.11925  14
  -9   3   1 61.9131 6.71774  22
   9  -3   1 54.9199 15.4158   1
   9  -3   1 64.7906 5.04553  18
   9   3  -1 51.6205 7.09372  21
   9  -3   1 34.3510 10.9517   2
   9   3  -1 57.0287 6.91377  18
   9  -3   1 50.7315 12.1090   3
   9  -3   1 60.4054 7.21941  19
  -9  -3  -1 65.8706 8.11132  14
   9   3   1 58.3449 17.3937   1
   9  -3  -1 69.1159 7.88197  21
   9  -3  -1 67.8093 7.69454  19
  -9  -3   1 55.9773 6.15905  13
  -9   3  -1 46.5711 6.94365  14
   9  -3  -1 65.8540 16.6321   4
   9   3   1 54.4711 12.9662   2
   9   3   1 58.0763 7.62036  21
   9  -3  -1 65.9443 5.33795  18
  -9  -3   1 66.7189 8.26780  15
  -9   3  -1 55.2193 6.84161  22
   9  -3  -1 61.7557 13.3267   2
   9  -3  -1 47.8331 15.8656   1
   9   3   1 65.1258 8.39137  19
   9   3   1 52.4286 14.0689   4
  -9  -3   1 60.8886 5.42552  17
  -9  -3   1 70.9418 8.38680  14
   9   3   1 65.0519 7.09053  18
   9  -3  -1 47.4901 13.5470   3
 -10  -3  -1 15.8000 3.99034  13
 -10  -3  -1 15.7812 5.82159  14
  10  -3   1 24.5777 6.46022  16
 -10   3   1 10.0241 3.86760  22
  10  -3   1 18.9259 5.24804  19
  10  -3   1 20.0606 5.69954  21
  10   3  -1 17.8679 4.82785  21
 -10   3   1 13.7773 4.87969  14
  10   3  -1 22.2612 4.91527  18
  10   3  -1 24.5926 6.63521  19
  10  -3   1 15.3919 3.03089  18
 -10   3  -1 18.0134 4.85561  22
 -10  -3   1 30.7665 5.13862  13
  10  -3  -1 17.4285 5.25275  19
 -10  -3   1 21.8255 6.21632  14
  10  -3  -1 28.5701 6.46999  21
  10   3   1 19.4084 5.47943  19
  10  -3  -1 21.0442 3.52765  18
 -10   3  -1 22.6338 5.64560  14
  10   3   1 26.3455 5.37164  18
  10   3   1 26.4762 6.31572  21
  11   3  -1 3.71775 4.09077  19
 -11  -3  -1 3.81925 3.93718  14
  11  -3   1 5.59047 4.13299  21
 -11   3   1 4.83409 3.52471  22
  11  -3   1 7.09679 5.00272  16
 -11  -3  -1 9.80506 4.02699  13
  11   3  -1 10.5683 4.43342  21
  11  -3   1 0.89841 2.05842  18
 -11  -3  -1 3.64352 4.27781  22
  11  -3   1 5.74538 4.11186  19
  11   3   1 4.50339 4.53125  16
  11   3   1 -0.5752 3.58207  19
  11  -3  -1 1.55473 2.14266  18
  11   3   1 2.60969 3.19400  18
 -11  -3   1 8.39923 3.59332  13
  11   3   1 7.00480 4.04988  21
  11  -3  -1 4.01721 4.30336  19
 -11   3  -1 5.19216 3.69926  22
  11  -3  -1 0.43790 4.02486  21
 -11  -3   1 6.28224 4.32435  14
 -11  -3   1 0.01085 3.82614  22
  11  -3  -1 5.76145 4.46463  16
  12   3  -1 17.5695 5.65965  21
  12   3  -1 21.3015 7.58685  16
  12  -3   1 12.0725 6.66661  16
  12  -3   1 14.7707 5.34208  21
 -12  -3  -1 22.9989 6.79955  14
  12   3  -1 21.6535 6.66901  19
 -12   3   1 18.1436 5.79833  22
  12  -3   1 17.9835 5.34397  19
 -12  -3  -1 15.0677 5.27069  22
  12   3  -1 23.5129 5.17104  18
  12   3   1 13.5044 6.66212  16
  12   3   1 19.2535 5.08115  18
  12  -3  -1 22.4230 6.38540  21
  12  -3  -1 28.9373 8.12905  16
 -12  -3   1 26.4015 6.34909  22
  12   3   1 28.7402 7.41109  19
  12   3   1 16.0384 6.08906  21
 -12   3  -1 15.0530 5.90285  22
 -12  -3   1 25.0406 7.22387  14
  12  -3  -1 21.4953 5.49667  19
   0   4  -1 51.8419 3.58838  17
   0  -4   1 53.5220 2.84972  19
   0   4  -1 31.9843 15.6140   6
   0   4   1 36.0462 15.1237   6
   0   4  -1 55.1055 2.69820  19
   0   4  -1 56.3164 3.21626  18
   0  -4   1 51.2620 6.83951   8
   0   4  -1 53.0897 3.35523  22
   0  -4   1 43.2553 10.4971   5
   0  -4   1 54.5138 3.08683  23
   0  -4   1 54.5474 3.16719  15
   0  -4   1 51.0921 3.10971  18
   0  -4   1 56.0742 3.42377  22
   0   4  -1 55.0121 3.22202   4
   0   4  -1 57.2491 12.8305   9
   0   4   1 77.5912 11.7306   9
   0  -4   1 54.0869 3.55488  17
   0   4  -1 52.0817 3.28248   1
   0   4   1 64.6141 3.44168  23
   0  -4   1 54.9812 2.54447  16
   0   4  -1 55.5312 3.17792  23
   0   4  -1 50.4502 2.62054  16
   1  -4   1 586.232 24.1661   4
  -1  -4  -1 636.963 34.4914  10
  -1  -4  -1 615.680 35.8490   7
  -1  -4  -1 648.739 24.5302  19
   1   4  -1 593.014 23.2688  23
   1   4  -1 583.371 24.4225  18
  -1  -4  -1 602.573 24.6656  17
  -1   4   1 583.935 41.9442   9
   1  -4   1 620.129 23.8991  16
   1   4  -1 658.005 54.4887   6
   1  -4   1 586.520 24.3954  22
   1   4  -1 605.024 25.4218   3
  -1  -4  -1 607.778 24.5323  18
   1   4  -1 611.052 24.7298  17
  -1  -4  -1 612.893 26.8727   3
   1  -4   1 564.649 24.3675  23
  -1  -4  -1 660.356 50.3341   5
  -1   4   1 599.508 60.2094   6
   1  -4   1 614.223 45.5340   5
   1   4  -1 604.391 38.8460   9
  -1  -4  -1 610.780 23.9047  21
   1  -4   1 583.867 33.8436   8
  -1   4   1 597.925 24.2186  17
   1  -4   1 581.987 24.3126  17
  -1  -4  -1 676.025 23.4859  23
   1   4  -1 622.768 23.9915  15
   1  -4   1 592.551 23.5911  21
  -1  -4  -1 620.122 37.3766   8
  -1   4   1 593.552 24.6161  23
   1  -4   1 580.822 25.9784   2
  -1  -4  -1 610.822 24.9190  14
   1   4  -1 598.344 31.8715  12
   1  -4   1 595.678 23.3575  18
   1  -4   1 584.866 24.0492   1
   1   4  -1 599.540 24.5315   3
  -1  -4  -1 644.802 24.0437  15
   1   4  -1 589.145 23.2051  16
   1   4  -1 618.042 24.2263  19
  -1  -4  -1 613.253 30.4260  10
   1  -4  -1 562.410 22.1683  18
  -1  -4   1 568.084 23.0760  18
   1   4   1 594.275 22.8838  19
   1   4   1 586.253 23.1662  18
  -1  -4   1 563.587 23.2775  17
  -1  -4   1 531.599 24.9800   3
  -1   4  -1 553.422 22.8694  22
  -1  -4   1 577.323 21.7474  23
  -1  -4   1 544.306 33.7894   8
   1  -4  -1 546.227 23.0334  23
  -1  -4   1 566.954 23.0156  22
   1  -4  -1 581.089 34.9732   8
  -1  -4   1 564.634 33.9633  12
  -1   4  -1 576.720 42.6174   9
  -1   4  -1 556.323 22.9968  17
  -1  -4   1 577.990 22.8536  15
   1   4   1 652.799 54.2808   6
   1   4   1 568.569 23.2846  17
  -1  -4   1 539.873 44.4249   5
   1  -4  -1 578.245 25.6303   2
   1   4   1 631.136 38.1313   9
   1   4   1 613.915 22.4683  15
   1  -4  -1 559.467 22.8411  17
  -1  -4   1 547.739 22.3137  21
  -1  -4   1 555.555 25.9527   3
   1   4   1 597.632 26.5085   4
   1  -4  -1 567.990 22.7035  22
   1  -4  -1 562.263 21.9329  19
   1  -4  -1 546.120 46.4555   5
   1   4   1 550.396 26.1901   1
   1   4   1 579.413 22.1693  23
  -1  -4   1 607.276 45.0855   7
   1   4   1 578.504 22.7066   3
  -1  -4   1 558.458 25.2337   2
   1   4   1 571.480 26.2937  12
  -1   4  -1 574.127 60.5721   6
  -1  -4   1 598.131 35.5969  10
  -1  -4   1 516.248 36.3046  10
   2   4  -1 309.249 12.9930  15
   2  -4   1 321.092 26.8791   8
   2   4  -1 227.696 35.5126   6
   2   4  -1 308.277 16.9478   3
   2   4  -1 287.932 13.2999  17
  -2  -4  -1 295.895 13.6032  19
  -2  -4  -1 316.630 13.5153  17
   2  -4   1 303.851 12.3746  13
   2   4  -1 290.426 13.4756  18
  -2   4   1 286.325 13.6882  23
   2  -4   1 298.690 12.7879  17
  -2   4   1 299.342 12.5777  17
  -2   4   1 294.437 48.1979   6
  -2  -4  -1 287.668 16.8870   2
   2   4  -1 291.878 25.9955   9
   2   4  -1 299.193 26.1103   8
   2   4  -1 288.998 26.9219  12
   2  -4   1 298.823 15.2916   1
  -2  -4  -1 282.364 13.0745  15
   2  -4   1 317.333 16.8060   2
   2  -4   1 312.097 12.8787  21
  -2   4   1 308.777 12.7387  22
   2   4  -1 239.200 36.1389   5
   2   4  -1 320.611 13.6341  19
  -2   4   1 297.788 15.8639   2
  -2  -4  -1 293.747 17.6324   3
  -2   4   1 305.651 31.4712   9
   2  -4   1 311.704 12.0711  20
   2  -4   1 311.693 15.0013   3
  -2  -4  -1 292.120 13.9180  14
  -2  -4  -1 304.744 13.5514  18
   2   4  -1 303.474 15.9801   3
   2   4  -1 308.727 12.7532  21
   2  -4   1 287.142 13.2744  22
   2  -4   1 319.190 39.4685   5
   2  -4   1 306.305 13.6679  23
   2  -4   1 302.548 15.5397   4
  -2  -4  -1 284.572 12.9289  21
   2  -4  -1 288.266 16.7973   2
  -2   4  -1 312.752 13.3722  22
   2   4   1 282.593 18.2926   1
   2   4   1 299.195 13.5674  19
   2   4   1 312.982 12.0437  23
   2   4   1 335.973 28.0738   9
   2  -4  -1 277.053 41.9028   5
   2   4   1 343.160 42.2931   5
  -2  -4   1 305.951 13.6004  18
  -2  -4   1 303.124 13.9838  14
  -2  -4   1 310.806 13.5140  15
   2   4   1 299.302 12.9607  15
  -2  -4   1 299.395 13.0431  21
  -2  -4   1 299.357 13.6637  20
   2   4   1 310.443 13.5521  17
   2  -4  -1 279.827 12.6148  17
   2  -4  -1 295.952 13.0627  21
  -2  -4   1 330.907 17.4915   2
   2   4   1 329.032 16.6151   3
   2   4   1 317.640 25.7062  12
  -2   4  -1 321.094 13.0401  17
   2  -4  -1 297.565 13.6621  23
   2  -4  -1 301.180 11.8515  18
   2   4   1 292.368 26.3220   8
   2   4   1 305.602 12.9362  21
   2   4   1 287.517 13.6873  14
  -2   4  -1 277.585 31.8979   9
   2  -4  -1 318.174 15.7963   1
  -2   4  -1 306.603 49.1842   6
  -2  -4   1 295.771 13.4542  17
   2  -4  -1 275.074 26.8477   8
   2  -4  -1 306.880 13.0595  22
   2   4   1 290.024 13.5341  18
  -2   4  -1 300.834 12.6040  21
  -2   4  -1 315.979 15.8626   2
  -2  -4   1 310.885 35.9193  10
   2   4   1 355.017 42.8667   6
   2  -4  -1 295.913 15.6934   4
  -3  -4  -1 184.419 9.09703  18
   3   4  -1 167.813 8.35802  21
  -3   4   1 149.710 37.9372   6
  -3  -4  -1 176.662 8.92394  15
   3   4  -1 165.887 8.40003  15
  -3   4   1 140.038 20.2377  11
   3  -4   1 180.487 20.6901  12
   3  -4   1 153.490 8.34984  21
  -3   4   1 162.098 11.9501   2
   3  -4   1 153.034 11.9081   1
   3   4  -1 169.087 12.6094   3
   3   4  -1 106.410 32.1439   5
   3  -4   1 161.439 21.4444   8
  -3   4   1 174.297 8.21529  21
   3   4  -1 159.227 9.04996  19
   3  -4   1 147.907 8.82235  23
  -3  -4  -1 182.874 8.73852  17
  -3   4   1 163.176 7.44949  17
   3  -4   1 154.593 8.72910  14
   3  -4   1 160.455 7.19045  20
  -3  -4  -1 186.601 9.83294  14
   3   4  -1 157.365 8.40062  17
   3  -4   1 156.676 8.34824  22
   3   4  -1 180.766 12.7684   2
  -3   4   1 187.685 7.70578  20
  -3  -4  -1 194.508 14.6205   3
   3   4  -1 163.130 6.99761  23
   3  -4   1 149.904 12.2099   2
   3  -4   1 172.104 12.6258   4
  -3  -4  -1 196.668 13.8325   2
  -3   4   1 174.306 25.5696   9
   3   4  -1 174.913 13.4054   3
   3   4  -1 160.617 22.7751   8
  -3   4   1 175.775 8.25630  22
  -3   4   1 174.008 9.38777  23
   3   4  -1 185.530 15.3446   1
   3   4  -1 165.707 8.94712  18
   3   4  -1 168.942 9.00005  14
   3   4  -1 183.727 24.5058  12
   3  -4   1 155.958 11.4746   3
   3   4   1 179.445 8.93002  19
   3  -4  -1 166.656 21.9215   8
   3   4   1 163.183 8.70930  14
   3  -4  -1 161.442 7.26423  20
   3   4   1 130.995 33.9679   5
  -3  -4   1 146.140 8.34212  20
   3   4   1 169.188 22.1870  12
   3  -4  -1 151.463 32.4295   5
  -3   4  -1 139.133 6.58611  20
   3   4   1 178.004 14.7470   1
   3  -4  -1 148.875 7.82373  14
   3   4   1 176.238 14.5785   4
   3   4   1 178.101 12.7298   3
   3  -4  -1 159.136 7.65879  22
  -3  -4   1 145.094 7.92257  17
  -3   4  -1 139.559 10.8219   2
   3  -4  -1 151.163 7.04412  17
  -3   4  -1 138.098 7.48774  21
   3   4   1 186.002 23.3961   8
   3   4   1 172.507 8.08521  21
  -3  -4   1 137.758 8.14463  18
   3  -4  -1 176.312 12.5362   4
   3   4   1 175.889 8.68641  18
  -3  -4   1 145.870 8.80086  14
  -3  -4   1 147.758 7.99798  21
  -3  -4   1 154.096 8.45869  15
   3  -4  -1 161.309 8.22624  21
  -3  -4   1 159.958 12.5012   2
  -3   4  -1 150.403 8.11047  22
   3  -4  -1 160.132 12.5340   2
  -3  -4   1 179.579 35.5930  10
  -3   4  -1 141.283 7.22893  17
   3   4   1 167.590 8.06067  15
   3  -4  -1 154.827 8.54168  23
   3  -4  -1 150.958 11.7226   1
   3  -4  -1 159.164 6.47612  18
   4  -4   1 459.951 20.8931  14
   4   4  -1 483.363 21.4165  18
  -4   4   1 503.714 20.6164  22
   4  -4   1 483.162 27.8452   1
  -4   4   1 379.261 68.2692   6
   4  -4   1 425.855 41.1378  12
  -4  -4  -1 490.562 20.6524  17
   4  -4   1 442.366 27.4512   4
  -4  -4  -1 466.123 20.9819  21
   4   4  -1 503.919 47.5910  12
  -4   4   1 473.336 20.4538  21
  -4   4   1 457.655 45.8522  11
   4  -4   1 453.176 21.3385  15
  -4   4   1 500.977 27.0168   2
   4  -4   1 489.336 28.0770   2
   4   4  -1 460.418 21.2327  14
   4  -4   1 465.660 26.7010   3
   4  -4   1 468.732 19.1572  20
   4   4  -1 460.001 20.6883  15
  -4   4   1 493.913 19.6136  20
   4   4  -1 500.035 21.9501  19
   4  -4   1 488.145 20.9984  21
   4   4  -1 468.561 19.1106  23
   4   4  -1 460.121 30.8177   4
   4   4  -1 478.343 31.1416   1
   4   4  -1 478.180 27.3591   2
  -4  -4  -1 495.153 21.4037  20
   4   4  -1 416.370 64.8572   5
   4   4  -1 461.001 43.7899   8
   4  -4   1 416.062 63.0550   5
  -4  -4  -1 508.779 59.2763  10
  -4   4   1 384.834 45.0960   9
   4  -4   1 456.797 21.3857  23
  -4   4   1 494.777 18.9229  17
   4  -4   1 454.195 44.0015   8
  -4  -4  -1 481.687 22.1149  14
  -4  -4  -1 482.052 28.5057   2
  -4  -4  -1 488.403 29.8006   3
   4  -4   1 484.346 20.3177  19
  -4  -4  -1 497.614 21.5794  15
   4   4  -1 488.194 28.8376   3
   4   4  -1 480.912 20.7220  21
  -4  -4  -1 492.239 21.2938  18
   4   4   1 574.920 30.6189   2
  -4   4  -1 536.664 29.3331   2
  -4   4  -1 518.308 21.7178  20
   4   4   1 550.514 23.4974  15
   4  -4  -1 564.289 21.5156  18
   4  -4  -1 540.720 24.1061  23
   4  -4  -1 521.794 23.9015  15
   4  -4  -1 574.465 22.4134  20
   4   4   1 557.065 23.9930  18
   4   4   1 590.954 50.6999   8
   4  -4  -1 589.796 31.6612   1
  -4  -4   1 520.001 23.7406  18
   4   4   1 555.267 34.0810   1
  -4   4  -1 510.126 22.9815  21
  -4   4  -1 527.571 83.2282   6
  -4  -4   1 526.539 24.1057  15
   4  -4  -1 520.141 49.4242   8
   4  -4  -1 583.594 24.0361  21
   4  -4  -1 548.894 23.0703  14
   4   4   1 547.229 24.2826  14
   4  -4  -1 528.193 73.3687   5
   4   4   1 553.785 33.7935   4
   4   4   1 527.950 48.5410  12
  -4   4  -1 549.999 22.0729  17
   4  -4  -1 550.291 31.2620   4
  -4   4  -1 525.942 53.6595   9
   4   4   1 577.876 31.3462   3
  -4  -4   1 541.739 23.9680  20
   4   4   1 579.151 23.5710  21
  -4  -4   1 520.408 23.0168  17
   4   4   1 589.622 24.5915  19
  -4   4  -1 508.943 59.0232  10
  -4  -4   1 475.855 62.9081  10
  -4   4  -1 551.455 23.6771  22
  -4   4  -1 599.285 51.8235  11
   4   4   1 480.597 70.8680   5
  -4  -4   1 549.164 23.6883  21
  -4  -4   1 529.562 24.5496  14
   4  -4  -1 574.893 31.6970   2
  -4  -4   1 529.342 30.9222   2
  -5   4   1 79.1537 24.5613   9
   5   4  -1 91.7840 10.8382   2
  -5  -4  -1 92.8852 30.0857  10
   5  -4   1 88.5506 23.9245  12
  -5  -4  -1 78.6513 7.02827  14
  -5   4   1 75.6380 3.89175  17
   5   4  -1 82.7190 12.7821   4
   5   4  -1 80.1846 14.9568   1
  -5   4   1 36.1455 27.2702  11
   5  -4   1 88.3556 6.01922  19
  -5  -4  -1 83.1135 5.71879  17
  -5   4   1 66.2521 9.34912   2
   5  -4   1 106.993 12.3200   1
   5   4  -1 92.9280 7.15417  19
   5   4  -1 80.3617 4.75504  23
  -5   4   1 43.9728 37.3441   6
  -5   4   1 75.3004 5.73467  21
   5   4  -1 72.7716 24.9490  12
   5  -4   1 81.5178 10.7676   2
  -5   4   1 74.1253 4.86649  20
  -5   4   1 78.4564 5.81018  22
   5  -4   1 73.6474 39.7320   5
   5   4  -1 85.9634 11.4163   3
  -5  -4  -1 75.1292 6.45909  15
   5   4  -1 87.1118 6.32171  21
  -5  -4  -1 68.2486 13.0835   2
   5  -4   1 87.0238 10.6810   3
   5  -4   1 87.8314 4.88948  20
   5  -4   1 96.5084 11.9539   4
   5  -4   1 105.410 27.1817   8
   5  -4   1 88.1836 6.15005  14
   5  -4   1 87.1440 4.13790  18
   5   4  -1 56.4715 32.9931   5
   5  -4   1 89.0468 6.52532  21
   5   4  -1 91.4411 6.72104  18
   5   4   1 84.4752 12.5550   1
   5   4   1 78.9183 6.36421  18
   5  -4  -1 76.9154 5.12914  20
   5  -4  -1 43.3647 35.3727   5
   5  -4  -1 51.4066 18.4890   8
  -5  -4   1 93.2573 11.6185   2
   5   4   1 110.312 42.6900   5
   5   4   1 80.2745 6.18923  21
   5   4   1 76.0406 14.4242   4
   5  -4  -1 83.2626 11.0248   1
   5   4   1 93.7295 23.1557   8
   5   4   1 69.4886 9.72744   2
   5   4   1 69.9582 24.1333  12
   5   4   1 81.7038 6.81090  19
  -5   4  -1 94.1370 25.6961   9
  -5  -4   1 93.4598 7.28650  14
  -5   4  -1 94.0646 10.7537   2
   5  -4  -1 90.6020 6.73464  21
   5   4   1 78.3081 6.63968  15
   5  -4  -1 90.9215 11.8167   4
  -5  -4   1 97.3058 7.27322  15
  -5   4  -1 87.5980 4.82609  20
  -5  -4   1 91.1228 5.79309  17
  -5  -4   1 122.789 34.3218  10
  -5   4  -1 88.8204 4.69798  17
  -5   4  -1 90.8310 31.8416  11
  -5   4  -1 97.1960 6.25502  21
   5  -4  -1 82.6606 11.0897   2
  -5   4  -1 101.884 6.71704  22
  -5   4  -1 108.360 35.0643   6
   5  -4  -1 94.2821 11.1036   3
   5  -4  -1 83.5642 4.56531  18
   5   4   1 80.9602 10.6017   3
   5  -4  -1 76.3048 5.52171  14
   6  -4   1 28.5122 8.29690   3
   6   4  -1 26.1719 6.96158   2
  -6  -4  -1 32.2112 5.01128  13
  -6   4   1 32.3120 3.92981  22
   6   4  -1 22.0300 8.94905   4
   6   4  -1 32.5085 4.88710  19
   6   4  -1 36.3159 4.51939  21
   6   4  -1 29.9006 2.91333  23
   6   4  -1 22.4353 7.42377   3
   6  -4   1 32.8911 3.85890  14
   6  -4   1 43.9836 11.3312  11
   6  -4   1 36.8631 9.34548   2
  -6   4   1 37.4348 8.10406   2
   6  -4   1 32.9334 2.48948  18
   6  -4   1 40.1273 4.68423  21
   6  -4   1 0.33213 17.7518  12
   6   4  -1 18.3816 7.95723   1
   6  -4   1 37.2174 4.29331  19
  -6  -4  -1 27.6809 3.25244  17
   6  -4   1 25.5156 8.00566   1
  -6   4   1 33.5206 3.23166  20
   6  -4   1 38.8147 10.1504   4
  -6  -4  -1 19.8962 4.46196  14
  -6  -4  -1 23.8437 4.66827  15
   6   4  -1 30.5726 4.21747  18
   6  -4  -1 28.7139 8.02268   1
  -6  -4   1 25.5388 4.99957  14
  -6  -4   1 33.5556 3.36218  17
   6   4   1 26.2244 4.64223  19
   6  -4  -1 24.8641 3.27570  14
   6  -4  -1 33.6251 3.33440  20
   6  -4  -1 32.8026 2.68863  18
   6   4   1 17.5741 6.57530   1
  -6   4  -1 36.7182 4.28275  22
   6  -4  -1 48.3078 21.5692  12
  -6   4  -1 24.8239 6.94011   2
   6   4   1 19.8813 3.76784  18
   6   4   1 24.2097 4.36691  21
   6   4   1 31.7395 9.20992   2
  -6   4  -1 31.0970 2.84212  20
  -6  -4   1 22.1165 4.32735  15
   6   4   1 25.2705 2.96690  23
   6  -4  -1 33.1317 7.70971   2
   6  -4  -1 34.4568 4.58620  21
   6   4   1 28.2838 20.0559  12
   6   4   1 41.2220 10.8895   4
  -6  -4   1 22.5063 7.34910   2
   6  -4  -1 34.4820 8.77245   3
   6   4   1 17.2519 6.56255   3
   6  -4  -1 34.9684 4.26353  19
  -6   4  -1 28.5991 2.30042  17
   7   4  -1 71.0053 6.66666  21
   7   4  -1 82.7825 13.0045   3
   7   4  -1 74.2583 6.77129  18
  -7  -4  -1 68.2498 7.46055  14
   7  -4   1 78.8521 12.4983   1
   7  -4   1 70.0562 14.5265   4
   7  -4   1 45.7421 10.9332   3
  -7   4   1 57.7088 6.28031  14
   7   4  -1 77.9574 16.0877   4
   7  -4   1 69.8744 4.15733  18
   7   4  -1 71.0091 7.44139  19
  -7  -4  -1 67.1371 7.14795  15
  -7   4   1 55.9590 4.73865  20
   7  -4   1 55.1515 13.9138  11
   7  -4   1 67.7185 6.33315  19
   7  -4   1 67.8744 6.74243  21
   7  -4   1 56.4887 29.4812  12
  -7   4   1 65.7036 5.95781  22
   7   4  -1 55.6600 11.0890   2
  -7  -4  -1 74.8539 6.82886  13
   7   4  -1 63.3729 4.89409  23
  -7   4   1 46.6941 10.0164   2
   7  -4   1 59.4767 12.8810   2
   7   4  -1 58.2933 14.1497   1
  -7  -4   1 73.5731 7.42462  15
   7  -4  -1 52.6155 5.86557  19
  -7   4  -1 52.4428 4.36072  20
   7   4   1 61.0711 6.23445  18
  -7   4  -1 60.3246 3.27588  17
   7   4   1 80.5227 34.7647  12
  -7   4  -1 56.5376 6.45150  14
   7  -4  -1 42.3890 24.6044  12
   7   4   1 66.3474 6.35563  21
  -7  -4   1 70.9137 7.39501  14
   7  -4  -1 52.9174 5.01881  14
   7   4   1 59.7277 13.1626   4
   7   4   1 51.8329 11.7200   3
   7  -4  -1 40.0180 11.0732   2
   7   4   1 57.2116 4.81398  23
  -7   4  -1 61.5039 6.03253  22
   7   4   1 41.3717 10.6124   2
  -7  -4   1 65.1253 14.0208   2
  -7  -4   1 59.3772 4.82629  17
   7   4   1 63.3903 6.97681  19
   7  -4  -1 59.5316 6.41865  21
  -7   4  -1 58.6441 11.7442   2
   7  -4  -1 48.2909 11.1453   3
   7  -4  -1 59.2827 13.4750   1
   7  -4  -1 50.1251 4.74498  20
   7  -4  -1 57.4331 4.06316  18
   7   4   1 61.3089 14.7329   1
   8  -4   1 127.823 10.1897  21
   8  -4   1 112.234 6.32976  18
  -8   4   1 134.887 10.0537  14
  -8  -4  -1 118.930 10.8290  14
  -8   4   1 113.575 8.83914  22
   8  -4   1 111.557 16.8154   1
  -8  -4  -1 118.100 10.3317  15
  -8  -4  -1 125.395 9.27934  13
   8  -4   1 133.244 17.7245   4
   8   4  -1 129.873 19.4850   1
   8   4  -1 108.889 10.2214  19
   8  -4   1 108.795 16.2435   3
   8   4  -1 117.291 17.0424   3
   8   4  -1 122.033 9.59454  18
   8  -4   1 104.481 15.0981   2
   8   4  -1 113.045 15.7643   2
   8  -4   1 106.874 8.99241  19
   8   4  -1 116.087 9.45177  21
   8   4  -1 107.053 7.33689  23
   8   4  -1 146.750 21.1666   4
  -8   4  -1 113.151 7.54706  20
   8  -4  -1 150.328 18.4239   3
   8   4   1 135.515 10.1697  21
   8  -4  -1 128.267 17.5125   1
  -8   4  -1 130.219 10.6362  14
   8   4   1 124.171 16.7369   3
   8   4   1 135.140 11.2306  19
   8   4   1 97.1122 15.1176   2
   8  -4  -1 131.426 7.30809  18
  -8  -4   1 124.902 10.9119  14
  -8  -4   1 142.070 11.3360  15
  -8   4  -1 127.553 9.84053  22
   8  -4  -1 135.031 10.2443  19
  -8  -4   1 129.052 9.77805  13
   8   4   1 162.508 21.0522   1
   8  -4  -1 144.656 10.9441  21
   8   4   1 155.072 21.3314   4
   8   4   1 138.585 10.1130  18
   8  -4  -1 119.231 16.8796   2
   8  -4  -1 129.002 18.2932   4
   9  -4   1 39.1789 6.69229  19
   9  -4   1 46.6773 3.87091  18
  -9  -4  -1 44.2185 8.11234  14
   9   4  -1 40.5956 7.93938  19
   9   4  -1 41.8346 13.6331   4
   9  -4   1 41.4831 10.8379   2
  -9  -4  -1 42.1225 8.10897  15
   9   4  -1 48.5685 6.58818  18
  -9  -4  -1 49.3249 6.33876  13
   9  -4   1 50.8543 7.19036  21
   9  -4   1 26.3012 9.71019   3
   9  -4   1 41.1166 13.2409   4
  -9   4   1 56.1055 6.41484  22
   9   4  -1 31.1106 10.3051   3
   9   4  -1 59.6850 7.41625  21
   9  -4   1 49.8658 12.4083   1
   9   4  -1 31.2516 12.2135   1
   9   4   1 48.8295 6.56472  18
   9  -4  -1 46.3039 7.61115  19
  -9  -4   1 53.6809 7.73287  15
   9   4   1 37.1869 12.0327   3
   9   4   1 37.6660 7.60665  19
   9   4   1 55.9896 13.5830   4
   9   4   1 45.3489 13.6511   1
   9  -4  -1 50.2067 13.3293   1
   9   4   1 50.4373 7.04861  21
  -9  -4   1 59.7463 8.05022  14
   9  -4  -1 53.5442 15.6117   4
   9   4   1 42.1266 10.8109   2
  -9  -4   1 58.8731 6.49616  13
   9  -4  -1 40.0250 7.14245  21
   9  -4  -1 46.7134 4.23330  18
  -9   4  -1 49.1958 6.33285  22
   9  -4  -1 36.8816 12.7517   2
   9  -4  -1 40.7253 10.2495   3
  10   4  -1 -2.9623 2.36116  18
  10  -4   1 2.63472 3.14816  19
  10   4  -1 -0.2826 2.72255  21
 -10  -4  -1 -1.5793 2.79760  14
  10  -4   1 0.64993 3.04823  21
 -10  -4  -1 -1.6846 2.43967  13
  10  -4   1 -0.8114 3.02011  16
 -10   4   1 1.78182 2.47747  22
  10   4  -1 -0.1900 3.06276  19
 -10  -4   1 -1.1982 2.91667  14
  10   4   1 0.92373 3.15490  19
  10  -4  -1 -0.6323 3.07908  21
 -10   4  -1 -0.3496 2.36996  22
 -10  -4   1 -1.8572 2.77265  13
  10  -4  -1 1.74206 1.57492  18
  10  -4  -1 -3.4892 2.31386  19
 -10  -4   1 -0.3655 2.33062  15
  10   4   1 3.09932 2.73475  18
  10   4   1 1.65988 3.44595  21
 -11  -4  -1 32.8458 8.08301  14
 -11  -4  -1 36.6514 6.11654  13
  11  -4   1 31.6866 6.51516  19
  11   4  -1 31.9539 6.50604  18
  11   4  -1 28.3637 7.31887  19
  11  -4   1 23.6058 7.17142  16
 -11   4   1 21.7023 5.76053  22
 -11  -4  -1 36.9448 7.48037  22
  11   4  -1 32.3823 7.13386  21
  11   4   1 29.8477 7.46054  16
 -11   4  -1 21.5421 6.00248  22
 -11  -4   1 31.3463 5.86546  13
  11   4   1 36.3171 7.65660  19
  11  -4  -1 31.3395 7.72502  16
  11  -4  -1 24.3370 6.39910  19
  11   4   1 29.0808 5.58489  18
 -11  -4   1 30.2696 7.73734  14
  11   4   1 30.7702 6.78891  21
   0   5  -1 4196.38 156.640  17
   0  -5   1 3820.44 155.571  23
   0  -5  -1 3956.71 192.151   5
   0  -5  -1 4304.65 155.615  19
   0   5  -1 4188.85 155.826  18
   0   5   1 4092.81 156.444  17
   0   5  -1 4156.27 215.310   6
   0  -5  -1 4082.15 155.606  23
   0  -5   1 4052.71 155.725  15
   0   5  -1 4109.66 155.826  23
   0  -5  -1 4084.10 156.386  14
   0  -5   1 4151.31 167.920   8
   0   5   1 4161.90 208.595   6
   0   5   1 4144.74 156.018  23
   0  -5  -1 3932.00 172.197   8
   0   5   1 4156.05 179.983   9
   0   5  -1 4029.41 154.978  19
   0  -5   1 4026.85 156.510  17
   0  -5   1 4203.76 183.951   5
   0  -5   1 4255.16 155.357  19
   0   5   1 4499.80 155.284  19
   0  -5   1 4180.85 154.799  16
   0   5  -1 4027.42 155.814   1
   0  -5  -1 4096.58 156.481  17
   0  -5  -1 4193.60 155.939  18
   0  -5  -1 4098.01 155.976  22
   0   5   1 4203.65 155.825  18
   0  -5   1 4188.17 155.841  18
   0  -5   1 4121.38 156.280  22
   1   5  -1 777.476 33.7852   4
  -1  -5  -1 762.935 31.2693  22
   1  -5   1 802.997 30.5258  16
   1   5  -1 731.151 29.8209  16
  -1  -5  -1 746.058 30.7015  21
  -1  -5  -1 755.068 31.4679  18
  -1  -5  -1 721.525 31.7422  14
   1  -5   1 829.621 33.6197   2
  -1   5   1 772.564 30.8297  22
   1  -5   1 813.981 31.5997  23
  -1  -5  -1 797.644 30.9906  15
   1   5  -1 779.965 31.8548  17
   1  -5   1 823.078 30.4042  18
  -1  -5  -1 776.604 60.7985   5
  -1   5   1 767.194 31.3234  17
  -1   5   1 805.680 54.1309   9
   1   5  -1 759.623 49.5206   9
   1  -5   1 824.930 56.3450   5
  -1  -5  -1 785.856 34.1357   3
  -1  -5  -1 766.600 31.3035  19
   1   5  -1 813.360 30.9591  15
   1   5  -1 762.576 68.1335   6
   1  -5   1 803.204 30.4914  21
  -1  -5  -1 774.569 31.7773  17
  -1  -5  -1 752.351 45.8136   8
   1   5  -1 806.027 31.0688  19
   1   5  -1 775.068 31.4535  18
  -1   5   1 758.475 31.6572  23
  -1  -5  -1 833.271 30.3217  23
   1   5  -1 769.476 30.2655  23
   1  -5   1 819.903 31.5942  17
  -1   5   1 848.947 76.7862   6
   1  -5   1 790.404 42.6453   8
   1  -5   1 821.840 31.5730  22
   1   5   1 771.776 31.9054  18
   1   5   1 779.243 32.2632  17
  -1  -5   1 794.142 32.5016  14
  -1  -5   1 847.012 57.3897   5
  -1  -5   1 791.694 31.9875  22
   1  -5  -1 819.470 34.9173   2
  -1   5  -1 835.049 30.8810  18
  -1   5  -1 835.331 31.9009  22
   1  -5  -1 788.206 31.0658  18
  -1  -5   1 836.591 44.8765   8
  -1   5  -1 844.505 32.2145  17
  -1  -5   1 791.112 35.2555   3
  -1  -5   1 797.502 30.5663  23
   1   5   1 780.029 35.0988   4
   1  -5  -1 790.016 31.6922  22
   1  -5  -1 795.619 30.6637  19
   1   5   1 761.850 31.4453  19
  -1  -5   1 804.886 34.3456   3
  -1  -5   1 789.536 32.3817  17
  -1   5  -1 835.615 56.5251   9
   1  -5  -1 791.969 45.7179   8
   1  -5  -1 804.311 31.9628  17
  -1  -5   1 815.687 31.7308  15
   1   5   1 786.308 31.0679  23
   1  -5  -1 858.618 62.4274   5
   1   5   1 773.393 31.1691  15
  -1  -5   1 784.278 34.4724   2
   1   5   1 816.297 49.8086   9
  -1  -5   1 763.648 44.0043  12
  -1  -5   1 789.980 31.9870  18
   1   5   1 827.817 67.8907   6
  -1   5  -1 878.048 81.0547   6
  -1  -5   1 790.553 31.1379  21
   1  -5  -1 772.719 31.8937  23
   2   5  -1 520.348 58.2452   6
  -2  -5  -1 585.010 23.1785  18
   2  -5   1 492.765 23.3634   1
  -2  -5  -1 595.966 45.8050  10
  -2  -5  -1 581.168 23.1404  17
   2  -5   1 525.847 23.6587   3
   2  -5   1 512.339 37.3558   8
  -2  -5  -1 564.287 22.6000  15
  -2  -5  -1 565.828 41.7124   8
   2   5  -1 529.047 22.9244  17
  -2   5   1 589.456 22.1419  22
  -2   5   1 555.393 23.4069  23
  -2  -5  -1 572.308 57.7199   5
   2  -5   1 502.823 23.7458   4
  -2   5   1 562.231 22.1883  17
   2   5  -1 551.343 25.8821   3
   2   5  -1 537.971 24.4093   3
   2  -5   1 513.837 20.8735  19
   2   5  -1 516.564 28.7620   1
  -2  -5  -1 558.617 27.4613   2
   2   5  -1 498.135 36.2626  12
   2  -5   1 522.631 22.7769  22
  -2  -5  -1 589.432 28.4491   3
   2   5  -1 523.929 37.5863   8
   2   5  -1 522.838 22.0606  15
   2  -5   1 472.482 50.9690   5
   2   5  -1 518.430 53.3034   5
  -2  -5  -1 607.549 23.3594  19
   2  -5   1 534.497 22.0508  21
   2  -5   1 545.998 22.3661  17
   2   5  -1 544.957 40.9909   9
   2  -5   1 508.677 21.3315  20
   2   5  -1 558.780 23.0849  18
   2   5  -1 529.042 22.7378  19
   2   5  -1 552.215 21.9290  21
  -2   5   1 556.826 46.9108   9
  -2   5   1 484.752 66.9508   6
   2  -5   1 517.695 22.9439  23
   2  -5   1 545.954 22.5169  16
   2  -5   1 571.487 26.6212   2
  -2  -5  -1 568.609 23.7265  14
  -2  -5  -1 547.869 22.2757  21
  -2  -5   1 562.659 24.0110  21
  -2   5  -1 588.559 71.2761   6
   2   5   1 625.648 24.0085  15
   2  -5  -1 580.516 23.9983  17
   2   5   1 630.240 25.0415  17
   2   5   1 608.207 26.7902   3
   2   5   1 622.261 24.7984  19
   2  -5  -1 696.131 63.1179   5
   2   5   1 610.624 43.2598   9
   2  -5  -1 570.843 24.2314  22
   2  -5  -1 616.258 26.0282   1
   2  -5  -1 593.421 26.1498   4
  -2  -5   1 557.105 24.7225  17
   2   5   1 638.965 27.0261   3
   2   5   1 621.838 23.0624  23
  -2  -5   1 583.915 25.4095  14
  -2   5  -1 592.213 24.4231  22
  -2   5  -1 587.005 24.2618  17
  -2  -5   1 559.079 24.8346  20
   2   5   1 618.258 25.2059  14
   2  -5  -1 612.529 42.5735   8
  -2  -5   1 553.172 24.6656  18
   2   5   1 594.696 30.6476   1
   2   5   1 630.607 25.0018  18
  -2   5  -1 564.503 49.2376   9
  -2   5  -1 559.457 26.6775   2
   2  -5  -1 593.407 22.9427  18
  -2  -5   1 585.239 28.8853   2
  -2  -5   1 502.127 46.0432  10
  -2  -5   1 551.707 24.4794  15
   2   5   1 654.300 62.1859   6
   2  -5  -1 619.903 24.2110  21
   2  -5  -1 584.244 28.7659   2
   2  -5  -1 599.776 23.7839  20
   2  -5  -1 593.999 23.2689  19
  -2  -5   1 567.644 24.5656  22
   2  -5  -1 590.880 24.8895  23
   2   5   1 631.105 37.0441  12
  -3  -5  -1 227.349 16.0693   2
   3  -5   1 241.804 28.0220   8
   3   5  -1 213.157 10.5278  15
   3  -5   1 222.826 14.0448   1
  -3   5   1 223.019 11.7423  23
  -3   5   1 229.220 54.7871   6
  -3  -5  -1 213.533 10.9673  17
   3   5  -1 220.946 26.3357   9
   3   5  -1 208.440 17.3661   1
   3  -5   1 233.534 14.1083   3
  -3  -5  -1 222.943 11.1044  15
   3   5  -1 236.197 11.5432  18
  -3   5   1 241.213 10.4721  22
   3  -5   1 236.105 15.6961   2
  -3   5   1 219.662 30.3989   9
   3   5  -1 155.604 37.1865   6
   3   5  -1 220.811 27.4651  12
  -3  -5  -1 231.434 12.1205  14
   3   5  -1 196.639 16.9424   4
   3  -5   1 198.742 10.0468  17
   3  -5   1 229.929 9.37556  20
   3  -5   1 219.139 10.8024  22
  -3  -5  -1 219.477 11.2880  18
  -3  -5  -1 188.152 35.0971  10
   3  -5   1 225.984 14.4365   4
   3   5  -1 218.799 25.9178   8
   3  -5   1 215.521 11.3499  23
   3  -5   1 233.492 10.8170  21
  -3   5   1 232.666 14.6219   2
   3   5  -1 226.399 11.4806  19
   3   5  -1 241.634 11.2822  17
  -3   5   1 239.503 10.0648  17
   3  -5   1 177.299 43.0730   5
   3   5  -1 226.457 10.5024  21
   3   5  -1 206.206 15.1127   3
   3  -5   1 209.727 11.3511  14
  -3  -5  -1 217.866 10.7600  21
   3   5  -1 195.193 45.5736   5
   3   5  -1 232.351 14.7146   3
  -3  -5  -1 222.751 16.7754   3
   3  -5   1 220.542 9.47023  13
  -3  -5   1 196.947 11.0719  14
  -3   5  -1 200.992 10.0432  22
   3   5   1 210.648 9.85206  21
   3  -5  -1 220.459 9.25822  20
   3  -5  -1 151.714 23.0224   8
   3   5   1 191.368 24.4438  12
   3   5   1 203.965 14.0147   3
   3   5   1 206.332 8.44127  23
   3  -5  -1 212.440 10.1633  21
   3  -5  -1 212.166 10.2540  14
  -3  -5   1 199.756 10.4527  15
  -3   5  -1 207.882 13.4620   2
  -3  -5   1 190.006 36.4740  10
   3  -5  -1 203.045 13.6485   4
   3   5   1 206.625 44.0343   5
   3   5   1 182.961 15.7485   4
  -3   5  -1 200.265 9.40124  21
   3  -5  -1 206.959 13.5113   1
  -3   5  -1 196.104 48.3497   6
   3  -5  -1 180.308 41.3249   5
   3  -5  -1 201.819 9.17890  17
  -3   5  -1 192.556 29.1676   9
   3  -5  -1 225.109 15.3687   2
   3   5   1 210.370 10.6896  19
  -3  -5   1 210.194 10.3378  17
   3   5   1 205.456 14.1193   3
  -3  -5   1 193.147 9.91219  21
   3  -5  -1 210.901 10.7300  23
   3   5   1 190.212 10.5064  14
  -3   5  -1 204.269 9.50243  17
  -3   5  -1 172.322 23.1478  11
  -3  -5   1 187.003 14.5009   2
   3   5   1 174.047 24.9710   8
   3  -5  -1 205.988 9.66907  22
  -3  -5   1 201.158 10.4992  18
   3   5   1 201.011 10.5252  18
   3   5   1 211.048 9.87090  15
   3   5   1 203.464 16.5493   1
   4   5  -1 650.488 83.0213   5
  -4   5   1 826.472 32.0073  17
   4   5  -1 774.956 34.2395  14
   4   5  -1 830.064 41.0338   3
   4  -5   1 857.235 42.1952   2
   4   5  -1 738.637 61.7586  12
   4  -5   1 843.756 31.8536  20
  -4  -5  -1 813.886 34.3767  18
  -4  -5  -1 814.928 34.4868  20
   4   5  -1 779.446 33.4278  15
  -4   5   1 871.996 33.3795  22
  -4  -5  -1 915.075 82.3911  10
   4  -5   1 802.024 57.9040  12
  -4  -5  -1 823.993 44.0792   3
  -4   5   1 857.709 32.2024  20
   4  -5   1 834.839 41.1654   4
   4  -5   1 829.107 40.6619   1
   4   5  -1 820.293 40.8566   2
   4  -5   1 806.616 34.0378  14
   4   5  -1 824.146 45.8227   4
   4   5  -1 823.417 34.4618  18
  -4  -5  -1 814.692 42.5268   2
  -4   5   1 842.268 33.2829  21
   4   5  -1 782.088 31.4233  23
   4  -5   1 817.420 32.8392  19
   4   5  -1 743.034 60.6066   8
   4  -5   1 775.416 89.3868   5
  -4  -5  -1 844.494 35.5689  14
  -4   5   1 778.146 101.148   6
   4  -5   1 820.717 40.0650   3
  -4  -5  -1 794.446 33.9005  21
   4   5  -1 813.255 41.8868   3
   4   5  -1 752.117 44.3618   1
   4   5  -1 797.172 34.6285  19
  -4  -5  -1 836.528 33.8571  17
   4  -5   1 795.346 63.4946   8
  -4  -5  -1 826.081 34.5093  15
  -4   5   1 823.249 39.9037   2
   4  -5   1 853.292 33.9631  21
   4   5  -1 828.278 33.5453  21
   4  -5   1 801.084 33.4772  22
  -4   5   1 784.176 67.7130   9
   4  -5  -1 814.356 31.3938  20
   4   5   1 820.701 61.0707  12
   4  -5  -1 828.290 40.2552   1
  -4  -5   1 733.883 32.5124  17
  -4   5  -1 881.435 103.450   6
   4   5   1 790.948 44.1117   1
   4  -5  -1 788.600 33.4983  23
  -4   5  -1 819.761 31.4830  17
   4   5   1 778.380 39.9968   3
  -4   5  -1 807.969 69.0502   9
  -4  -5   1 739.816 32.6869  21
   4   5   1 794.101 33.3655  18
   4  -5  -1 726.937 33.1033  15
  -4   5  -1 813.513 71.1793  10
  -4   5  -1 794.864 32.8078  22
  -4  -5   1 765.584 34.1183  14
  -4  -5   1 779.386 33.5122  15
  -4  -5   1 762.397 80.4019  10
  -4   5  -1 775.439 32.0744  21
   4  -5  -1 854.462 40.8970   4
   4  -5  -1 842.971 41.8263   2
   4   5   1 787.135 32.5530  15
  -4  -5   1 756.051 40.6315   2
  -4   5  -1 758.590 38.3599   2
   4   5   1 820.914 32.5579  21
   4   5   1 759.687 33.4934  14
   4   5   1 848.315 33.9483  19
   4  -5  -1 861.041 33.2982  21
   4  -5  -1 830.390 63.6696   8
   4  -5  -1 800.379 32.3403  14
  -4  -5   1 748.628 33.1160  18
  -4  -5   1 717.695 33.1017  20
   4   5   1 726.518 85.0356   5
   4   5   1 803.931 44.0946   4
   4   5   1 754.115 59.2828   8
   4  -5  -1 835.048 93.0584   5
  -5  -5  -1 46.9115 4.20660  17
  -5   5   1 44.2275 2.72313  17
   5   5  -1 34.4181 9.28726   4
   5   5  -1 37.1385 8.28183   2
   5  -5   1 36.2420 9.07889   1
   5  -5   1 30.7127 7.14186   3
   5  -5   1 33.6036 3.76508  19
   5   5  -1 43.6473 9.41032   3
   5   5  -1 39.1865 2.77456  23
   5  -5   1 28.1033 7.22793   2
   5  -5   1 42.0513 17.3650  12
   5   5  -1 37.0272 4.31552  21
   5   5  -1 45.5376 4.98189  18
   5   5  -1 42.9656 17.8378  12
   5  -5   1 33.3898 2.84517  20
   5   5  -1 35.2756 4.76144  19
   5  -5   1 38.7330 4.10141  14
  -5  -5  -1 50.0430 5.13261  15
  -5   5   1 48.6392 3.39150  20
  -5  -5  -1 27.4623 6.86343   2
   5   5  -1 43.1251 10.8713   1
  -5   5   1 48.0660 4.22428  22
  -5   5   1 53.2149 8.11690   2
   5  -5   1 33.3327 4.30444  21
   5   5  -1 40.6721 8.77302   3
  -5   5  -1 22.5828 5.71987   2
   5   5   1 44.7581 4.55346  21
  -5   5  -1 30.2750 2.49428  20
  -5  -5   1 30.0287 7.89251   2
   5   5   1 39.4981 4.89524  19
  -5  -5   1 31.4895 4.38490  15
  -5   5  -1 30.6063 2.73838  17
   5   5   1 55.9829 19.5094  12
   5  -5  -1 30.9540 7.81149   1
   5  -5  -1 38.9424 3.22612  20
  -5   5  -1 27.1598 3.73413  22
   5  -5  -1 37.5838 2.22709  18
   5   5   1 64.2163 13.3205   4
   5   5   1 34.0447 9.54012   1
   5  -5  -1 39.7983 8.74424   2
   5  -5  -1 35.2791 8.29005   4
   5  -5  -1 42.0873 3.80124  14
  -5  -5   1 31.8274 5.42563  14
   5  -5  -1 37.4089 8.19130   3
  -5  -5   1 34.8110 3.74823  17
   5   5   1 42.0986 9.33475   3
   5  -5  -1 35.5657 4.38634  21
  -6  -5  -1 113.578 9.37964  14
   6  -5   1 132.856 8.83033  21
  -6  -5  -1 115.631 8.96914  15
   6  -5   1 117.729 14.0169   3
   6   5  -1 120.131 14.6963   3
   6   5  -1 109.699 6.23008  23
   6   5  -1 111.418 8.13109  21
   6  -5   1 112.760 7.74987  19
   6   5  -1 77.2806 26.8437  12
  -6   5   1 114.391 13.1002   2
  -6  -5  -1 121.278 9.06963  13
   6  -5   1 128.818 14.9173   1
   6   5  -1 130.766 14.7767   3
   6  -5   1 135.179 14.9451   2
   6   5  -1 124.973 9.39001  19
   6   5  -1 115.154 13.8032   2
  -6   5   1 125.445 8.03200  22
   6  -5   1 112.655 28.1010  12
   6   5  -1 103.046 15.6073   4
  -6  -5  -1 108.017 14.0226   2
   6   5  -1 126.144 8.87793  18
   6   5  -1 104.825 16.5755   1
  -6   5   1 110.461 6.48689  20
   6  -5   1 118.571 14.1318   4
  -6   5  -1 113.744 5.64343  17
   6   5   1 111.161 13.0038   2
   6   5   1 107.657 8.18960  18
  -6  -5   1 107.358 13.7688   2
   6   5   1 94.6080 15.1129   1
  -6  -5   1 100.101 7.54502  17
  -6   5  -1 123.974 8.22920  22
   6   5   1 111.607 13.6457   3
   6  -5  -1 105.460 31.2119  12
   6  -5  -1 100.409 6.91565  14
   6  -5  -1 112.924 7.82567  19
   6  -5  -1 100.020 13.4373   4
   6   5   1 106.344 6.28627  23
   6   5   1 130.051 16.5519   4
   6  -5  -1 127.945 14.4811   1
   6  -5  -1 110.197 13.4638   3
  -6  -5   1 105.232 8.90637  14
   6  -5  -1 106.794 8.23134  21
   6   5   1 114.703 8.90319  19
  -6   5  -1 105.478 5.79969  20
  -6   5  -1 112.030 12.9627   2
   6  -5  -1 114.653 13.9000   2
   6  -5  -1 102.187 5.22447  18
  -6  -5   1 117.022 8.96622  15
   6   5   1 111.552 7.96497  21
   6  -5  -1 104.540 6.40908  20
  -7   5   1 68.0278 6.11844  22
   7   5  -1 75.4765 27.4939  12
  -7  -5  -1 53.4332 7.07549  14
   7   5  -1 81.0759 12.7457   3
  -7   5   1 63.9708 4.89548  20
   7   5  -1 84.6361 7.46097  18
   7  -5   1 62.3583 12.5039   3
  -7  -5  -1 72.5565 7.12516  13
  -7  -5  -1 63.7269 14.5438   2
   7   5  -1 70.6874 6.67725  21
   7  -5   1 69.4601 6.34710  19
   7  -5   1 54.8449 11.8603   2
   7   5  -1 61.6121 13.4051   2
   7  -5   1 63.3423 13.0734   1
   7  -5   1 74.2459 7.18796  21
  -7  -5  -1 69.4555 7.33696  15
   7  -5   1 62.7899 13.3064   4
   7   5  -1 73.3856 16.5033   1
   7   5  -1 71.4559 4.83652  23
   7   5  -1 54.0604 13.0227   3
   7  -5   1 60.8247 30.0616  12
   7   5  -1 75.5246 7.74528  19
   7   5  -1 57.0041 14.6014   4
  -7  -5   1 68.9058 7.32934  15
   7   5   1 53.3503 4.54241  23
  -7   5  -1 58.2345 3.36303  17
   7  -5  -1 62.6108 28.6800  12
   7  -5  -1 36.4376 10.6574   4
   7  -5  -1 61.0944 4.84797  20
   7   5   1 65.1598 6.41900  21
  -7  -5   1 57.9554 7.11881  14
   7   5   1 44.6717 9.70477   2
  -7  -5   1 43.6767 9.92353   2
   7  -5  -1 75.1485 11.6608   1
   7  -5  -1 57.9700 6.45136  21
  -7   5  -1 62.9364 11.4370   2
  -7   5  -1 63.1071 6.06396  22
   7   5   1 59.4396 7.00797  19
   7   5   1 55.0321 13.3616   1
   7   5   1 63.7977 6.59623  18
   7   5   1 56.1046 12.5506   3
  -7   5  -1 70.4516 4.48725  20
   7  -5  -1 63.2965 6.21913  19
   7  -5  -1 59.4512 3.63441  18
   7  -5  -1 37.1796 10.4957   3
   7  -5  -1 53.4976 5.39419  14
   7  -5  -1 57.8377 11.8076   2
   8  -5   1 29.2819 5.25050  19
   8   5  -1 38.0333 11.1757   2
   8   5  -1 25.2674 5.10654  18
   8   5  -1 28.7233 3.54890  23
   8  -5   1 24.6984 8.73595   3
   8  -5   1 33.6340 10.4942   4
   8   5  -1 21.3414 8.89148   3
  -8  -5  -1 31.4871 5.72713  13
   8  -5   1 24.3832 9.57542   1
  -8  -5  -1 28.4790 6.07483  15
  -8   5   1 36.4860 4.95883  22
   8   5  -1 34.8715 6.58862  21
   8  -5   1 36.4996 6.45313  21
   8   5  -1 28.5684 6.31077  19
  -8   5   1 29.1903 4.10303  20
  -8  -5  -1 36.9257 7.22597  14
   8  -5   1 39.8894 10.0370   2
   8   5   1 24.2534 5.21624  21
   8  -5  -1 23.8627 8.45440   4
   8   5   1 21.5385 3.57131  23
   8  -5  -1 30.9487 5.62991  19
  -8  -5   1 26.7303 6.19238  14
   8   5   1 20.4336 10.2226   1
   8   5   1 12.7377 6.89246   2
  -8  -5   1 26.3155 5.58405  13
   8  -5  -1 28.3521 9.18769   1
   8   5   1 18.3513 9.03450   4
   8   5   1 23.0631 5.34482  19
  -8  -5   1 27.5050 6.01315  15
   8  -5  -1 27.3543 5.97499  21
   8   5   1 29.7543 5.50968  18
  -8   5  -1 23.6920 4.88297  22
   8   5   1 28.8863 8.87409   3
   8  -5  -1 21.1639 7.91596   2
   8  -5  -1 47.9028 11.0004   3
  -8   5  -1 25.1695 3.45866  20
   8  -5  -1 31.1375 2.68385  18
  -9   5   1 90.1234 8.39738  22
   9   5  -1 114.490 11.1618  19
   9  -5   1 99.3856 10.6226  16
  -9  -5  -1 105.209 9.26065  13
   9  -5   1 88.3715 8.80991  19
  -9  -5  -1 109.017 10.8232  15
   9   5  -1 114.921 9.92265  18
  -9  -5  -1 99.8279 10.7511  14
   9  -5   1 105.520 9.90596  21
   9   5  -1 105.985 9.67477  21
  -9  -5   1 106.442 9.15006  13
   9  -5  -1 84.1596 8.52875  19
  -9  -5   1 106.582 10.6742  15
   9  -5  -1 91.1363 9.61841  21
   9   5   1 98.5583 9.25855  21
   9  -5  -1 83.4388 5.12381  18
  -9  -5   1 93.1793 10.3836  14
   9   5   1 104.882 10.3607  19
  -9   5  -1 92.2438 8.53777  22
   9   5   1 108.673 9.36804  18
  10  -5   1 14.8505 4.77571  21
 -10   5   1 5.75320 3.36990  22
  10   5  -1 15.0017 5.05396  21
  10   5  -1 8.83667 3.96513  18
 -10  -5  -1 8.00981 4.34421  14
  10   5  -1 10.9817 4.83327  19
 -10  -5  -1 4.64497 3.39958  13
  10  -5   1 9.04934 4.64650  16
  10  -5   1 8.46702 3.63526  19
  10   5   1 8.01548 4.57183  16
  10   5   1 -0.9751 3.51895  21
 -10  -5   1 9.20508 4.61787  15
  10   5   1 3.35817 3.80434  19
  10   5   1 7.92182 3.58891  18
  10  -5  -1 7.08620 4.19410  21
 -10  -5   1 14.4002 5.55172  14
 -10  -5   1 13.5181 4.33286  13
  10  -5  -1 3.51362 3.53311  19
 -10   5  -1 15.5469 4.38301  22
  11   5  -1 15.4671 5.91211  21
 -11  -5  -1 27.7224 7.78714  14
 -11   5   1 9.12053 4.27634  22
  11  -5   1 20.1337 5.48415  19
  11  -5   1 16.5057 5.79523  16
  11   5  -1 22.9314 6.41505  19
  11   5  -1 26.6019 5.93667  18
  11  -5   1 14.2474 4.89977  21
 -11  -5  -1 16.0332 4.83039  13
 -11   5  -1 8.31452 4.07496  22
  11   5   1 5.72123 3.93871  21
  11  -5  -1 5.67944 4.22768  21
  11   5   1 8.78461 4.88520  19
 -11  -5   1 16.9470 6.47485  14
  11   5   1 15.7663 5.54766  16
 -11  -5   1 17.6244 4.94980  13
  11  -5  -1 9.94248 4.89514  19
  11   5   1 15.0176 4.54481  18
  11  -5  -1 8.88872 4.95901  16
   0  -6   1 232.126 9.93963  15
   0  -6   1 221.739 10.3937  22
   0   6  -1 215.603 10.6921  17
   0   6   1 210.965 9.80421  18
   0  -6  -1 215.259 9.98016  18
   0   6  -1 225.744 9.94199  18
   0   6   1 204.488 9.94702  23
   0  -6   1 217.592 9.35531  19
   0  -6   1 214.120 9.63518  23
   0  -6  -1 212.728 10.4899  14
   0  -6  -1 173.882 32.8281   5
   0   6   1 242.455 25.7784   9
   0  -6  -1 208.139 10.0584  22
   0   6   1 174.042 38.9524   6
   0  -6  -1 202.392 10.4469  17
   0   6  -1 215.114 25.8366   9
   0  -6  -1 212.532 9.58684  19
   0  -6  -1 200.649 9.56192  23
   0  -6   1 210.720 9.83570  18
   0  -6   1 234.018 28.9704   5
   0  -6   1 211.528 10.5896  17
   0  -6  -1 228.080 9.62375  15
   0   6  -1 220.475 10.2530  22
   0   6   1 211.589 9.18019  19
   0   6  -1 211.824 9.87039  23
   0  -6  -1 201.745 20.4495   8
   0  -6   1 248.860 19.2344   8
   0   6  -1 223.917 8.97970  19
   0   6   1 217.003 10.5814  17
   0   6  -1 177.394 38.9593   6
   1  -6   1 2834.27 128.391   8
  -1  -6  -1 3114.56 135.050   8
   1  -6   1 2942.11 113.964  17
   1  -6   1 2891.55 113.673  23
  -1   6   1 2905.40 112.514  18
   1   6  -1 2889.15 116.236   1
   1   6  -1 2904.61 112.537  23
  -1  -6  -1 2981.32 112.960  21
  -1   6   1 2895.74 114.012  23
  -1   6   1 2953.52 113.179  22
   1   6  -1 2959.20 114.326  17
   1   6  -1 3186.35 175.758   6
  -1  -6  -1 3165.31 113.328  15
   1  -6   1 2828.96 148.039   5
  -1  -6  -1 3060.40 114.415  17
   1  -6   1 2976.75 112.614  21
   1   6  -1 3095.95 142.094   9
   1   6  -1 2944.77 118.070   4
   1  -6   1 2942.68 116.133   2
  -1   6   1 2800.59 178.101   6
   1  -6   1 2963.41 113.926  22
   1   6  -1 2920.12 113.107  15
  -1  -6  -1 2931.59 112.395  23
  -1  -6  -1 2872.54 114.355  14
  -1   6   1 3027.68 146.050   9
  -1  -6  -1 3105.03 113.783  22
  -1  -6  -1 3153.32 117.308   3
   1   6  -1 3064.05 113.889  18
   1   6  -1 3021.77 113.150  19
  -1  -6  -1 3068.58 114.002  18
   1  -6   1 2946.72 112.633  18
  -1   6   1 2914.01 113.731  17
  -1  -6  -1 3066.11 113.706  19
   1   6  -1 2873.14 115.546   4
  -1  -6  -1 3155.00 159.205   5
   1   6   1 3126.96 114.074  23
   1   6   1 3153.51 115.038  18
  -1  -6   1 2934.24 117.474   3
  -1  -6   1 2934.45 114.934  22
  -1  -6   1 2964.74 113.328  23
   1  -6  -1 3050.45 113.634  16
  -1   6  -1 3229.57 191.853   6
   1   6   1 3120.91 170.939   6
   1   6   1 3115.02 115.507  17
  -1  -6   1 3156.90 114.703  15
   1  -6  -1 2947.42 156.271   5
  -1  -6   1 2935.39 131.195  12
  -1   6  -1 3155.95 113.725  18
  -1   6  -1 3034.25 149.022   9
  -1  -6   1 3000.47 115.663  14
   1  -6  -1 2922.22 113.415  19
  -1   6  -1 2972.55 114.649  22
  -1  -6   1 2988.99 113.895  21
   1  -6  -1 3077.74 118.531   2
   1  -6  -1 2961.97 114.975  17
  -1  -6   1 2970.80 115.432  17
  -1  -6   1 3039.98 118.943   3
   1  -6  -1 2999.05 113.971  18
   1   6   1 2897.75 113.971  15
  -1   6  -1 2969.55 115.101  17
  -1  -6   1 2931.00 114.876  18
   1   6   1 2692.17 117.371   4
   1  -6  -1 2881.81 114.703  23
   1  -6  -1 2994.49 114.692  22
  -1  -6   1 3106.65 152.661   5
   1   6   1 3042.29 140.324   9
  -1  -6   1 3084.74 132.438   8
   1   6   1 3096.78 114.270  19
   1  -6  -1 2992.63 133.591   8
   2   6  -1 85.6222 28.0154   6
   2   6  -1 64.1816 15.2062   9
  -2  -6  -1 69.0553 14.8186  10
  -2  -6  -1 64.5275 4.81745  17
  -2  -6  -1 59.8646 4.63142  18
   2   6  -1 64.7913 12.3075  12
   2  -6   1 31.9618 20.6952   5
  -2   6   1 67.8775 4.22040  22
  -2  -6  -1 64.4472 5.29886  14
   2  -6   1 66.6888 4.88826  23
   2   6  -1 62.1443 8.04163   4
   2   6  -1 67.9719 4.72371  19
  -2   6   1 74.0555 5.30240  23
   2   6  -1 65.4613 4.18451  15
  -2  -6  -1 57.6190 4.09923  21
   2   6  -1 59.9208 4.78087  18
   2  -6   1 70.1639 4.18036  21
  -2  -6  -1 63.3035 4.74911  19
   2   6  -1 59.3466 4.84606   3
   2  -6   1 69.8788 4.80428   4
   2  -6   1 69.4064 3.07972  18
   2  -6   1 49.6289 12.1739   8
  -2   6   1 34.0757 30.5570   6
   2  -6   1 69.8833 4.39708  16
   2   6  -1 70.5951 8.42106   1
  -2  -6  -1 53.4261 13.2648   8
  -2   6   1 75.8117 18.7734   9
   2  -6   1 66.7319 4.71013  22
  -2  -6  -1 67.6598 4.52619  15
   2   6  -1 63.7213 4.92508  17
   2  -6   1 71.9238 6.96088   2
   2   6  -1 61.4916 3.35511  16
  -2  -6  -1 67.0214 4.64388  22
  -2  -6  -1 67.8949 7.53281   3
   2  -6   1 65.8360 3.66981  20
  -2   6   1 69.4155 4.50585  17
   2   6  -1 68.4597 5.73253   3
  -2  -6  -1 67.3510 7.37215   2
   2  -6   1 66.8812 4.43398  17
   2   6   1 45.2827 26.1617   6
  -2  -6   1 57.2633 3.94178  21
   2   6   1 62.8452 4.47712  19
   2  -6  -1 72.8006 4.87073  23
   2  -6  -1 67.3321 7.07304   2
   2  -6  -1 68.0852 3.30989  18
  -2  -6   1 53.5076 4.26198  22
   2   6   1 58.8744 4.63026  18
   2  -6  -1 68.5731 3.95036  20
   2   6   1 50.7350 4.43730   3
   2   6   1 56.0630 4.59877   3
  -2   6  -1 22.6357 20.8079   6
   2   6   1 59.1096 4.73557  17
  -2  -6   1 61.7400 4.69863  17
   2  -6  -1 63.9834 4.20149  17
  -2  -6   1 58.4151 4.38695  15
   2  -6  -1 71.7363 21.3533   5
   2   6   1 57.8150 7.42337   4
   2   6   1 44.0375 13.4222   9
  -2  -6   1 59.8824 5.08834  14
   2  -6  -1 65.7523 4.16460  21
  -2  -6   1 57.1016 4.44637  18
  -2   6  -1 58.9092 4.32507  17
   2   6   1 57.9600 7.38901   1
  -2  -6   1 57.1146 4.54896  20
   2   6   1 61.2363 3.32275  23
  -2  -6   1 37.8039 17.7954   5
   2  -6  -1 70.0860 3.23765  19
   2   6   1 60.5008 3.86408  15
  -2  -6   1 65.4111 14.2835   8
  -2   6  -1 62.3199 4.33491  22
   2  -6  -1 73.1524 4.50018  22
   2   6   1 60.7151 9.44894  12
  -2  -6   1 54.1764 6.48781   2
  -2   6  -1 67.5071 17.1553   9
   2  -6  -1 77.2480 14.7457   8
   3   6  -1 624.674 31.1161   3
  -3  -6  -1 612.828 26.5880  17
   3   6  -1 593.957 73.0528   6
   3  -6   1 677.866 24.5715  20
   3  -6   1 678.552 32.7215   2
  -3   6   1 654.807 30.6437   2
   3   6  -1 593.025 26.4783  17
   3  -6   1 598.129 26.2741  22
   3  -6   1 654.950 29.7195   3
  -3   6   1 636.179 25.4186  17
   3  -6   1 484.821 66.5227   5
   3  -6   1 642.150 29.4714   4
   3  -6   1 582.092 41.2968  12
  -3  -6  -1 611.385 26.0644  21
  -3  -6  -1 606.429 57.7060  10
   3   6  -1 556.560 45.4263  12
  -3  -6  -1 608.436 27.5950  14
   3   6  -1 636.874 26.7891  19
   3   6  -1 626.445 25.7303  15
   3  -6   1 573.583 48.2568   8
  -3   6   1 554.325 83.5948   6
   3  -6   1 595.043 26.8093  23
   3   6  -1 622.046 69.7889   5
   3  -6   1 595.853 27.0165  14
   3  -6   1 653.257 25.9891  21
   3  -6   1 670.473 29.1366   1
   3   6  -1 645.350 26.9689  18
  -3  -6  -1 591.312 26.6711  18
   3  -6   1 610.939 24.8166  13
   3  -6   1 604.084 25.5918  17
  -3   6   1 627.762 27.3670  23
  -3   6   1 657.699 25.6805  22
   3  -6   1 671.178 26.6702  16
   3   6  -1 632.534 25.5533  21
   3   6  -1 530.683 33.7755   4
  -3  -6  -1 611.396 32.9247   2
   3   6  -1 609.958 29.4797   3
   3   6  -1 574.369 49.2029   9
  -3  -6  -1 652.926 34.7399   3
  -3  -6  -1 612.940 26.4451  15
   3   6  -1 628.227 35.2935   1
  -3   6   1 684.474 58.6200   9
   3   6  -1 598.656 46.7212   8
   3   6   1 596.165 49.0996   9
   3  -6  -1 638.393 25.6817  21
   3  -6  -1 657.413 24.1248  13
   3  -6  -1 596.729 25.9149  14
   3   6   1 601.421 29.4305   3
   3   6   1 610.916 23.5693  23
   3   6   1 630.694 77.1551   6
   3  -6  -1 556.418 31.4991   2
   3  -6  -1 611.384 26.3384  23
   3   6   1 615.196 25.1169  15
   3  -6  -1 642.989 29.1058   1
   3  -6  -1 599.609 49.2948   8
   3   6   1 619.882 29.6860   3
  -3   6  -1 566.638 54.9699   9
  -3   6  -1 632.579 25.2007  17
   3   6   1 569.856 26.2895  14
  -3   6  -1 626.036 51.9671  10
  -3  -6   1 609.084 26.1036  15
   3  -6  -1 588.450 24.7839  17
  -3  -6   1 596.544 26.0316  17
   3  -6  -1 633.162 24.6162  20
   3  -6  -1 643.367 74.1237   5
   3   6   1 546.291 45.5451   8
   3   6   1 614.060 34.2669   1
  -3  -6   1 562.509 57.4441  10
  -3  -6   1 592.626 26.9985  14
   3   6   1 616.753 44.6855  12
  -3   6  -1 646.983 86.5396   6
  -3   6  -1 621.995 29.4323   2
   3   6   1 606.916 26.2494  18
  -3  -6   1 601.600 25.8771  22
   3  -6  -1 654.338 29.6544   4
  -3  -6   1 569.421 26.0456  18
  -3  -6   1 579.976 26.2587  20
  -3  -6   1 601.523 32.1444   2
   3   6   1 620.156 68.3084   5
  -3  -6   1 579.633 25.3523  21
  -3   6  -1 634.177 25.6151  22
   3   6   1 604.117 26.1586  19
   3  -6  -1 606.870 25.3288  22
   4   6  -1 384.453 16.6379  21
  -4  -6  -1 357.327 16.9402  21
  -4   6   1 384.033 46.5735   9
   4  -6   1 384.984 41.7447   8
   4  -6   1 328.713 21.4048   4
  -4  -6  -1 365.765 17.4556  15
  -4   6   1 355.069 15.4165  17
   4  -6   1 347.388 16.7842  21
  -4   6   1 359.918 16.1524  22
   4   6  -1 373.359 22.2195   3
  -4  -6  -1 389.905 18.8575  14
   4  -6   1 334.316 16.4538  22
  -4  -6  -1 375.529 53.6907  10
   4   6  -1 393.393 39.2788   8
   4  -6   1 372.952 66.8994   5
   4   6  -1 399.382 23.9467   3
   4  -6   1 325.103 15.4160  19
   4  -6   1 340.005 14.7322  20
   4   6  -1 378.822 17.8673  19
  -4  -6  -1 377.250 17.2438  17
  -4  -6  -1 380.718 24.9220   2
   4  -6   1 352.546 17.2299  14
   4  -6   1 389.355 36.1090  12
   4   6  -1 324.075 65.9037   5
  -4  -6  -1 393.724 26.4425   3
   4   6  -1 374.294 16.6794  15
   4  -6   1 342.365 21.1441   1
   4   6  -1 365.283 17.6617  18
   4   6  -1 373.121 26.9690   4
   4   6  -1 383.249 27.3001   1
   4  -6   1 351.061 23.3424   2
  -4   6   1 361.913 21.8409   2
   4   6  -1 306.077 39.3635  12
   4  -6   1 352.378 21.5962   3
   4  -6  -1 357.289 40.8122   8
   4   6   1 359.675 26.2655   1
   4  -6  -1 358.392 22.3199   4
   4  -6  -1 351.884 16.5705  14
  -4   6  -1 337.983 51.5111  10
  -4  -6   1 372.792 17.1788  17
  -4   6  -1 344.427 15.7143  17
   4  -6  -1 344.085 23.6949   2
  -4   6  -1 374.247 49.6597   9
  -4   6  -1 312.033 73.5326   6
   4  -6  -1 327.708 15.2799  20
  -4   6  -1 327.891 20.9235   2
  -4  -6   1 427.954 53.6586  10
   4  -6  -1 338.703 16.8866  21
   4   6   1 396.905 17.9827  19
  -4  -6   1 365.351 18.5856  14
   4  -6  -1 325.517 15.9519  22
   4   6   1 400.602 23.1959   3
   4   6   1 371.095 14.5272  23
  -4  -6   1 399.597 24.9708   2
   4   6   1 388.954 23.0631   3
   4   6   1 373.418 16.6492  15
   4   6   1 373.995 17.6796  18
   4   6   1 373.461 38.9642  12
   4   6   1 373.078 38.6669   8
   4  -6  -1 380.714 22.3755   1
   4  -6  -1 332.097 17.1664  15
  -4  -6   1 379.889 17.7869  15
   4   6   1 404.343 16.8215  21
   4   6   1 372.126 26.5603   4
  -4  -6   1 352.986 16.8912  21
  -4   6  -1 355.865 16.7157  22
   4   6   1 357.781 62.7778   5
   5   6  -1 681.869 42.7002   1
  -5   6   1 670.428 28.4624  22
   5   6  -1 671.108 38.2258   3
   5  -6   1 670.807 29.3120  21
   5   6  -1 710.508 43.5193   4
   5   6  -1 630.242 61.9795  12
   5   6  -1 658.287 28.7258  21
   5  -6   1 706.534 39.1309   2
   5  -6   1 638.390 29.0746  14
  -5   6   1 638.518 26.6530  17
  -5   6   1 621.935 35.2632   2
   5  -6   1 666.732 36.6861   1
  -5  -6  -1 695.780 31.3409  14
   5   6  -1 697.377 37.1580   3
   5   6  -1 709.931 30.2184  18
   5  -6   1 682.032 37.4939   4
   5  -6   1 670.900 28.0061  19
  -5  -6  -1 686.862 39.8124   2
   5   6  -1 648.528 26.0732  23
   5  -6   1 726.986 59.6415  12
  -5  -6  -1 669.145 30.0760  15
   5  -6   1 671.356 26.6173  20
   5   6  -1 670.023 30.3016  19
   5  -6   1 672.277 36.8926   3
   5   6   1 731.353 30.4927  18
  -5   6  -1 628.990 28.3718  21
  -5   6  -1 672.116 35.9676   2
   5   6   1 666.174 41.9340   4
   5   6   1 709.951 29.1613  21
   5   6   1 703.076 37.9921   3
  -5  -6   1 683.330 39.5216   2
   5  -6  -1 633.851 37.2273   4
   5   6   1 672.193 27.0667  23
   5  -6  -1 643.917 36.7027   3
   5  -6  -1 692.289 29.8625  21
   5   6   1 711.646 42.8388   1
  -5   6  -1 672.140 27.4457  17
  -5   6  -1 683.853 29.2438  22
   5   6   1 695.731 38.0716   3
   5   6   1 706.296 30.6318  19
   5  -6  -1 644.771 38.7658   2
   5  -6  -1 653.418 28.6225  14
  -5  -6   1 704.600 30.7221  15
   5   6   1 651.187 62.0871  12
   5  -6  -1 663.778 27.4696  20
   5  -6  -1 733.560 38.3984   1
  -5  -6   1 620.346 30.8153  14
   6   6  -1 82.7245 7.40438  18
   6   6  -1 62.4758 24.6573  12
  -6  -6  -1 88.9796 12.8921   2
   6  -6   1 72.0473 10.7355   1
  -6  -6  -1 93.0205 8.06846  13
   6  -6   1 80.0517 6.33544  14
   6   6  -1 83.4116 11.3713   2
  -6  -6  -1 86.1697 8.24242  14
  -6  -6  -1 94.3255 7.87964  15
   6  -6   1 56.9171 11.2459   3
   6  -6   1 82.3813 4.74213  20
   6  -6   1 83.3442 11.9729   2
   6   6  -1 64.8345 12.2299   3
   6  -6   1 82.0252 6.12548  19
   6   6  -1 66.9594 15.1103   1
   6   6  -1 92.6737 12.5920   3
   6  -6   1 69.5274 6.68869  21
   6   6  -1 87.0991 13.8211   4
   6   6  -1 80.1271 7.58620  19
  -6   6   1 87.9659 6.41884  22
   6   6  -1 76.6443 4.36203  23
  -6   6   1 86.7878 5.00294  20
  -6   6   1 74.6056 4.07000  17
   6  -6   1 56.2264 11.3698   4
   6   6  -1 77.6672 6.68062  21
  -6   6   1 99.7222 11.5566   2
  -6  -6   1 61.8289 11.7114   2
   6  -6  -1 93.3883 12.1344   4
  -6  -6   1 76.5399 7.45269  15
  -6  -6   1 66.4696 7.49722  14
   6  -6  -1 76.3393 5.86616  14
   6   6   1 81.9891 4.93639  23
   6   6   1 72.7357 15.2355   1
   6  -6  -1 81.2088 11.0755   3
   6   6   1 79.7881 15.6662   4
   6   6   1 89.7824 7.52205  18
   6   6   1 89.4164 6.90710  21
   6   6   1 69.9010 25.2206  12
   6  -6  -1 82.9122 6.45107  19
   6  -6  -1 90.6365 5.44276  20
  -6   6  -1 63.3478 9.85741   2
   6  -6  -1 73.2808 13.3897   2
  -6   6  -1 81.7677 4.79752  17
   6   6   1 76.7021 11.1596   3
   6   6   1 87.8242 7.83396  19
   6  -6  -1 93.5090 27.6494  12
  -6   6  -1 74.8934 6.39445  22
   6  -6  -1 86.2084 7.33710  21
   6  -6  -1 81.8511 12.0071   1
   7   6  -1 93.1462 18.5901   1
   7  -6   1 78.4006 29.5608  12
   7   6  -1 80.3470 30.5540  12
   7  -6   1 64.3896 13.0484   1
   7   6  -1 69.7637 16.0961   4
  -7   6   1 63.1000 11.6605   2
  -7  -6  -1 87.8324 8.87008  14
  -7  -6  -1 85.0266 8.16584  15
   7   6  -1 84.5905 12.3431   2
   7  -6   1 74.7776 7.43071  21
  -7   6   1 76.2754 5.21409  20
   7   6  -1 96.5008 13.5733   3
   7  -6   1 77.1353 6.58172  19
   7  -6   1 81.1543 13.0372   4
   7   6  -1 89.0881 4.99497  23
   7   6  -1 91.5911 7.64512  21
   7   6  -1 95.6932 8.14779  18
   7   6  -1 82.0396 8.18902  19
  -7  -6  -1 81.4341 8.03629  13
  -7   6   1 78.4344 6.58034  22
   7   6  -1 97.8066 14.5865   3
   7  -6   1 80.8784 15.1093   3
   7  -6   1 72.6356 14.0149   2
  -7   6  -1 77.1869 6.94726  22
   7  -6  -1 69.4259 13.7612   3
   7  -6  -1 65.3762 6.45636  19
   7   6   1 67.2113 15.0290   1
  -7  -6   1 75.7115 8.21090  14
   7  -6  -1 72.2453 14.4534   4
   7   6   1 81.2606 7.58356  18
  -7   6  -1 79.9644 13.5058   2
  -7   6  -1 80.4686 4.26950  17
   7  -6  -1 76.9348 5.40092  20
   7  -6  -1 80.7222 12.7092   1
   7   6   1 56.3680 14.7228   4
   7   6   1 83.1848 5.28765  23
   7   6   1 80.6333 8.03413  19
  -7  -6   1 98.9635 8.83965  15
   7   6   1 81.7013 7.09086  21
  -7   6  -1 79.8041 4.63420  20
   7  -6  -1 72.6043 6.04475  14
  -7  -6   1 78.6844 15.4020   2
   7  -6  -1 69.8049 7.26164  21
   7  -6  -1 63.3365 14.2707   2
   7   6   1 53.2020 26.7256  12
   7   6   1 78.0976 12.3369   3
   8  -6   1 102.265 10.1988  16
   8   6  -1 116.109 9.81627  18
   8  -6   1 95.3599 14.9807   3
   8  -6   1 98.2212 8.20148  19
   8   6  -1 99.9224 15.2377   3
  -8  -6  -1 101.244 9.31942  13
   8   6  -1 109.287 10.3166  19
   8   6  -1 86.8886 5.86982  23
   8   6  -1 83.4229 19.3469   4
   8   6  -1 106.569 14.7712   2
   8  -6   1 105.147 15.1914   1
  -8   6   1 90.4323 6.28846  20
   8   6  -1 139.532 21.3388   1
  -8  -6  -1 121.287 11.1275  14
  -8  -6  -1 121.903 10.5103  15
   8  -6   1 98.8363 9.03889  21
   8  -6   1 78.2727 15.4442   4
   8  -6   1 97.5032 14.5234   2
  -8   6   1 101.768 8.05132  22
   8   6  -1 110.143 9.05474  21
   8   6   1 101.768 8.84273  21
   8   6   1 102.843 20.0595   1
   8   6   1 120.725 22.5816   4
  -8  -6   1 115.312 9.92417  13
   8  -6  -1 107.092 16.1516   4
   8   6   1 98.8216 9.02529  18
   8   6   1 93.3007 9.60242  19
   8  -6  -1 113.016 16.4857   2
  -8   6  -1 108.965 8.63685  22
  -8   6  -1 93.3861 5.88442  20
   8  -6  -1 113.595 17.0600   1
  -8  -6   1 112.360 10.6540  14
  -8  -6   1 113.687 10.3242  15
   8   6   1 103.415 15.8203   3
   8  -6  -1 109.297 9.63146  21
   8  -6  -1 108.033 8.80581  19
   8   6   1 95.5028 6.52011  23
   9  -6   1 148.618 12.9390  16
   9   6  -1 137.976 12.3188  19
   9  -6   1 139.129 10.5692  19
   9  -6   1 120.493 11.0459  21
   9   6  -1 137.620 11.3543  18
  -9  -6  -1 158.092 12.8526  15
   9   6  -1 133.494 10.9879  21
  -9  -6  -1 145.574 13.3044  14
  -9  -6  -1 141.672 11.3986  13
  -9   6   1 130.396 9.97525  22
  -9   6  -1 127.523 10.3175  22
  -9  -6   1 155.491 13.4088  14
  -9  -6   1 155.167 13.0085  15
   9  -6  -1 134.608 10.6749  19
   9   6   1 136.531 10.9991  21
   9   6   1 161.216 11.9316  18
  -9  -6   1 149.774 11.8361  13
   9  -6  -1 130.423 11.3688  21
   9   6   1 156.634 12.7651  19
  10  -6   1 32.2387 8.01799  16
 -10  -6  -1 16.4365 5.71006  14
 -10  -6  -1 22.8761 6.26458  15
  10  -6   1 30.4530 5.99090  19
  10   6  -1 21.8528 6.24175  19
  10   6  -1 16.2297 4.59491  18
 -10   6   1 26.5010 5.31658  22
 -10  -6  -1 31.6017 6.20137  13
  10   6  -1 17.2685 5.11822  21
  10  -6   1 12.8622 4.77764  21
  10  -6  -1 24.2173 5.34796  19
  10  -6  -1 24.4272 6.57956  16
 -10   6  -1 18.7528 4.76874  22
  10   6   1 19.1889 5.76884  16
 -10  -6   1 15.3967 5.85074  14
  10   6   1 21.7965 5.39622  21
 -10  -6   1 18.7332 5.13085  13
  10   6   1 31.8369 6.44494  18
 -10  -6   1 22.6422 6.03349  15
  10   6   1 20.6696 6.19863  19
  10  -6  -1 22.2684 5.48252  21
  11   6  -1 2.97344 3.89619  19
  11   6  -1 5.17269 3.87166  21
 -11   6   1 4.86503 4.06065  22
  11   6  -1 4.09600 4.06629  16
 -11  -6  -1 -1.5664 4.32226  14
  11  -6   1 3.64497 3.71918  19
  11  -6   1 1.99071 4.97787  16
  11  -6   1 4.30039 4.55854  21
  11   6  -1 3.28333 3.88664  18
 -11  -6  -1 0.99768 4.05452  13
 -11   6  -1 4.35465 3.73856  22
  11  -6  -1 -1.5984 3.01790  19
  11   6   1 2.82927 3.48328  18
  11  -6  -1 0.25157 4.69149  21
 -11  -6   1 2.92273 4.52643  14
  11   6   1 2.73372 3.42288  19
  11   6   1 6.93400 4.82826  16
  11   6   1 3.03919 3.43131  21
 -11  -6   1 -1.2455 3.96929  13
  11  -6  -1 6.35273 4.70717  16
   0   7  -1 1831.78 132.270   6
   0  -7   1 1838.45 71.5437  22
   0  -7  -1 1896.32 112.839   5
   0  -7  -1 1769.46 71.7827  17
   0   7  -1 1829.24 101.445   9
   0  -7  -1 1940.91 70.5514  15
   0  -7   1 1893.93 70.9489   3
   0  -7   1 1977.80 70.8823  15
   0   7   1 1813.44 69.8532  19
   0  -7   1 1861.75 77.1588  12
   0   7   1 1775.50 71.6748  17
   0  -7   1 1853.16 103.941   5
   0   7  -1 1864.86 70.7723  18
   0   7  -1 1866.06 91.5896   7
   0  -7   1 1833.27 70.4916  23
   0   7  -1 1906.19 72.0840  17
   0  -7   1 1809.82 70.7977  18
   0  -7  -1 1740.78 71.1296  22
   0   7  -1 1904.37 69.6504  19
   0   7  -1 1807.04 71.1806  22
   0  -7   1 1785.92 71.8247  17
   0   7   1 1886.59 131.582   6
   0   7   1 1749.27 71.0011  23
   0  -7   1 1956.02 86.8936   8
   0  -7  -1 1811.51 70.4329  19
   0   7   1 1798.13 99.7661   9
   0  -7  -1 1803.66 71.6615  14
   0  -7  -1 1816.28 70.9726  18
   0  -7  -1 1803.90 89.9529   8
   0   7   1 1827.01 70.7306  18
   0  -7  -1 1707.55 70.3560  23
  -1   7   1 1275.40 50.7487  18
  -1  -7  -1 1335.32 51.9376  19
   1  -7   1 1336.20 50.8371  21
  -1  -7  -1 1305.34 52.2301  18
  -1  -7  -1 1402.06 51.6481  15
   1  -7   1 1353.72 50.3660  16
  -1   7   1 1309.47 115.429   6
   1   7  -1 1274.00 52.6724  17
  -1  -7  -1 1360.25 55.7559   3
   1  -7   1 1329.27 52.3658  22
   1   7  -1 1356.09 53.4428   4
   1   7  -1 1330.05 79.4201   9
   1  -7   1 1252.22 67.3517   8
   1  -7   1 1320.40 50.9351  18
   1   7  -1 1334.55 54.1296   1
   1   7  -1 1341.64 52.1839  18
  -1  -7  -1 1267.87 51.1147  21
   1  -7   1 1212.15 86.2687   5
   1  -7   1 1276.40 51.9270  23
  -1  -7  -1 1313.63 52.7954  17
  -1   7   1 1292.94 52.2259  17
   1   7  -1 1371.55 107.913   6
   1  -7   1 1327.52 52.4693  17
  -1   7   1 1283.01 52.4231  23
  -1  -7  -1 1297.02 52.0094  22
   1   7  -1 1324.32 55.8413   4
   1   7  -1 1365.45 51.2641  19
  -1   7   1 1279.50 51.4750  22
  -1  -7  -1 1321.03 73.3462   8
  -1  -7  -1 1287.32 93.0816   5
  -1   7   1 1404.52 84.9700   9
   1  -7   1 1361.76 55.0229   2
  -1  -7  -1 1276.06 52.8199  14
  -1  -7  -1 1376.92 50.6950  23
   1  -7  -1 1364.65 55.9832   2
  -1  -7   1 1221.59 68.5862   8
  -1  -7   1 1303.89 54.7516   3
   1   7   1 1319.26 53.3893   4
   1  -7  -1 1317.31 50.1740  16
   1   7   1 1345.15 52.6732  17
  -1  -7   1 1283.68 52.0841  22
  -1   7  -1 1328.91 50.6657  18
   1   7   1 1334.71 51.0755  19
  -1  -7   1 1285.81 50.8058  21
  -1   7  -1 1332.36 51.7525  22
   1   7   1 1359.27 52.0339  18
   1  -7  -1 1308.66 52.1797  17
   1  -7  -1 1310.12 50.9857  18
   1   7   1 1312.02 51.0360  23
   1  -7  -1 1345.78 92.2607   5
   1  -7  -1 1282.77 51.7030  23
  -1  -7   1 1301.38 51.9411  18
  -1  -7   1 1288.56 52.6213  17
   1  -7  -1 1311.46 51.8342  22
  -1   7  -1 1341.10 118.935   6
   1   7   1 1314.74 102.417   6
   1   7   1 1331.91 54.1909   4
  -1  -7   1 1222.13 86.7041   5
   1   7   1 1328.05 77.5505   9
   1   7   1 1272.62 57.9795   1
  -1  -7   1 1291.96 52.8226  14
   1  -7  -1 1375.20 71.5738   8
  -1   7  -1 1365.49 52.4517  17
  -1   7  -1 1415.73 87.3489   9
  -1  -7   1 1241.06 50.2200  23
  -1  -7   1 1286.46 68.4530  12
   1  -7  -1 1318.52 50.4514  19
  -1  -7   1 1401.56 51.7813  15
   2   7  -1 43.2272 2.36360  16
   2   7  -1 56.6449 15.8547   9
   2  -7   1 44.6702 22.8450   5
  -2  -7  -1 41.6372 20.7488   5
   2  -7   1 32.9475 3.52393  22
   2   7  -1 52.6522 28.0171   6
  -2  -7  -1 47.9517 4.10631  18
   2   7  -1 48.7500 8.71191   1
  -2  -7  -1 46.0373 4.15367  17
   2   7  -1 44.0938 6.44739   4
   2  -7   1 32.4260 3.52020  23
   2  -7   1 38.3909 2.30112  18
  -2  -7  -1 42.8184 4.52498  14
   2   7  -1 40.2564 3.29703  15
  -2   7   1 27.8367 11.7843   9
  -2   7   1 -11.113 25.1078   6
  -2  -7  -1 44.6484 3.42806  21
   2  -7   1 35.2979 5.12258   2
   2  -7   1 35.8748 3.08865  16
  -2   7   1 38.7535 4.07207  23
   2   7  -1 39.2945 3.94795  18
  -2  -7  -1 51.9414 6.86623   2
   2   7  -1 41.6357 3.69347  19
  -2   7   1 40.0687 3.62012  17
   2   7  -1 45.6814 4.30903  17
   2  -7   1 34.9194 10.9211   8
   2  -7   1 35.8068 2.76722  20
   2  -7   1 30.8779 3.21933  17
  -2  -7  -1 40.9054 12.8631   8
  -2   7   1 39.9819 3.32864  22
  -2  -7  -1 45.3123 3.86419  22
   2  -7  -1 40.0905 3.27197  16
   2  -7  -1 31.7887 3.05826  21
   2   7   1 43.1207 4.22609  17
   2  -7  -1 33.0399 3.24843  22
   2  -7  -1 39.3617 3.41144  17
   2  -7  -1 39.7662 5.67220   2
  -2  -7   1 33.6582 3.05318  21
  -2  -7   1 45.8773 9.68244   8
   2  -7  -1 36.2735 2.48562  18
  -2  -7   1 35.2316 4.21236  14
  -2  -7   1 38.4082 3.84393  17
   2   7   1 44.2118 3.71532  19
   2  -7  -1 -0.6112 18.8408   5
  -2   7  -1 19.6711 14.4459   9
   2   7   1 36.4866 2.57274  23
   2  -7  -1 40.0692 3.71847  23
  -2   7  -1 34.5857 3.52668  17
   2   7   1 46.1740 13.6444   9
   2   7   1 20.1218 22.0979   6
  -2  -7   1 39.6417 3.69524  15
   2  -7  -1 34.6781 2.95066  20
   2   7   1 46.5618 4.15407  18
  -2  -7   1 31.7113 3.52606  20
   2   7   1 45.2244 3.19781  15
  -2  -7   1 36.3911 3.59437  22
   2  -7  -1 36.2077 10.4421   8
  -2  -7   1 7.75414 17.6616   7
   2  -7  -1 36.0593 2.26594  19
   2   7   1 51.0619 6.74026   4
  -2  -7   1 40.1468 3.71484  18
  -2  -7   1 50.1718 6.30038   2
   2   7   1 46.0661 6.51357   1
  -2  -7   1 58.9827 20.5351   5
  -3  -7  -1 822.821 35.6534  14
  -3  -7  -1 934.639 66.8147  10
  -3   7   1 851.698 33.3268  17
   3   7  -1 795.044 33.2005  15
   3  -7   1 724.720 56.5369   8
  -3   7   1 835.587 35.2891  23
   3   7  -1 832.530 34.6507  17
  -3  -7  -1 820.405 41.5002   2
   3  -7   1 803.614 33.3927  21
   3  -7   1 763.666 34.4854  23
  -3  -7  -1 831.106 42.8713   3
   3  -7   1 781.471 34.1616  22
   3   7  -1 827.282 36.1124   3
   3   7  -1 855.847 37.9005   3
  -3   7   1 850.611 33.2408  22
   3  -7   1 855.585 35.1725   1
   3   7  -1 858.434 63.1119   9
   3  -7   1 768.818 33.3605  17
  -3  -7  -1 829.395 33.7789  21
   3  -7   1 807.847 36.6855   3
   3   7  -1 865.233 34.5280  19
   3  -7   1 831.395 40.2851   2
  -3  -7  -1 808.914 81.9418   5
  -3  -7  -1 864.498 34.3654  15
   3   7  -1 794.383 91.0481   6
   3   7  -1 807.908 53.0751  12
  -3  -7  -1 855.364 61.8848   8
   3  -7   1 790.487 83.5149   5
  -3   7   1 833.567 68.4286   9
   3  -7   1 818.169 35.5728   4
   3  -7   1 754.761 32.5700  13
   3  -7   1 818.145 32.1893  20
   3  -7   1 855.402 33.9890  16
   3  -7   1 808.356 50.0319  12
  -3   7   1 793.229 101.884   6
   3   7  -1 852.852 34.8130  18
   3   7  -1 789.723 32.1267  16
   3   7  -1 799.254 43.1841   1
   3  -7  -1 854.409 61.6631   8
   3  -7  -1 910.639 42.4672   2
   3   7   1 872.807 37.3959   3
   3   7   1 821.612 50.9371  12
  -3  -7   1 843.561 37.0197  18
   3  -7  -1 867.719 33.9289  20
  -3  -7   1 850.711 35.4512  15
   3  -7  -1 866.569 34.7885  21
   3  -7  -1 868.017 33.5996  13
   3   7   1 835.045 43.6616   1
  -3   7  -1 806.007 101.464   6
  -3  -7   1 824.927 36.5243  14
  -3   7  -1 773.975 68.2681   9
   3  -7  -1 877.140 84.9733   5
   3   7   1 822.042 62.5590   9
  -3  -7   1 869.039 36.8508  17
   3  -7  -1 839.039 34.3169  17
  -3   7  -1 844.318 65.8451  10
  -3  -7   1 854.094 34.7825  21
   3   7   1 849.973 34.1613  15
   3   7   1 781.959 87.6866   6
   3   7   1 894.903 37.7714   3
   3  -7  -1 842.886 32.9721  19
  -3  -7   1 829.844 68.2275  10
   3   7   1 849.056 35.6556  18
   3   7   1 864.682 32.7418  23
  -3   7  -1 836.587 34.6743  22
   3   7   1 875.451 35.3791  19
   3  -7  -1 824.855 36.1530   1
   3  -7  -1 837.356 36.9162   4
   3  -7  -1 840.414 34.7850  22
  -3  -7   1 860.699 42.4388   2
   3  -7  -1 847.989 35.7305  23
  -3   7  -1 814.122 34.4796  17
   4   7  -1 355.016 16.3577  21
   4   7  -1 340.436 26.1286   1
  -4  -7  -1 387.364 26.6250   3
   4   7  -1 358.752 17.8454  18
   4  -7   1 376.207 14.8623  20
  -4  -7  -1 355.503 18.8393  14
  -4   7   1 350.351 15.6821  17
   4   7  -1 339.467 17.1640  17
   4  -7   1 343.108 16.7152  22
   4  -7   1 371.064 17.6205  16
   4  -7   1 362.718 15.2872  19
   4   7  -1 390.677 27.3359   4
  -4  -7  -1 354.858 17.4965  15
   4  -7   1 370.990 20.4577   1
  -4  -7  -1 364.452 24.9883   2
   4  -7   1 358.686 17.6291  14
  -4   7   1 373.224 21.8397   2
   4  -7   1 370.643 21.0401   4
   4  -7   1 351.712 23.5528   2
   4  -7   1 384.097 21.9653   3
   4   7  -1 278.779 37.1983  12
  -4  -7  -1 334.426 17.9186  21
   4   7  -1 357.184 22.3643   3
  -4   7   1 361.696 16.2854  22
   4  -7   1 391.785 17.1522  21
   4   7  -1 339.424 17.6070  19
   4   7  -1 369.352 21.1379   3
   4   7   1 351.901 21.1447   3
   4  -7  -1 379.174 21.0940   1
   4   7   1 317.637 16.1184  15
   4   7   1 364.017 21.7043   3
  -4   7  -1 392.954 21.7962   2
   4  -7  -1 395.779 21.9190   4
   4  -7  -1 360.795 16.3844  22
   4   7   1 360.093 25.8786   4
  -4  -7   1 326.944 16.7695  21
   4  -7  -1 349.601 15.8285  17
  -4   7  -1 384.121 16.9482  22
   4  -7  -1 360.679 15.4552  20
  -4  -7   1 373.028 17.8850  15
   4  -7  -1 326.644 16.6572  14
   4   7   1 348.528 17.6751  18
   4   7   1 347.566 14.2489  23
  -4   7  -1 392.109 16.3061  17
   4  -7  -1 361.822 21.4281   3
   4   7   1 321.268 25.2376   1
   4   7   1 369.884 17.8171  19
  -4  -7   1 383.334 24.6228   2
   4  -7  -1 351.946 17.0147  21
  -4  -7   1 359.495 18.7659  14
   4  -7  -1 408.431 25.3310   2
   5  -7   1 463.702 30.3936   2
  -5   7   1 466.418 19.8710  17
  -5  -7  -1 456.916 31.1835   2
   5   7  -1 483.926 29.7820   3
   5  -7   1 474.429 22.0712  21
   5   7  -1 466.460 52.8378  12
   5  -7   1 441.938 21.3373  22
   5  -7   1 482.487 27.8750   1
  -5   7   1 492.946 21.2250  22
  -5   7   1 473.787 28.0619   2
   5  -7   1 474.197 22.9278  16
  -5  -7  -1 490.608 24.4032  14
   5   7  -1 489.234 28.4883   3
   5   7  -1 517.826 35.6601   1
   5  -7   1 455.428 22.0203  14
   5   7  -1 499.965 34.6393   4
   5  -7   1 471.039 19.2608  20
   5   7  -1 502.000 21.7105  21
   5   7  -1 480.726 23.2167  19
  -5  -7  -1 527.367 23.4300  15
   5  -7   1 484.516 28.3995   4
   5   7  -1 473.062 22.9946  18
   5  -7   1 445.842 28.4629   3
   5  -7   1 472.586 20.4472  19
   5  -7  -1 465.027 28.0678   1
   5  -7  -1 496.975 29.1951   3
  -5  -7   1 476.073 24.0023  14
   5   7   1 469.738 19.1239  23
   5   7   1 526.733 35.1108   1
   5  -7  -1 458.516 19.8898  20
  -5   7  -1 456.844 20.2156  17
   5   7   1 510.394 21.7149  21
   5  -7  -1 462.374 28.5302   4
  -5   7  -1 470.071 21.6178  22
   5   7   1 467.415 33.2278   4
   5   7   1 386.124 48.1624  12
   5   7   1 502.755 23.0571  18
   5   7   1 500.469 23.1706  19
   5   7   1 485.641 18.7908  23
   5   7   1 510.621 29.4101   3
   5  -7  -1 472.877 22.2575  21
  -5  -7   1 459.071 22.8486  15
  -5   7  -1 494.862 28.0527   2
  -5  -7   1 457.174 31.1896   2
   5  -7  -1 448.535 21.2752  14
   5  -7  -1 493.994 31.4403   2
   5   7   1 472.153 28.3415   3
  -6  -7  -1 2.97552 2.32928  15
   6  -7   1 4.94628 2.09815  14
   6   7  -1 2.02531 3.30501   3
   6   7  -1 1.81378 4.83337   4
   6  -7   1 0.01538 2.41255   1
   6  -7   1 2.18505 1.82073  19
   6  -7   1 -2.7733 2.53375   2
   6   7  -1 -0.4410 3.62689   3
   6   7  -1 1.63994 2.13652  21
   6   7  -1 0.45922 2.25894  19
   6  -7   1 2.52724 2.55727  16
   6   7  -1 8.04821 20.6971  12
   6  -7   1 1.94198 2.49078  21
   6  -7   1 3.61514 3.95135   3
  -6  -7  -1 8.78028 5.74018   2
   6  -7   1 3.35524 3.07178   4
   6   7  -1 0.84487 3.99307   1
  -6   7   1 5.70019 1.37736  17
  -6  -7  -1 5.34447 3.22194  14
  -6   7   1 9.09839 2.58237  22
   6  -7   1 2.48445 1.10944  20
  -6  -7  -1 5.65613 3.11050  13
   6   7  -1 5.33880 2.68858  18
  -6   7   1 2.83051 3.47620   2
   6   7   1 9.49476 6.81414   1
   6   7   1 10.6991 3.88710  19
   6   7   1 4.69725 2.47275  21
  -6  -7   1 4.03998 2.85079  14
   6   7   1 6.69038 2.84150  18
   6  -7  -1 1.42474 3.98656   2
   6  -7  -1 5.64834 4.02709   3
   6  -7  -1 8.51387 2.33152  14
  -6   7  -1 7.65155 2.65469  22
  -6  -7   1 -2.6007 4.01700   2
   6  -7  -1 7.55078 4.36576   1
  -6   7  -1 3.15914 3.43899   2
   6   7   1 5.76976 4.27621   3
   6   7   1 6.48497 1.37355  23
   6   7   1 -8.3977 20.9878  12
   6  -7  -1 9.95778 1.99562  20
   6  -7  -1 8.47040 2.58057  19
  -6  -7   1 4.12171 2.81286  15
   6   7   1 2.36451 5.24839   4
   6  -7  -1 1.19839 3.09652   4
   6  -7  -1 12.3349 3.57047  21
   7  -7   1 250.024 13.5540  19
  -7  -7  -1 292.418 16.8754  13
   7  -7   1 262.504 22.7561   4
   7   7  -1 258.824 23.4725   3
   7   7  -1 262.567 16.3517  19
   7   7  -1 250.590 14.4292  21
  -7   7   1 270.145 14.0639  22
   7   7  -1 258.849 15.6974  18
   7  -7   1 275.182 16.5165  16
   7   7  -1 276.695 22.2028   3
   7   7  -1 254.624 10.8139  23
   7   7  -1 252.167 27.3176   4
   7  -7   1 268.351 22.2111   1
   7   7  -1 242.514 27.1025   1
  -7  -7  -1 257.632 17.0789  14
   7  -7   1 251.735 15.0707  21
   7  -7   1 253.821 23.3037   2
  -7  -7  -1 279.385 16.5449  15
  -7   7   1 244.263 20.9727   2
   7  -7   1 250.544 23.0557   3
   7   7   1 258.151 22.6831   3
   7  -7  -1 240.257 21.9889   4
   7   7   1 262.683 15.1600  18
  -7   7  -1 203.160 19.0878   2
  -7   7  -1 237.022 13.7035  22
   7  -7  -1 269.934 22.4714   1
   7   7   1 187.201 44.6895  12
   7   7   1 238.284 26.1196   1
   7   7   1 247.330 15.4895  19
  -7  -7   1 238.288 15.5832  15
   7   7   1 240.635 11.1095  23
  -7  -7   1 240.203 16.2922  14
   7  -7  -1 249.862 11.6825  20
  -7   7  -1 222.392 10.6579  17
   7   7   1 257.161 14.1177  21
   7  -7  -1 256.801 13.6482  19
   7  -7  -1 214.385 12.6784  14
   7  -7  -1 260.660 15.0563  21
   7  -7  -1 260.191 23.1394   3
   7   7   1 270.752 27.2316   4
   7   7   1 256.202 22.1470   3
   7  -7  -1 249.473 23.0850   2
   8   7  -1 56.2133 7.19978  18
   8   7  -1 37.9748 12.7626   4
   8  -7   1 51.2660 12.0368   3
   8  -7   1 47.8452 6.80096  21
   8   7  -1 53.4480 6.60317  21
  -8  -7  -1 38.8054 7.86185  14
   8   7  -1 54.1236 7.59273  19
  -8  -7  -1 42.9605 7.37608  13
  -8   7   1 47.4597 5.59026  22
   8   7  -1 52.9422 14.1349   1
   8   7  -1 56.2827 13.4357   3
   8  -7   1 45.9306 8.07399  16
   8  -7   1 52.4423 11.7785   4
   8  -7   1 41.2141 12.0116   2
   8   7  -1 54.0684 3.39912  23
   8  -7   1 55.9340 5.92224  19
   8  -7   1 47.6090 11.2077   1
  -8  -7  -1 45.5103 7.96314  15
   8  -7  -1 48.2591 12.1135   3
  -8  -7   1 53.9395 7.29747  15
   8  -7  -1 48.5511 5.88945  19
  -8  -7   1 59.0439 7.57269  13
   8  -7  -1 43.0588 7.42932  21
   8   7   1 36.9549 3.78912  23
   8   7   1 31.9958 11.3152   1
   8  -7  -1 31.8639 8.71211   1
  -8  -7   1 53.5164 7.80647  14
   8   7   1 48.4940 7.08867  19
  -8   7  -1 55.3717 6.16246  22
   8   7   1 43.0713 12.6744   3
   8  -7  -1 46.2484 11.5523   4
   8  -7  -1 37.3564 11.4221   2
   8   7   1 58.8101 15.9774   4
   8   7   1 58.4330 7.03075  18
   8   7   1 43.1747 6.11061  21
   9  -7   1 14.6970 5.12969  16
  -9   7   1 12.8373 3.90947  22
  -9  -7  -1 17.2752 5.07364  13
   9   7  -1 12.4460 4.80063  21
   9   7  -1 16.4197 5.22258  19
   9   7  -1 14.0721 4.47530  18
   9  -7   1 15.7859 4.23410  19
   9  -7   1 7.21880 4.57136  21
  -9  -7  -1 28.1288 6.39103  15
  -9  -7  -1 9.88631 5.34765  14
  -9  -7   1 13.8555 4.75678  13
   9   7   1 12.1438 4.81728  21
   9  -7  -1 11.0823 4.91981  16
   9  -7  -1 18.1200 5.16081  21
  -9   7  -1 15.1310 4.31702  22
   9  -7  -1 18.6073 4.56025  19
  -9  -7   1 16.5644 5.25845  15
   9   7   1 14.8065 5.01989  16
   9   7   1 12.8685 4.58258  18
  -9  -7   1 12.1294 4.76613  14
   9   7   1 13.5339 5.50701  19
  10   7  -1 2.89778 4.20815  19
 -10  -7  -1 4.37284 3.70677  13
 -10  -7  -1 9.68299 4.82164  14
  10  -7   1 9.37383 3.35321  19
 -10   7   1 5.90111 3.37286  22
  10  -7   1 -0.4855 3.36967  21
  10  -7   1 10.1048 5.11275  16
  10   7  -1 -0.6026 2.87873  21
 -10  -7  -1 6.41018 3.52607  15
  10   7  -1 -1.2104 2.69072  18
 -10  -7   1 10.1018 4.98070  15
  10  -7  -1 6.14755 4.33362  16
  10  -7  -1 9.01678 4.24827  19
  10   7   1 10.5948 4.13926  21
 -10  -7   1 1.69543 3.74964  14
  10   7   1 6.71534 4.12852  19
  10   7   1 4.00433 3.84164  16
 -10  -7   1 6.27287 4.19088  13
  10  -7  -1 15.8646 5.06085  21
 -10   7  -1 11.5713 3.94038  22
  10   7   1 6.48409 3.30429  18
 -11  -7  -1 85.9246 11.2725  14
  11   7  -1 92.0469 10.6455  16
 -11   7   1 83.5558 8.58946  22
  11   7  -1 75.7250 9.22518  21
  11  -7   1 97.8395 9.07364  19
  11  -7   1 94.6937 11.7034  16
  11   7  -1 97.1048 10.0870  18
 -11  -7  -1 87.6624 9.99085  13
  11  -7   1 103.352 10.7833  21
  11   7  -1 96.7794 11.2685  19
 -11  -7   1 73.5810 10.1015  15
 -11  -7   1 82.1921 9.67003  13
  11   7   1 66.8558 8.72029  21
  11   7   1 71.0527 9.60991  16
 -11   7  -1 88.4678 8.78863  22
  11  -7  -1 84.2986 8.86785  19
  11  -7  -1 85.9024 10.9103  16
  11   7   1 74.7616 10.1795  19
  11   7   1 90.5024 9.54021  18
  11  -7  -1 82.6763 9.76304  21
 -11  -7   1 75.5824 10.7319  14
   0   8   1 389.257 61.8407   6
   0   8   1 363.998 38.1152   9
   0   8  -1 352.753 39.6642   7
   0   8   1 423.348 17.4354  18
   0  -8  -1 372.208 48.6260   5
   0  -8   1 343.619 23.2959  12
   0  -8   1 374.625 17.5871   3
   0   8  -1 400.357 18.5455  17
   0   8  -1 402.387 63.3856   6
   0  -8   1 385.544 29.7704   8
   0   8   1 424.262 16.4458  19
   0   8  -1 399.822 17.3471  18
   0  -8   1 351.336 42.6844   5
   0  -8  -1 424.440 18.0704  22
   0  -8  -1 414.535 18.6284  17
   0   8  -1 354.679 27.9422  10
   0  -8  -1 438.328 17.2256  15
   0  -8  -1 410.705 18.5112  14
   0  -8  -1 415.746 17.6335  18
   0   8   1 425.953 17.8328  23
   0   8  -1 399.819 39.6565   9
   0  -8   1 385.319 18.4087  17
   0   8   1 418.105 18.5611  17
   0  -8   1 376.943 16.8478  23
   0  -8   1 401.764 17.3773  15
   0  -8  -1 408.733 17.0190  23
   0  -8  -1 418.619 17.0985  19
   0   8  -1 409.506 16.1196  19
   0  -8   1 369.735 17.9222  22
   0  -8   1 371.809 17.2505  18
   0  -8  -1 409.494 33.2909   8
  -1  -8  -1 264.854 15.4830   3
  -1  -8  -1 276.834 28.3141   8
   1   8  -1 236.632 14.6825   1
   1  -8   1 246.015 11.7412  15
  -1   8   1 191.446 30.8024   9
   1  -8   1 256.273 10.4115  16
   1   8  -1 249.296 14.5648   4
   1  -8   1 247.548 12.0764  23
  -1  -8  -1 249.390 12.0284  19
   1  -8   1 238.379 12.5179  17
  -1  -8  -1 257.955 11.4962  21
  -1   8   1 260.331 11.9508  22
  -1   8   1 238.130 12.4361  17
  -1   8   1 196.412 52.3440   6
  -1  -8  -1 249.254 12.3852  18
   1   8  -1 249.963 13.0399  17
   1   8  -1 262.839 31.2185   9
   1  -8   1 241.846 12.4565  22
  -1  -8  -1 198.489 40.4777   5
   1  -8   1 254.671 14.7342   2
   1  -8   1 250.022 11.1008  21
   1  -8   1 244.632 11.2541  18
   1   8  -1 259.345 12.6429   4
  -1   8   1 255.669 11.1196  18
  -1  -8  -1 269.506 11.9481  15
  -1   8   1 261.803 12.7907  23
   1   8  -1 244.930 11.2180  19
   1   8  -1 253.262 12.3805  18
  -1  -8  -1 265.970 13.9970  17
   1   8  -1 257.585 55.3168   6
   1   8  -1 252.288 13.1842   1
   1  -8   1 255.135 24.1060   8
  -1  -8  -1 253.215 13.1592  14
  -1  -8  -1 260.224 12.4344  22
   1  -8   1 251.590 41.8202   5
  -1  -8  -1 262.459 10.9546  23
  -1   8  -1 237.872 12.0995  17
  -1   8  -1 225.863 10.3186  18
  -1  -8   1 241.998 13.6084  17
  -1  -8   1 212.518 11.5980  22
   1  -8  -1 238.949 10.7488  18
  -1  -8   1 237.739 12.4730  14
   1   8   1 237.715 11.6051  18
   1  -8  -1 248.907 10.8946  15
  -1  -8   1 213.282 10.3575  21
  -1   8  -1 230.683 11.3588  22
  -1   8  -1 289.979 65.6491   6
  -1  -8   1 199.451 23.8539   8
   1  -8  -1 226.568 11.2042  23
   1   8   1 239.506 29.0709   9
  -1  -8   1 219.305 9.91015  23
  -1  -8   1 198.902 39.3876   5
   1   8   1 235.820 12.2710  17
   1  -8  -1 229.858 11.5424  22
   1  -8  -1 251.000 10.2638  19
  -1  -8   1 245.854 11.4088  15
  -1  -8   1 220.480 13.8406   3
   1   8   1 234.106 12.3646   4
   1   8   1 230.699 12.4524   1
  -1  -8   1 217.553 11.4083  18
   1  -8  -1 216.862 11.6845  17
   1  -8  -1 228.157 24.1038   8
   1   8   1 212.269 49.1353   6
   1  -8  -1 259.447 44.0132   5
  -1  -8   1 246.635 23.5474  12
   1  -8  -1 264.570 15.3949   2
   1   8   1 233.865 10.5942  19
   1   8   1 237.839 10.8226  23
  -1   8  -1 211.535 32.9824   9
   2  -8   1 187.421 8.76863  20
  -2  -8  -1 189.672 9.76472  15
  -2   8   1 169.804 49.1213   6
   2   8  -1 179.258 9.17317  15
  -2  -8  -1 189.216 10.3357  18
   2   8  -1 134.539 45.7974   6
   2  -8   1 188.010 8.10107  18
  -2  -8  -1 182.471 40.0242   5
   2   8  -1 193.172 9.64724  19
  -2  -8  -1 175.118 9.18482  21
   2   8  -1 198.753 10.4549  18
   2  -8   1 194.341 23.4631   8
  -2  -8  -1 173.272 10.8872  14
  -2  -8  -1 195.280 14.6588   3
  -2   8   1 128.630 27.5944   9
   2  -8   1 190.796 9.10488  21
   2  -8   1 193.180 8.84252  16
   2  -8   1 185.323 36.5874   5
   2   8  -1 185.035 14.6192   1
  -2  -8  -1 192.504 24.2141   8
   2  -8   1 171.338 9.92330  23
  -2   8   1 177.434 10.4823  23
  -2   8   1 186.105 9.86812  17
  -2  -8  -1 183.086 10.0596  19
  -2  -8  -1 184.300 13.9198   2
   2   8  -1 187.493 12.5878   4
   2   8  -1 173.497 30.6725   9
  -2  -8  -1 187.787 10.2421  22
   2  -8   1 182.744 9.88189  17
  -2   8   1 178.941 9.22106  22
   2   8  -1 179.500 14.1346   4
   2  -8   1 196.035 13.2278   2
   2   8  -1 200.492 10.8698  17
   2  -8   1 190.712 10.2760  22
  -2   8  -1 186.324 9.60637  22
  -2  -8   1 205.670 10.2226  15
   2  -8  -1 186.869 9.02465  20
   2   8   1 176.124 8.91146  15
  -2  -8   1 192.946 9.29024  21
   2   8   1 110.472 36.9239   6
   2  -8  -1 194.733 43.6479   5
   2   8   1 190.776 8.50437  23
   2   8   1 188.733 26.7426   9
  -2   8  -1 196.944 10.1526  17
   2   8   1 189.931 10.6682  17
  -2  -8   1 195.568 14.0285   2
  -2  -8   1 181.123 10.0996  18
   2  -8  -1 195.817 8.94957  16
   2  -8  -1 175.629 7.92940  19
   2  -8  -1 173.050 13.3315   2
  -2  -8   1 187.879 10.4444  20
  -2  -8   1 150.211 21.7095   8
   2  -8  -1 172.842 9.61865  17
  -2  -8   1 142.026 32.0898   5
   2  -8  -1 181.999 9.80580  22
   2  -8  -1 184.274 8.35310  18
   2   8   1 189.068 10.2409  18
  -2   8  -1 195.204 31.9528   9
   2  -8  -1 169.600 23.6192   8
   2  -8  -1 179.533 9.90570  23
  -2   8  -1 115.068 39.7166   6
   2   8   1 173.760 13.5044   1
  -2  -8   1 179.832 10.9824  14
   2   8   1 205.056 14.1558   4
   2  -8  -1 186.336 9.26207  21
   2   8   1 188.576 9.51285  19
   3   8  -1 50.9799 5.27879   3
   3  -8   1 58.9902 7.61467   2
   3  -8   1 53.9072 3.93024  13
   3   8  -1 61.3278 5.38421  18
   3   8  -1 57.5853 8.60583   4
  -3   8   1 41.6086 4.02518  17
   3  -8   1 53.6851 4.41961  16
  -3  -8  -1 51.6382 7.91683   3
  -3  -8  -1 41.2831 4.40050  15
   3  -8   1 56.9236 4.39005  21
   3  -8   1 58.8877 4.93527  22
   3   8  -1 58.3345 5.39623  17
   3   8  -1 59.6382 4.98048   3
   3  -8   1 42.5212 5.58762   3
   3  -8   1 55.9436 3.58616  20
   3   8  -1 51.4960 3.08882  16
   3   8  -1 67.5895 9.24721   1
   3   8  -1 56.6400 4.98380  19
   3  -8   1 51.1227 4.25736  17
   3  -8   1 47.2714 4.57026   4
  -3   8   1 44.8399 3.97901  22
   3   8  -1 48.2022 4.14944  15
   3  -8  -1 41.6659 8.02523   2
   3   8   1 48.5097 2.73249  23
   3  -8  -1 47.7017 3.67554  13
   3   8   1 44.8049 4.26927   3
   3  -8  -1 49.8951 3.95255  17
   3  -8  -1 50.3199 3.66316  20
  -3  -8   1 54.6604 8.09023   2
   3   8   1 40.1165 4.58743  18
   3   8   1 33.4692 7.51479   4
   3   8   1 31.2990 7.74931   1
  -3  -8   1 61.8123 6.00188  14
   3  -8  -1 44.0101 4.13410  21
   3   8   1 39.6433 4.20530   3
   3  -8  -1 46.8072 4.24311  16
   3  -8  -1 43.8505 4.01351  22
   3   8   1 41.1466 4.30964  19
   3   8   1 46.5337 3.77166  15
   3  -8  -1 45.0857 2.70193  19
   4   8  -1 495.140 46.9545  12
   4   8  -1 504.380 27.7649   3
   4  -8   1 525.544 26.1529   4
   4  -8   1 539.167 31.2944   2
  -4  -8  -1 544.227 25.9332  14
   4  -8   1 535.761 23.4031  21
   4   8  -1 466.305 23.7164  17
  -4  -8  -1 568.312 33.2609   2
   4  -8   1 540.824 21.1994  20
   4   8  -1 529.484 24.2790  19
   4   8  -1 546.587 34.7659   1
   4  -8   1 516.831 21.4812  13
   4  -8   1 508.184 25.3695   1
   4  -8   1 526.818 20.7115  19
   4  -8   1 551.201 28.4573   3
  -4  -8  -1 569.402 24.4687  15
   4  -8   1 552.129 23.9183  16
   4  -8   1 514.462 22.9008  17
   4  -8   1 498.692 23.4713  22
  -4   8   1 552.102 22.5818  17
   4   8  -1 498.052 26.1538   3
  -4   8   1 551.569 22.7527  22
   4   8  -1 538.699 24.6716  18
   4  -8   1 492.492 24.3736  14
   4   8  -1 523.230 21.7752  16
  -4  -8   1 504.216 31.8037   2
   4  -8  -1 504.374 22.5291  17
   4  -8  -1 561.736 27.0400   4
  -4  -8   1 510.022 25.6030  14
   4  -8  -1 537.583 25.9310   1
  -4   8  -1 529.513 23.2572  22
  -4   8  -1 548.368 28.4327   2
   4  -8  -1 537.906 23.6671  21
   4  -8  -1 488.582 22.8503  22
   4  -8  -1 536.435 21.4016  19
   4  -8  -1 567.079 24.2165  16
  -4  -8   1 475.840 24.4608  21
  -4   8  -1 522.128 22.8533  17
   4  -8  -1 544.257 32.0464   2
   4   8   1 532.056 27.1242   3
   4   8   1 546.838 24.5973  18
   4  -8  -1 564.390 28.4312   3
   4   8   1 530.028 24.1885  19
   4   8   1 531.257 33.5601   1
   4  -8  -1 525.661 23.9303  14
   4  -8  -1 549.555 22.0761  20
  -4  -8   1 524.773 24.4975  15
   4   8   1 512.894 26.5103   3
  -5   8   1 95.9275 10.6298   2
   5  -8   1 110.049 12.6962   2
  -5  -8  -1 119.129 9.69484  14
   5   8  -1 103.704 10.3165   3
   5   8  -1 88.7952 7.83408  18
   5  -8   1 91.9580 7.20621  21
  -5   8   1 106.157 6.05304  17
   5  -8   1 101.357 9.86939   1
   5  -8   1 99.0061 5.72772  19
   5  -8   1 88.8651 6.63989  22
  -5  -8  -1 103.053 8.09995  15
   5  -8   1 115.455 11.9375   3
   5   8  -1 53.5740 23.5484  12
   5   8  -1 103.626 8.19993  19
   5  -8   1 101.057 7.86181  16
   5   8  -1 104.039 7.11754  21
   5   8  -1 97.1474 13.9358   4
   5   8  -1 106.912 11.6248   3
  -5   8   1 107.536 6.85905  22
   5  -8   1 107.559 10.2388   4
  -5  -8  -1 89.7131 12.6282   2
   5   8  -1 92.1579 14.0642   1
   5  -8   1 91.9480 7.18328  14
   5   8   1 102.767 8.12485  19
   5   8   1 124.746 15.1240   1
  -5   8  -1 97.9873 6.22096  17
   5  -8  -1 98.4474 10.3336   4
   5  -8  -1 101.807 7.66573  21
  -5   8  -1 104.903 7.22060  22
  -5  -8   1 121.527 13.7295   2
  -5   8  -1 82.1429 10.0665   2
   5   8   1 95.5479 10.4098   3
   5  -8  -1 88.0398 6.29259  22
  -5  -8   1 97.8049 8.02382  15
   5   8   1 108.414 11.1907   3
   5  -8  -1 103.415 5.76054  20
   5   8   1 99.9665 8.05458  18
   5  -8  -1 92.8810 6.81356  14
   5  -8  -1 107.233 12.8909   2
   5   8   1 95.4024 13.6586   4
  -5  -8   1 105.538 9.23500  14
   5  -8  -1 110.457 10.4740   1
   5  -8  -1 106.922 11.2769   3
   6   8  -1 48.9970 9.15494   3
   6  -8   1 47.8455 5.52606  21
  -6  -8  -1 53.8313 6.21168  15
   6  -8   1 44.8105 11.1341   2
   6   8  -1 51.2044 28.2935  12
  -6   8   1 41.3632 8.87929   2
   6   8  -1 49.3431 5.35822  21
  -6   8   1 51.0981 3.66679  17
  -6  -8  -1 44.6444 11.7147   2
   6   8  -1 55.2252 13.1617   1
   6  -8   1 34.9037 7.61030   1
   6  -8   1 39.6451 8.25276   4
  -6  -8  -1 49.2302 6.71626  14
   6   8  -1 49.2991 10.3769   3
   6   8  -1 56.2153 6.37014  18
  -6  -8  -1 49.0841 6.70824  13
   6   8  -1 54.0842 13.2476   4
   6  -8   1 56.2579 10.9427   3
   6  -8   1 51.1519 6.02917  16
  -6   8   1 42.1056 4.42618  22
   6   8  -1 54.1433 6.40172  19
   6  -8   1 48.5499 4.14642  19
  -6  -8   1 55.7577 6.44867  15
   6  -8  -1 53.1610 3.87261  20
   6   8   1 57.5844 5.72212  21
   6  -8  -1 59.8945 8.92336   1
   6  -8  -1 65.2857 9.18278   4
  -6  -8   1 46.9989 10.8844   2
  -6   8  -1 47.7129 8.85110   2
   6  -8  -1 53.9303 4.90761  19
   6   8   1 64.1506 9.75470   3
   6  -8  -1 77.6989 11.6990   2
  -6   8  -1 63.7702 5.62753  22
   6  -8  -1 58.2956 6.09868  21
   6   8   1 60.3922 6.55170  18
  -6   8  -1 54.1065 4.22463  17
   6  -8  -1 48.0354 4.89755  14
   6   8   1 86.5382 13.3647   4
  -6  -8   1 57.7708 7.22736  14
   6  -8  -1 38.5128 9.65795   3
   6   8   1 30.2640 29.5717  12
   6   8   1 62.0609 10.0390   3
   6   8   1 59.3873 13.6159   1
   6   8   1 74.3718 7.13407  19
   7   8  -1 61.9324 6.63670  21
   7   8  -1 76.8039 8.02507  19
   7  -8   1 78.3500 11.4192   1
  -7   8   1 58.2390 5.76901  22
  -7  -8  -1 68.8860 8.45784  14
  -7  -8  -1 67.8657 8.37955  13
   7   8  -1 73.5269 7.91699  18
   7   8  -1 86.6844 18.3363   4
   7  -8   1 64.7204 13.3403   2
   7  -8   1 78.1271 7.53640  21
   7  -8   1 80.4838 11.1654   4
   7   8  -1 75.6127 11.6256   3
   7  -8   1 73.3366 5.72432  19
   7  -8   1 66.5642 7.69439  16
   7   8  -1 59.7201 12.8993   3
  -7  -8  -1 71.0298 7.75648  15
   7   8  -1 56.7615 14.9032   1
   7   8   1 60.8228 14.8870   4
   7  -8  -1 52.1853 11.0376   1
   7   8   1 82.8445 12.8335   3
   7   8   1 86.8737 8.52286  19
   7  -8  -1 76.2769 4.86660  20
  -7   8  -1 78.9931 6.82962  22
   7   8   1 77.0605 11.7907   3
  -7   8  -1 82.0344 4.81932  17
   7  -8  -1 65.7479 13.1133   3
   7  -8  -1 63.9575 13.2536   2
   7  -8  -1 77.9230 6.36434  19
   7   8   1 61.4762 15.0040   1
   7   8   1 62.7278 7.40682  18
  -7   8  -1 67.2608 11.8004   2
   7  -8  -1 75.9904 7.67929  21
   7  -8  -1 64.9822 10.4341   4
  -7  -8   1 83.6791 8.66929  15
  -7  -8   1 70.5504 8.60560  14
   7  -8  -1 66.0979 7.75761  16
   7   8   1 72.8452 6.93923  21
  -8  -8  -1 172.906 13.4850  13
   8  -8   1 185.127 10.8687  19
   8  -8   1 192.810 13.7817  16
   8  -8   1 167.029 12.2300  21
   8   8  -1 173.831 13.3622  19
  -8   8   1 162.364 10.6118  22
  -8  -8  -1 169.748 13.3131  15
   8   8  -1 162.290 11.5730  21
   8   8  -1 176.933 12.9047  18
  -8  -8  -1 177.860 14.3507  14
  -8  -8   1 192.466 14.0704  13
   8   8   1 144.380 11.1851  21
   8   8   1 164.302 11.7393  16
   8  -8  -1 153.911 12.9787  16
  -8   8  -1 194.525 11.6932  22
   8   8   1 176.499 12.7089  18
   8  -8  -1 173.735 12.5310  21
  -8  -8   1 193.056 14.8478  14
   8   8   1 176.604 13.3485  19
  -8  -8   1 179.823 13.7503  15
   8  -8  -1 171.687 10.8851  19
   9  -8   1 66.5776 8.33122  21
   9  -8   1 75.3602 8.96634  16
  -9  -8  -1 83.4675 9.23358  13
   9   8  -1 53.8586 7.10364  21
   9   8  -1 64.1556 8.85579  19
   9   8  -1 62.3803 7.91525  18
  -9  -8  -1 64.8584 8.36716  15
   9  -8   1 72.7212 7.04234  19
  -9  -8  -1 63.3450 9.04341  14
  -9   8   1 63.6606 6.54705  22
  -9  -8   1 69.6160 9.08655  13
  -9  -8   1 65.1741 8.71337  15
   9   8   1 67.6859 7.60995  21
   9  -8  -1 76.4025 7.21994  19
   9  -8  -1 74.8712 8.62181  21
   9   8   1 58.2530 8.22145  19
  -9   8  -1 73.0596 7.40046  22
  -9  -8   1 65.5992 9.49801  14
   9   8   1 57.6668 7.49333  16
   9  -8  -1 70.9996 9.14578  16
   9   8   1 67.5973 8.23709  18
  10   8  -1 19.1426 5.82895  19
  10  -8   1 5.33510 3.55510  19
  10  -8   1 12.1007 4.90876  21
 -10  -8  -1 6.89792 3.85958  13
 -10   8   1 9.41926 3.71337  22
  10   8  -1 2.85921 3.69583  21
  10   8  -1 10.6683 4.43009  18
 -10  -8  -1 2.01279 3.11821  15
 -10  -8  -1 3.32228 4.20873  14
  10  -8   1 17.5366 5.68178  16
  10   8  -1 11.6251 4.62800  16
  10   8   1 12.7952 4.86137  19
 -10  -8   1 14.4086 5.63476  14
  10   8   1 7.15485 3.68354  21
 -10   8  -1 6.79490 3.91118  22
  10  -8  -1 10.4234 4.94074  16
 -10  -8   1 8.20291 4.16144  15
  10   8   1 11.4611 4.31733  18
  10   8   1 10.9064 4.35329  16
 -10  -8   1 10.5987 4.98833  13
  10  -8  -1 9.59176 3.63492  19
  10  -8  -1 10.6533 4.89150  21
  11   8  -1 12.0660 4.77890  21
  11  -8   1 13.4199 5.53934  16
  11   8  -1 20.6573 6.08903  19
  11  -8   1 13.6040 4.46614  19
 -11   8   1 11.4963 5.73674  22
  11   8  -1 16.1962 5.26531  18
 -11  -8  -1 14.7854 5.81005  13
 -11  -8  -1 14.4863 6.70891  14
  11  -8   1 14.7991 5.00411  21
  11   8  -1 20.9877 6.29092  16
  11   8   1 24.9585 5.74799  18
 -11  -8   1 22.0307 6.87198  14
  11   8   1 8.21654 4.23457  21
 -11  -8   1 17.7856 6.00094  13
  11  -8  -1 20.0124 6.46669  16
  11  -8  -1 18.5104 6.27923  21
 -11   8  -1 18.5166 5.29628  22
  11  -8  -1 16.7927 5.12009  19
  11   8   1 18.7439 5.70817  19
 -11  -8   1 19.9529 6.69711  15
  11   8   1 10.3707 4.99012  16
   0   9   1 32.5266 3.22916  18
   0   9   1 36.1047 2.71046  19
   0  -9   1 28.9053 2.77282  23
   0   9  -1 35.2027 2.38189  19
   0  -9  -1 27.2833 3.30581  22
   0  -9   1 28.1908 3.17274  15
   0   9  -1 35.0765 4.10826  17
   0  -9  -1 30.4290 3.86792  14
   0  -9  -1 30.0458 3.07443  15
   0  -9  -1 32.5800 3.26241  18
   0   9   1 32.6299 3.40131  23
   0  -9   1 34.2099 3.19621  18
   0  -9  -1 32.7771 2.87870  23
   0  -9   1 28.6189 3.44445   3
   0   9   1 31.8193 3.96082  17
   0  -9  -1 29.1718 2.91435  19
   0  -9   1 30.9406 4.07674  14
   0   9  -1 30.8489 3.22315  18
   0  -9   1 25.1459 3.26673  22
  -1  -9  -1 55.8468 4.42887  19
  -1  -9  -1 58.3437 6.75514   3
  -1   9   1 47.4852 4.74673  23
  -1  -9  -1 58.4873 3.69430  23
   1  -9   1 63.1335 4.61266  15
  -1  -9  -1 56.8508 5.54344  14
  -1  -9  -1 48.3819 4.97540  22
   1   9  -1 71.9452 5.16110   1
   1   9  -1 72.4463 5.84365  17
  -1  -9  -1 60.0143 4.54801  15
   1  -9   1 54.0933 4.85634  22
   1  -9   1 61.1500 4.61613  23
   1  -9   1 62.2655 3.94947  21
   1   9  -1 71.3952 5.17507  18
   1  -9   1 55.7445 6.37622   2
   1  -9   1 59.6243 3.18481  16
  -1  -9  -1 60.9712 4.88142  18
  -1  -9  -1 53.1487 3.96045  21
   1  -9   1 63.0464 4.13182  18
  -1  -9   1 66.3793 5.79895  14
   1  -9  -1 46.1000 6.20891   2
  -1  -9   1 61.0323 7.00516   2
   1  -9  -1 41.7528 4.10967  22
  -1   9  -1 56.2732 3.67802  18
   1  -9  -1 43.0332 3.18257  19
   1  -9  -1 45.0726 3.76819  15
  -1  -9   1 59.7250 3.35194  23
  -1  -9   1 55.1633 4.49514  18
  -1  -9   1 58.2070 6.67310   3
   1  -9  -1 46.8227 3.98723  23
   1   9   1 47.3315 3.80508  23
  -1   9  -1 56.5075 4.62983  22
   1  -9  -1 47.6787 3.70139  18
   1   9   1 49.1201 3.60889  19
   1   9   1 49.6230 4.99059  17
  -1   9  -1 46.7952 4.74004  17
   1   9   1 51.6997 4.46977  18
   2   9  -1 28.0080 3.11814  19
  -2  -9  -1 37.6857 7.36165   3
   2  -9   1 28.9111 2.29396  18
  -2  -9  -1 37.6504 4.79520  14
  -2   9   1 33.2356 3.80460  17
  -2   9   1 34.2325 4.17963  23
   2   9  -1 24.9918 5.38022   1
   2   9  -1 32.2120 4.59155  18
   2  -9   1 29.0714 3.50867  23
  -2  -9  -1 32.2742 3.19127  21
   2   9  -1 27.4263 4.19765  17
   2  -9   1 30.6384 3.70176  22
   2  -9   1 30.3206 2.57434  16
   2  -9   1 39.1183 6.90024   2
   2  -9   1 33.0139 2.89406  20
   2   9  -1 32.0074 4.74230   4
  -2   9   1 36.7065 3.49509  22
  -2  -9  -1 40.4690 8.29725   2
   2   9  -1 23.6724 5.98479   4
   2  -9   1 30.9908 2.99928  21
  -2   9  -1 24.9670 3.27027  22
   2   9   1 28.5631 4.36746  17
   2   9   1 31.0124 3.78297  18
   2  -9  -1 29.2938 3.44020  17
   2  -9  -1 32.8722 2.25949  19
   2   9   1 31.3699 2.54575  23
   2  -9  -1 24.5926 3.22647  22
   2   9   1 31.6918 3.28337  19
  -2  -9   1 22.4911 4.51916  14
   2  -9  -1 35.6760 3.26175  21
  -2   9  -1 26.7430 4.22707  17
   2  -9  -1 33.2932 2.69451  16
   2   9   1 36.0027 5.97795   4
  -2  -9   1 24.5186 3.38205  15
  -2  -9   1 20.4772 5.20198   2
   2  -9  -1 30.9180 2.99851  20
   2   9   1 37.4057 7.06533   4
   2  -9  -1 42.1912 6.15906   2
  -3   9   1 50.6033 4.48968  17
   3   9  -1 51.9111 9.78234   4
   3  -9   1 49.4748 3.52238  20
  -3  -9  -1 49.0901 10.2426   3
   3   9  -1 54.5132 5.36759  17
   3  -9   1 53.5647 4.38074  21
  -3  -9  -1 47.1549 10.0263   2
  -3   9   1 53.0319 4.17147  22
  -3  -9  -1 45.1373 5.63911  14
   3  -9   1 56.2134 7.88670   2
   3  -9   1 39.3689 4.18028  22
   3   9  -1 41.6828 4.38326  19
   3   9  -1 45.8141 8.95766   1
   3  -9   1 42.8132 4.09571  17
   3  -9   1 56.1278 5.60209   3
   3   9  -1 37.8411 7.62594   4
   3  -9   1 49.9025 4.13693  16
   3   9  -1 40.0693 4.80870  18
  -3  -9  -1 46.8778 4.59225  15
   3   9   1 45.8534 9.41626   1
  -3  -9   1 47.4217 4.79466  15
   3  -9  -1 62.4254 10.7902   2
   3  -9  -1 50.5509 3.83261  20
   3  -9  -1 50.4619 4.41790  22
   3  -9  -1 48.0107 3.96715  13
  -3  -9   1 47.1439 8.77303   2
   3   9   1 53.1622 7.99389   4
   3  -9  -1 48.0369 2.72201  19
   3  -9  -1 49.7245 4.43155  21
   3   9   1 40.0149 4.76968  18
  -3  -9   1 39.4380 3.94476  21
  -3  -9   1 39.8402 5.39224  14
  -3   9  -1 47.9304 4.59776  17
  -3   9  -1 48.9691 4.41387  22
   3   9   1 48.7127 4.55863  19
   3   9   1 44.2042 2.73900  23
   3  -9  -1 50.3906 4.26612  17
   3  -9  -1 48.2538 4.17014  16
  -4   9   1 79.4399 5.69712  17
   4  -9   1 74.7152 6.81168  14
   4   9  -1 86.2786 7.10130  17
   4  -9   1 81.9662 4.96620  13
   4   9  -1 67.2185 6.80009   3
   4  -9   1 87.7759 8.77559   3
  -4  -9  -1 89.5003 8.13661  14
   4  -9   1 72.2008 6.18297   1
   4  -9   1 84.1412 4.96351  13
   4  -9   1 76.3023 6.04361  22
   4   9  -1 79.0938 4.55152  16
   4  -9   1 74.3600 5.59267  17
   4  -9   1 86.3804 6.36188  16
   4   9  -1 81.1184 7.14160  18
  -4  -9  -1 78.6512 6.61300  15
   4   9  -1 79.9449 6.65719  19
  -4  -9  -1 83.2382 11.2505   2
   4  -9   1 92.9826 10.7566   2
   4  -9   1 79.8786 4.43843  20
   4   9  -1 93.5227 12.3388   1
  -4   9   1 80.6631 5.67110  22
   4  -9   1 72.1580 6.50712   4
   4  -9   1 83.9691 6.18200  21
   4   9  -1 77.2998 7.48379   3
   4  -9  -1 66.6001 5.19176  17
   4  -9  -1 78.1929 4.95430  20
  -4  -9   1 75.1788 6.64623  15
   4   9   1 76.4391 10.9509   1
  -4   9  -1 75.1047 5.76067  17
   4  -9  -1 80.1301 10.3049   2
   4   9   1 88.5938 7.15893  18
   4   9   1 70.3360 10.9594   4
   4   9   1 64.5815 6.52731   3
   4  -9  -1 75.6073 4.42134  13
   4  -9  -1 87.0065 8.45615   3
  -4  -9   1 85.0134 11.5286   2
  -4   9  -1 78.1645 5.87855  22
   4  -9  -1 75.0186 5.60195  22
   4   9   1 85.0867 6.96194   3
   4  -9  -1 70.9653 4.43782  13
   4   9   1 67.5071 6.17004  19
   4  -9  -1 73.0720 6.12138  14
   4   9   1 76.2067 4.26727  16
   4   9   1 77.9782 4.65210  16
   4  -9  -1 74.7635 6.13355  16
  -4  -9   1 89.9054 8.02125  14
   4  -9  -1 75.1238 3.93791  19
   4  -9  -1 75.4867 6.08492  21
   5   9  -1 282.560 24.7917   4
  -5  -9  -1 252.262 15.0058  15
  -5  -9  -1 264.022 23.3011   2
  -5  -9  -1 274.616 16.9829  14
   5   9  -1 275.600 12.6812  16
  -5   9   1 285.073 13.5781  22
  -5   9   1 262.427 12.9298  17
   5  -9   1 278.239 14.5218  21
   5  -9   1 270.577 16.4026   1
   5   9  -1 281.733 15.8840  18
   5   9  -1 267.457 17.3660   3
   5   9  -1 284.115 19.0032   3
   5   9  -1 285.543 24.8957   1
   5  -9   1 256.360 21.2997   2
   5  -9   1 260.845 16.9647   4
   5  -9   1 279.774 19.6585   3
   5   9  -1 283.732 15.5285  19
   5  -9   1 270.948 14.8231  16
   5   9   1 293.482 15.6883  18
   5   9   1 265.679 23.6873   1
   5  -9  -1 268.903 22.3015   2
   5   9   1 268.236 15.0557  19
   5   9   1 269.249 17.4629   3
   5  -9  -1 231.248 13.0386  22
  -5   9  -1 272.660 13.8959  22
  -5   9  -1 283.146 13.3141  17
   5  -9  -1 279.585 17.4986   4
   5   9   1 260.038 17.5372   3
  -5  -9   1 240.665 21.2752   2
   5  -9  -1 277.870 12.2331  20
   5  -9  -1 271.427 14.6677  21
   5   9   1 277.975 13.0025  16
   5   9   1 301.883 24.7343   4
  -5  -9   1 273.910 16.8276  14
   5  -9  -1 239.208 13.7061  14
   5  -9  -1 283.566 19.6212   3
  -5  -9   1 275.601 15.4919  15
   5  -9  -1 256.857 11.6824  19
   5  -9  -1 238.876 16.1704   1
   5  -9  -1 284.120 15.0938  16
   6   9  -1 18.8862 4.55976  19
   6  -9   1 16.8631 6.52927   3
   6   9  -1 24.4543 6.63534   3
   6  -9   1 27.0444 6.06445   1
  -6   9   1 21.1390 5.52994   2
  -6  -9  -1 30.0000 6.43743  14
   6   9  -1 26.2883 6.80933   3
  -6  -9  -1 23.1560 5.59595  13
   6  -9   1 21.4779 2.60167  19
   6   9  -1 26.7075 5.60234  18
   6   9  -1 24.3226 9.33336   1
  -6  -9  -1 22.5122 4.80388  15
  -6   9   1 23.5024 2.92578  17
   6  -9   1 27.3766 5.34693  16
   6  -9   1 18.9233 4.29513  21
   6  -9   1 25.6922 5.96559   4
  -6   9   1 25.6830 3.95477  22
   6  -9  -1 12.3701 5.43644   3
   6   9   1 16.1405 7.80604   1
   6  -9  -1 13.0335 2.62654  19
   6   9   1 8.90122 7.14189   4
  -6   9  -1 15.6967 2.73811  17
   6   9   1 24.2814 4.97865  19
   6   9   1 20.1560 5.95702   3
  -6   9  -1 15.0550 3.50483  22
   6  -9  -1 16.1396 5.21637   1
  -6   9  -1 13.2062 4.33139   2
   6  -9  -1 13.8015 5.84246   2
   6   9   1 17.4465 4.27495  18
   6   9   1 21.5716 3.75502  16
  -6  -9   1 18.6399 5.01912  14
   6   9   1 18.3256 6.08088   3
   6  -9  -1 14.2520 5.12435   4
  -6  -9   1 20.3108 5.02848  15
   6  -9  -1 19.3423 4.43605  16
  -6  -9   1 19.3482 7.91449   2
   6  -9  -1 20.4228 4.37166  21
   6  -9  -1 13.2838 3.16746  14
   6  -9  -1 18.3491 2.19985  20
   6  -9  -1 13.1535 2.49142  19
   7   9  -1 18.3444 7.43385   3
   7  -9   1 7.35134 3.39295  21
  -7  -9  -1 8.07135 3.41786  15
   7  -9   1 10.3994 5.10842   3
  -7  -9  -1 2.65122 3.57507  14
   7   9  -1 4.29796 2.99430  21
   7   9  -1 2.31433 2.65099  18
  -7   9   1 10.4190 3.14633  22
  -7  -9  -1 6.79428 4.10291  13
   7  -9   1 9.75866 5.81663   2
   7  -9   1 3.42579 3.19069  16
   7  -9   1 4.63610 4.18796   1
   7   9  -1 8.86520 4.92263   3
   7   9  -1 6.93513 8.11314   1
   7   9   1 14.5814 7.36893   1
   7  -9  -1 5.03329 3.42064  16
   7   9   1 10.4450 7.14666   3
   7   9   1 4.86972 6.89912   4
   7  -9  -1 9.46917 5.53239   3
   7   9   1 10.0280 2.97555  16
   7  -9  -1 7.10803 4.15578   1
   7  -9  -1 8.04379 2.48195  19
   7  -9  -1 8.82641 3.85355  21
  -7  -9   1 3.39400 2.52894  15
   7   9   1 8.62627 3.69583  19
   7  -9  -1 13.2932 6.65520   2
   7  -9  -1 15.3252 5.21179   4
  -7  -9   1 3.36857 3.09810  14
   7   9   1 10.5748 4.65492   3
   7   9   1 8.85959 3.52127  18
  -8  -9  -1 11.8987 4.77134  13
   8   9  -1 8.24907 4.21358  19
  -8   9   1 11.5928 3.72421  22
   8   9  -1 9.02358 4.18564  18
  -8  -9  -1 4.53597 3.43038  14
   8  -9   1 10.3141 4.29878  16
   8   9  -1 13.0081 3.98125  21
  -8  -9  -1 9.02908 3.74745  15
   8  -9   1 11.2361 2.93680  19
   8  -9   1 17.1491 4.58367  21
   8  -9  -1 11.0957 4.30746  16
   8   9   1 5.68764 3.41883  18
   8  -9  -1 5.56887 3.59561  21
   8   9   1 3.47987 3.01304  16
   8  -9  -1 8.00992 3.00837  19
  -8  -9   1 11.9300 4.57485  15
  -8   9  -1 16.0865 3.86965  22
   8   9   1 7.10450 3.65801  19
  -8  -9   1 11.3757 5.00629  14
  -8  -9   1 7.73504 4.33778  13
  -9  -9  -1 135.306 12.2083  15
   9   9  -1 124.784 11.0147  18
   9  -9   1 104.769 10.8149  16
  -9  -9  -1 118.905 12.8101  14
   9   9  -1 134.281 12.1888  19
   9  -9   1 126.126 8.60912  19
  -9  -9  -1 119.416 11.5718  13
  -9   9   1 130.833 9.16072  22
   9  -9   1 124.636 11.0821  21
   9  -9  -1 115.863 9.18804  19
   9  -9  -1 120.545 11.0005  21
  -9  -9   1 128.112 12.1232  13
   9  -9  -1 129.381 11.9115  16
   9   9   1 116.892 10.0714  16
   9   9   1 118.788 11.5353  19
  -9   9  -1 123.950 9.66015  22
  -9  -9   1 139.867 13.5159  14
  -9  -9   1 129.412 12.0806  15
   9   9   1 133.059 11.2681  18
  10  -9   1 45.8195 7.71756  21
  10   9  -1 58.3891 7.94670  18
 -10  -9  -1 43.3845 8.29159  15
 -10  -9  -1 44.8644 8.33189  13
  10   9  -1 31.3487 6.39625  21
 -10   9   1 37.0268 6.12637  22
  10  -9   1 33.2187 5.12113  19
  10  -9   1 47.3218 8.83191  16
  10   9  -1 50.7156 8.90844  19
  10  -9  -1 27.2215 7.57206  16
 -10  -9   1 49.4167 9.32801  15
 -10   9  -1 52.1065 7.04420  22
  10   9   1 41.0032 7.11383  16
  10  -9  -1 33.6982 7.12360  21
  10   9   1 51.1177 8.21021  18
 -10  -9   1 53.9317 8.73840  13
  10  -9  -1 36.3417 5.55820  19
 -10  -9   1 50.1870 9.52727  14
  10   9   1 41.3243 7.68640  19
   0  10   1 10.7479 1.83348  19
   0 -10   1 10.9207 2.48804  15
   0  10  -1 8.34069 1.43859  19
   0 -10   1 9.94773 3.11809   2
   0 -10  -1 5.37263 2.55765  14
   0  10   1 9.05882 2.68951  17
   0 -10  -1 8.24702 2.07146  18
   0  10  -1 9.67500 2.89475  17
   0 -10   1 10.4164 2.08570  18
   0 -10   1 13.7135 3.61895  14
   0 -10   1 7.80390 1.68380  23
   0  10   1 10.1822 2.40181  23
   0 -10  -1 10.0459 2.26515  15
   0 -10   1 9.17615 2.83827   3
   0 -10   1 10.5364 1.92588  21
   0  10   1 13.8986 2.55630  18
   1 -10   1 487.025 25.2351   2
   1  10  -1 463.516 19.8926  19
  -1 -10  -1 438.314 20.3331  21
  -1 -10  -1 478.085 19.8712  23
   1  10  -1 484.338 22.8255  17
   1 -10   1 458.056 20.3517  18
   1 -10   1 450.056 20.9856  23
  -1 -10  -1 509.019 21.3505  15
   1 -10   1 481.446 20.1949  21
  -1  10   1 497.573 22.4314  17
   1  10  -1 488.449 21.6027  18
  -1 -10  -1 488.213 26.0795   3
   1 -10   1 525.708 21.3027  15
  -1 -10  -1 500.221 23.2913  14
  -1  10   1 487.285 22.1552  23
   1 -10  -1 467.071 19.3155  19
  -1  10  -1 462.898 20.9881  22
  -1  10  -1 462.278 19.6213  18
   1  10   1 441.270 22.0091  17
   1  10   1 479.310 21.0619  18
  -1 -10   1 431.663 19.6018  21
   1 -10  -1 460.510 20.6349  23
   1 -10  -1 479.958 20.2536  18
   1  10   1 460.241 20.2035  23
  -1 -10   1 483.735 22.3269  18
  -1  10  -1 456.281 21.7886  17
  -1 -10   1 448.655 24.9782   2
   1 -10  -1 478.578 20.2552  15
  -1 -10   1 474.388 19.1842  23
   1 -10  -1 484.019 25.9134   2
   1 -10  -1 469.259 21.4649  22
   1  10   1 476.979 19.6800  19
  -1 -10   1 482.518 22.8045  14
   1 -10  -1 478.984 21.7798  14
  -1 -10   1 475.263 20.9551  15
   2  10  -1 38.8289 4.46811  18
   2  10  -1 45.1579 5.76682   1
  -2 -10  -1 52.3856 4.55007  15
  -2 -10  -1 48.6452 7.60932   3
   2 -10   1 41.5819 2.93028  16
   2 -10   1 34.7578 2.72628  18
  -2 -10  -1 46.2842 5.56716  14
   2  10  -1 38.8480 3.67145  19
   2  10  -1 43.1058 5.10295  17
   2  10  -1 30.4283 4.86545   4
  -2  10   1 46.2318 4.19431  22
   2 -10   1 40.0965 3.48488  20
  -2 -10  -1 43.3699 3.88154  21
   2 -10   1 40.7197 3.61393  21
   2 -10   1 41.7195 6.28232   2
  -2 -10  -1 36.4472 7.88280   2
   2  10  -1 30.4264 6.13538   4
  -2  10   1 49.0127 4.78947  17
  -2 -10   1 41.6254 3.77737  21
   2 -10  -1 48.8378 3.99901  20
   2  10   1 52.9405 4.16588  19
  -2  10  -1 43.3001 4.34254  22
   2 -10  -1 50.9216 8.76003   2
   2 -10  -1 48.9293 3.37682  18
   2  10   1 47.6150 5.35308  17
  -2  10  -1 35.1701 4.45470  17
   2  10   1 48.2000 3.46094  23
   2  10   1 53.1927 5.06045  18
   2  10   1 51.1157 5.92102   4
   2 -10  -1 51.2262 4.75478  22
  -2 -10   1 45.1590 4.60752  15
  -2 -10   1 44.1557 8.25996   2
   2 -10  -1 49.6991 4.15886  21
   2  10   1 51.8744 7.54069   1
   2 -10  -1 45.9410 3.05024  16
   2  10   1 52.2980 5.74812   4
  -2 -10   1 37.8574 5.24183  14
   3  10  -1 58.8795 9.02446   4
   3  10  -1 77.8380 10.3360   1
  -3 -10  -1 57.6165 6.64863  14
   3 -10   1 77.9461 9.32504   2
  -3  10   1 63.5439 5.06173  22
  -3  10   1 63.5495 5.48780  17
  -3 -10  -1 57.1018 10.5083   2
  -3 -10  -1 65.1100 5.61966  15
   3 -10   1 64.1803 4.49462  20
   3  10  -1 71.2455 5.63402  19
   3 -10   1 72.3602 4.85342  16
   3 -10   1 68.8541 5.19664  21
   3  10  -1 72.3375 6.68513  17
   3  10  -1 69.5428 8.33356   4
   3  10  -1 82.4991 6.63733  18
  -3 -10   1 88.6923 7.93143  14
   3 -10  -1 68.4012 5.57324  21
   3  10   1 82.1891 9.59634   4
   3 -10  -1 72.2988 5.04067  16
   3 -10  -1 81.5060 9.86482   2
   3 -10  -1 68.1704 5.27034  13
   3 -10  -1 65.0292 5.56431  22
  -3  10  -1 83.0963 5.91190  22
   3  10   1 75.8210 6.51016  18
  -3 -10   1 85.4376 10.8489   2
   3  10   1 76.2131 5.84109  19
  -3 -10   1 80.6240 5.71779  21
   3 -10  -1 67.8327 5.09449  20
   3  10   1 61.7731 8.96778   1
  -3  10  -1 81.1698 6.28902  17
   4  10  -1 42.8327 5.45988  18
  -4 -10  -1 34.7537 8.37769   2
   4 -10   1 44.4573 9.05664   2
   4 -10   1 29.3603 3.23675  13
  -4 -10  -1 40.8725 5.95929  14
   4 -10   1 37.2318 4.20833  16
   4 -10   1 36.6810 2.90055  20
   4  10  -1 41.5023 4.75217  19
   4 -10   1 42.8590 6.42345   3
  -4  10   1 38.6533 4.18213  17
   4  10  -1 53.9994 10.9312   1
  -4 -10  -1 36.3742 4.73688  15
   4 -10   1 42.3269 3.48373  13
   4 -10   1 35.4701 4.21340  21
  -4  10   1 33.8788 3.77977  22
   4  10  -1 45.5111 10.2368   4
   4  10  -1 29.8483 7.89159   4
   4 -10  -1 43.0789 4.75503  21
   4 -10  -1 38.6223 4.92297  14
  -4  10  -1 57.5501 4.99867  22
   4  10   1 47.4029 5.12397  19
   4 -10  -1 41.5755 3.68718  20
   4  10   1 61.1691 11.6126   4
   4  10   1 55.3823 10.7629   1
   4 -10  -1 53.9114 6.39103   3
  -4 -10   1 65.7142 10.0114   2
  -4 -10   1 55.8771 5.70387  15
   4 -10  -1 43.6638 3.58138  13
   4 -10  -1 39.0573 4.25244  22
   4 -10  -1 46.0088 9.49265   2
   4 -10  -1 44.1839 3.54491  13
  -4  10  -1 49.4326 4.84592  17
  -4 -10   1 54.9502 6.74726  14
   4  10   1 49.5441 5.67556  18
   5 -10   1 154.962 13.4322   3
   5  10  -1 139.019 10.2879  18
   5 -10   1 135.720 14.9475   2
   5 -10   1 132.651 9.07032  16
   5  10  -1 132.688 10.8226   3
   5  10  -1 114.839 16.0220   1
   5  10  -1 121.196 10.2503   3
  -5 -10  -1 138.728 9.85101  15
  -5 -10  -1 151.410 11.8079  14
  -5  10   1 148.623 8.32736  22
   5 -10   1 125.690 8.84060  21
   5  10  -1 110.245 23.2574   4
  -5 -10  -1 153.815 17.1673   2
   5  10  -1 119.867 6.85591  16
   5  10  -1 118.764 9.27130  19
  -5  10   1 149.572 8.25785  17
   5 -10   1 133.535 9.81575   4
   5 -10   1 124.261 9.17034   1
   5 -10  -1 140.972 7.33827  20
  -5 -10   1 145.054 10.4522  15
   5  10   1 147.779 7.61279  16
   5  10   1 145.345 7.22324  16
   5  10   1 148.910 10.5619  18
   5  10   1 142.628 16.7768   1
   5  10   1 124.879 10.3801   3
   5 -10  -1 149.209 7.18207  19
   5 -10  -1 151.767 10.3342   4
   5  10   1 139.116 9.93565  19
   5  10   1 139.068 10.5514   3
   5 -10  -1 150.663 15.8997   2
  -5 -10   1 132.727 15.5396   2
   5 -10  -1 143.811 9.60852  16
  -5  10  -1 120.827 8.16734  17
   5 -10  -1 133.791 9.00970  14
   5 -10  -1 150.626 9.84046  21
  -5  10  -1 132.245 8.78680  22
   5 -10  -1 154.794 13.7772   3
  -6  10   1 8.77894 2.57317  22
   6  10  -1 13.6264 7.03377   1
  -6 -10  -1 5.66404 3.64236  14
   6  10  -1 9.04131 4.85242   3
  -6 -10  -1 8.92381 4.23253  13
   6 -10   1 3.96219 2.52318  21
   6 -10   1 7.10917 4.46660   2
   6 -10   1 6.00484 3.01814  16
  -6  10   1 9.22523 2.36744  17
   6 -10   1 6.67455 3.22938   4
   6  10  -1 7.45595 2.41901  16
   6  10  -1 9.25641 6.50651   4
   6  10  -1 6.35527 3.30128  18
   6  10  -1 3.61744 2.64244  19
  -6 -10  -1 10.5318 3.80140  15
   6  10  -1 10.8025 4.45181   3
   6  10   1 5.60940 2.86584  18
   6 -10  -1 9.30225 3.32843  16
  -6 -10   1 16.3479 10.0632   2
   6 -10  -1 6.71789 5.42292   2
   6  10   1 2.60527 6.04206   1
   6  10   1 8.22496 5.05684   3
   6  10   1 9.07678 5.54296   4
   6 -10  -1 17.8644 6.43827   3
   6 -10  -1 9.09026 3.85639   1
   6  10   1 9.72649 2.48847  16
  -6  10  -1 9.21390 2.95872  22
  -6 -10   1 7.24735 4.15036  14
   6  10   1 10.8952 3.61934  19
   6 -10  -1 7.35652 3.87144   4
  -6  10  -1 5.23435 2.02841  17
   6 -10  -1 9.01275 2.01987  19
   6 -10  -1 6.23883 1.41070  19
  -6 -10   1 12.1484 3.87498  15
   6  10   1 8.14534 4.18010   3
   6 -10  -1 8.00588 1.64447  20
   6 -10  -1 10.3412 3.33750  21
  -7  10   1 21.2998 3.79589  22
   7  10  -1 26.6655 5.73426  18
   7 -10   1 27.0681 5.55220  16
   7 -10   1 18.2377 4.76138  21
  -7 -10  -1 17.2396 5.33633  14
  -7 -10  -1 27.6352 5.87053  15
   7  10  -1 22.2005 5.34172  19
   7 -10   1 22.4394 2.56141  19
  -7 -10  -1 20.9105 5.68568  13
  -7 -10   1 33.5078 6.63041  15
   7  10   1 27.2823 6.10470  18
   7  10   1 32.2141 4.39863  16
  -7  10  -1 33.4364 5.20589  22
   7 -10  -1 27.7986 3.57382  19
  -7 -10   1 34.0706 6.94100  13
   7  10   1 28.1884 5.75570  19
   7 -10  -1 36.8001 6.33658  21
  -7  10  -1 35.0341 3.65256  17
  -7 -10   1 34.1652 7.30357  14
   7 -10  -1 29.3460 5.72935  16
  -8 -10  -1 29.5019 7.11967  14
   8  10  -1 25.7254 5.84135  18
  -8 -10  -1 43.5398 8.18802  13
   8 -10   1 32.2480 6.55723  16
   8  10  -1 31.8496 5.57186  16
   8 -10   1 37.3119 6.89719  21
   8 -10   1 30.8184 3.57878  19
  -8  10   1 24.7739 4.54799  22
  -8 -10  -1 36.3730 6.89979  15
   8  10  -1 31.7386 6.65365  19
   8 -10  -1 38.5867 7.05784  16
  -8 -10   1 29.8218 7.40657  14
   8  10   1 33.2354 6.45362  18
  -8  10  -1 40.5525 5.49738  22
   8  10   1 40.1306 5.47800  16
   8 -10  -1 42.0199 4.61912  19
  -8 -10   1 31.2029 6.81925  15
  -8 -10   1 31.5152 7.10109  13
   8  10   1 38.1522 7.42705  19
   8 -10  -1 36.5578 6.79284  21
  -9 -10  -1 -2.8593 2.44237  15
   9 -10   1 3.65839 3.71038  21
   9 -10   1 1.89453 3.32376  16
   9 -10   1 0.46789 2.08840  19
  -9 -10  -1 -0.0935 3.82196  14
   9  10  -1 1.41997 3.63364  19
   9  10  -1 2.88669 3.16477  16
  -9 -10  -1 -1.7825 3.51739  13
  -9  10   1 -0.1172 2.84707  22
   9  10  -1 5.55722 3.70882  18
  -9 -10   1 -3.1596 3.85424  13
   9 -10  -1 2.48048 3.40647  16
   9 -10  -1 -0.3559 2.55996  19
  -9 -10   1 -1.5014 3.35832  14
  -9 -10   1 -2.2966 2.58855  15
   9  10   1 7.55743 3.83850  18
   9 -10  -1 -3.1011 3.52760  21
  -9  10  -1 -3.3554 2.69400  22
   9  10   1 -1.0059 2.25102  19
   9  10   1 2.60297 2.94778  16
  10  10  -1 -0.6569 3.28412  18
 -10 -10  -1 4.68089 4.76657  14
  10 -10   1 1.91934 3.40295  16
 -10  10   1 6.50692 4.39828  22
  10 -10   1 -3.1463 3.74443  21
  10  10  -1 11.5301 4.36993  19
 -10 -10  -1 5.85060 3.77935  13
 -10 -10  -1 5.56986 4.47883  15
  10  10  -1 -1.6201 3.33520  16
  10 -10  -1 3.53071 3.57854  16
 -10  10  -1 4.17272 3.54440  22
  10  10   1 3.91488 4.02551  19
  10  10   1 1.43235 3.47508  16
  10 -10  -1 6.11650 4.11023  21
  10  10   1 6.92685 3.97889  18
 -10 -10   1 1.47222 3.09700  13
 -10 -10   1 0.98792 2.78248  15
 -10 -10   1 6.75302 4.82280  14
   0  11  -1 425.981 20.6728  17
   0 -11   1 416.850 18.9620  18
   0 -11   1 461.933 19.4156  15
   0 -11  -1 390.008 18.9026  18
   0  11  -1 433.459 18.7973  18
   0 -11   1 393.167 17.5770  21
   0  11   1 400.195 20.3299  17
   0 -11   1 416.540 22.5104   2
   0 -11  -1 383.073 17.9694  23
   0  11   1 419.036 18.6634  18
   0 -11   1 423.099 20.9277   3
   0 -11  -1 432.673 20.7495  14
   0 -11   1 397.018 17.9716  23
   0 -11  -1 418.603 23.6776   2
   0 -11  -1 427.466 18.7114  15
   0  11  -1 420.122 17.1836  19
   0  11   1 404.416 17.5743  19
   0 -11   1 435.129 20.9261  14
  -1 -11  -1 72.9697 7.08484  14
   1 -11   1 88.3314 8.78247   2
  -1 -11  -1 82.7552 4.80924  23
   1  11  -1 77.7489 4.80051  19
  -1 -11  -1 71.9315 5.19643  21
   1 -11   1 92.2124 5.34988  21
  -1 -11  -1 83.7854 6.01313  15
   1 -11   1 80.9379 5.83720  15
   1 -11   1 81.5114 5.32394  18
  -1  11   1 83.3296 6.91103  17
   1  11  -1 77.5998 6.12437  18
   1  11  -1 78.6905 7.07218  17
   1 -11  -1 101.380 10.0575   2
  -1  11  -1 80.1280 5.23212  18
  -1 -11   1 86.9721 6.49287  15
   1  11   1 82.2419 7.32054  17
   1 -11  -1 98.4636 5.94508  21
  -1 -11   1 85.6839 4.90355  23
   1  11   1 78.8547 5.17749  19
   1 -11  -1 96.0696 5.95799  18
  -1  11  -1 91.2809 7.29944  17
   1 -11  -1 101.902 6.23361  15
   1 -11  -1 95.8549 7.35813  14
  -1 -11   1 85.1129 7.65197  14
   1  11   1 91.4346 6.58724  18
  -1 -11   1 85.7419 9.20451   2
   2 -11   1 20.0790 3.47063  15
   2  11  -1 21.3691 4.52070  17
   2  11  -1 20.8380 3.19541  19
   2 -11   1 15.1951 4.82941   2
  -2  11   1 28.6397 4.52312  17
  -2 -11  -1 19.3447 5.48379   2
   2 -11   1 18.1396 2.64637  21
   2  11  -1 17.4900 4.14606   4
   2  11  -1 23.1808 4.11855  18
   2  11  -1 27.9473 5.25489   1
   2  11  -1 18.8035 3.46143   4
   2 -11   1 18.7847 2.09014  18
  -2 -11  -1 17.4203 4.53780  14
   2 -11   1 19.1922 2.66848  20
   2 -11   1 21.0086 2.04530  16
   2 -11  -1 21.7408 3.31359  20
  -2 -11   1 14.9928 2.76079  21
   2 -11  -1 16.3852 2.32338  18
  -2 -11   1 11.3911 2.88315  15
  -2 -11   1 15.6781 5.56497   2
   2 -11  -1 18.9627 3.15394  15
   2 -11  -1 15.6031 5.25753   2
  -2 -11   1 15.3996 4.21340  14
   2  11   1 16.6222 3.47532  18
   2  11   1 21.7609 4.16930   1
   2  11   1 22.9540 3.33405  19
   2 -11  -1 18.2038 3.63705  13
  -2  11  -1 15.9014 3.42405  22
   2 -11  -1 17.7091 3.09579  21
   2  11   1 17.4876 3.80991  17
   2  11   1 16.7084 3.65182   1
  -2  11  -1 11.0133 3.13036  17
   3 -11   1 126.157 8.44634  13
   3  11  -1 150.291 13.6966   4
   3 -11   1 147.039 13.4629   2
  -3  11   1 134.336 8.35997  22
   3  11  -1 163.400 10.7595  17
   3 -11   1 145.447 7.53166  16
   3  11  -1 153.305 14.3141   1
   3 -11   1 151.662 8.60967  21
  -3 -11  -1 147.519 14.4146   2
   3 -11   1 134.499 7.70783  20
  -3 -11  -1 146.243 11.2231  14
   3  11  -1 151.460 8.87320  19
   3  11  -1 160.096 10.1809  18
   3  11  -1 157.473 12.7005   1
  -3 -11  -1 125.684 8.95463  15
  -3  11   1 146.046 9.21289  17
   3  11  -1 142.342 11.8554   4
  -3 -11   1 137.190 10.6752  14
   3 -11  -1 127.905 8.08355  21
  -3  11  -1 148.952 9.12097  17
  -3  11  -1 131.846 8.24721  22
  -3 -11   1 133.149 8.98567  15
   3  11   1 130.297 8.07724  19
   3  11   1 124.919 9.06146  18
   3  11   1 125.964 11.7894   4
   3  11   1 117.223 10.9374   4
   3 -11  -1 122.968 6.87362  16
   3  11   1 120.443 11.7292   1
   3 -11  -1 116.034 12.4872   2
   3 -11  -1 127.699 7.99219  13
   3 -11  -1 116.994 7.44138  20
  -3 -11   1 127.001 13.4898   2
   4 -11   1 171.938 10.0503  21
   4  11  -1 158.624 10.3388  19
   4 -11   1 171.502 9.05749  13
   4 -11   1 182.594 9.35990  13
   4 -11   1 186.403 16.2839   2
  -4 -11  -1 159.196 10.7871  15
   4  11  -1 159.328 16.5604   1
  -4  11   1 170.169 9.50541  22
   4 -11   1 170.439 8.20433  20
   4  11  -1 137.075 16.0210   4
   4 -11   1 173.962 9.51198  16
   4 -11   1 182.227 12.5857   3
  -4 -11  -1 171.025 12.7272  14
   4  11  -1 158.994 11.1555  18
  -4  11   1 162.521 9.92634  17
   4 -11  -1 182.649 16.8576   2
   4  11   1 142.862 15.3705   1
  -4 -11   1 156.791 12.3052  14
   4  11   1 133.776 15.0895   4
   4 -11  -1 169.320 8.75710  20
   4 -11  -1 177.052 9.55341  16
  -4 -11   1 147.836 16.0893   2
  -4  11  -1 170.376 10.1388  17
   4 -11  -1 150.016 8.53230  13
   4 -11  -1 160.675 9.95784  21
  -4  11  -1 172.364 9.87586  22
  -4 -11   1 161.525 10.9324  15
   4  11   1 168.654 10.2629  19
   4 -11  -1 168.326 8.62243  13
   4 -11  -1 168.520 12.4071   3
   4  11   1 157.700 11.0013  18
   5 -11   1 115.732 8.26060  21
   5 -11   1 105.477 7.90425  16
   5 -11   1 109.745 13.6497   2
  -5  11   1 104.685 7.25230  22
  -5 -11  -1 110.986 8.99542  15
   5  11  -1 114.732 8.85796  19
   5 -11   1 116.298 11.6168   3
   5  11  -1 127.781 9.83768  18
  -5  11   1 121.082 7.75640  17
  -5 -11  -1 115.601 10.7179  14
   5  11  -1 118.046 15.4305   4
  -5 -11  -1 116.735 15.9462   2
  -5 -11  -1 125.166 11.1287  13
   5  11  -1 102.349 15.3663   1
   5  11   1 94.5510 8.49358  18
   5  11   1 86.8481 13.8622   4
  -5  11  -1 95.4452 7.01818  17
   5 -11  -1 89.5689 7.18148  16
   5 -11  -1 103.508 10.6993   3
  -5  11  -1 93.7795 7.06766  22
   5 -11  -1 83.6163 12.3327   2
  -5 -11   1 92.4873 9.63031  14
   5 -11  -1 98.4066 7.90969  21
   5 -11  -1 92.8148 5.55416  20
   5  11   1 101.770 8.10759  19
  -5 -11   1 107.850 8.82283  15
   5  11   1 88.2565 13.7161   1
  -5 -11   1 90.1874 13.8840   2
   6  11  -1 21.6148 3.28237  16
   6 -11   1 22.0856 4.60476  16
   6 -11   1 16.7889 3.76920   1
   6  11  -1 25.3935 3.27254  16
   6  11  -1 25.9556 9.88488   1
   6  11  -1 29.2458 5.76924  19
  -6  11   1 19.3271 3.59226  22
  -6 -11  -1 21.1161 4.65962  15
   6  11  -1 20.6553 5.11345  18
  -6 -11  -1 20.5138 5.97485  13
   6 -11   1 21.0976 4.52742  21
   6 -11   1 7.30584 6.38136   3
   6  11  -1 22.7628 5.87284   3
  -6 -11  -1 29.3464 6.86063  14
   6  11  -1 26.5087 5.38482   3
   6 -11   1 15.0756 6.66050   2
  -6  11   1 18.3908 3.21902  17
   6  11   1 19.1529 2.79157  16
  -6 -11   1 18.5146 4.58918  15
   6 -11  -1 20.7555 4.42217  16
   6  11   1 25.8324 3.23418  16
  -6  11  -1 17.3506 3.69701  22
   6  11   1 12.0977 7.05828   4
   6  11   1 26.9193 5.15900   3
   6 -11  -1 14.5862 6.43225   3
   6  11   1 22.3442 5.02379  19
   6  11   1 21.1375 8.42336   1
   6  11   1 23.4244 5.10281   3
  -6 -11   1 16.4590 5.33356  14
   6  11   1 27.8165 5.51086  18
   6 -11  -1 19.0157 4.35204   4
   6 -11  -1 28.8929 5.47927  21
  -6  11  -1 21.0367 3.57657  17
   7  11  -1 35.5357 4.53075  16
  -7 -11  -1 36.3387 7.39793  14
   7 -11   1 33.8698 5.91753  21
   7 -11   1 33.5230 6.15064  16
   7  11  -1 45.0823 7.55732  19
  -7 -11  -1 40.6232 8.07677  13
  -7 -11  -1 39.2419 6.93518  15
   7  11  -1 35.1641 6.96423  18
  -7  11   1 28.8286 4.58749  22
  -7  11  -1 20.7143 3.47363  17
  -7 -11   1 34.3510 7.79633  14
   7  11   1 33.3172 3.87781  16
   7 -11  -1 23.0202 5.13950  21
  -7  11  -1 31.4611 5.09735  22
  -7 -11   1 29.7925 6.96304  13
   7  11   1 23.2060 5.77027  19
  -7 -11   1 34.9295 6.79126  15
   7 -11  -1 31.9246 6.04198  16
   7  11   1 34.8200 6.58656  18
  -8 -11  -1 7.80198 4.20733  15
   8  11  -1 0.94023 3.29607  19
  -8 -11  -1 6.97153 4.96004  13
  -8 -11  -1 8.81121 4.93592  14
   8  11  -1 -0.2303 2.67220  16
   8  11  -1 0.72825 3.01338  18
   8 -11   1 4.67547 3.36227  21
   8 -11   1 4.99998 3.30463  16
   8  11   1 9.08265 4.26838  18
   8  11   1 0.27861 2.37315  16
  -8 -11   1 -1.6941 2.48863  15
   8 -11  -1 9.24921 3.64844  16
  -8  11  -1 -0.8426 2.39426  22
  -8 -11   1 3.09190 4.06245  14
   8  11   1 9.78028 4.11735  19
   8 -11  -1 9.02274 4.20037  21
  -8 -11   1 -0.4565 3.41978  13
  -9 -11  -1 71.4287 9.62691  13
  -9 -11  -1 68.3261 9.56380  14
   9  11  -1 58.1288 8.17020  19
   9 -11   1 48.4151 8.11301  21
  -9 -11  -1 67.8905 8.64214  15
  -9  11   1 62.0168 6.50844  22
   9 -11   1 51.2950 7.71496  16
   9  11  -1 57.9183 6.97559  16
   9  11  -1 62.0095 8.32307  18
   9 -11  -1 44.3889 7.45592  21
   9  11   1 57.8906 7.98660  18
   9  11   1 53.8766 6.33349  16
  -9  11  -1 48.6474 6.07169  22
   9 -11  -1 47.2011 8.50898  16
  -9 -11   1 57.7105 8.34674  15
  -9 -11   1 59.2252 10.1288  13
   9  11   1 43.9339 7.59757  19
  -9 -11   1 60.5796 10.6152  14
   0  12   1 65.7996 5.19412  18
   0  12  -1 62.7612 6.63955  17
   0 -12   1 63.6000 6.85537  14
   0 -12   1 57.0846 4.46690  23
   0 -12  -1 63.0273 4.77961  21
   0 -12  -1 62.7848 4.65573  23
   0  12  -1 64.9058 5.18758  18
   0  12   1 68.8497 4.45759  19
   0 -12  -1 76.4025 7.10820  14
   0 -12  -1 87.3849 9.17566   2
   0 -12   1 72.1219 7.96619   2
   0  12  -1 61.3971 3.94253  19
   0 -12   1 80.1219 7.37396   3
   0  12   1 80.7486 7.17113  17
   0 -12   1 64.7474 5.58180  15
   1  12  -1 657.182 29.4121  17
  -1 -12  -1 603.398 29.2421  21
  -1  12   1 601.558 28.3944  17
  -1 -12  -1 613.967 33.3242   2
   1 -12   1 630.245 26.8781  15
   1 -12   1 614.385 31.8818   2
  -1 -12  -1 636.176 27.0250  15
   1 -12   1 645.780 28.9189  14
   1  12  -1 576.860 26.9395  18
   1  12  -1 632.134 25.1982  19
  -1 -12  -1 628.334 29.5004  14
  -1 -12  -1 599.830 25.2376  23
   1 -12   1 620.066 25.7631  21
   1 -12   1 583.464 25.9799  18
   1 -12  -1 611.789 26.8802  21
  -1 -12   1 664.261 25.9089  23
   1  12   1 639.918 27.9330  18
  -1 -12   1 703.027 28.5969  15
  -1 -12   1 641.246 33.4578   2
   1 -12  -1 594.670 26.9467  18
  -1  12  -1 610.264 29.1454  17
   1 -12  -1 617.944 27.1732  15
   1 -12  -1 627.551 33.9108   2
   1  12   1 651.388 26.2894  19
   1  12   1 643.111 29.7875  17
  -1 -12   1 603.934 26.5351  21
  -1 -12   1 670.671 30.5384  14
   1 -12  -1 651.692 29.4136  14
  -2 -12  -1 9.51768 3.66223  14
   2 -12   1 9.60775 2.83184  15
   2 -12   1 8.67979 2.27223  20
   2  12  -1 13.4802 2.66223  19
   2 -12   1 5.54491 4.06434   2
  -2  12   1 6.52797 2.69720  17
   2 -12   1 10.7093 2.54757  21
  -2 -12  -1 14.9054 4.92704   2
   2  12  -1 15.0311 4.10795  17
  -2 -12  -1 8.36417 2.44623  15
   2  12  -1 6.06708 2.64429  18
   2 -12   1 9.43671 1.71278  18
   2 -12  -1 7.80824 2.21586  20
  -2 -12   1 6.58123 3.43369  14
  -2 -12   1 9.11418 3.04107  15
  -2 -12   1 7.32215 2.21693  21
   2 -12  -1 9.00031 1.87190  18
   2 -12  -1 6.00353 3.63455   2
   2 -12  -1 8.19260 2.50269  15
   2  12   1 5.72788 2.72162  17
   2 -12  -1 7.09843 2.90969  14
   2  12   1 8.39117 2.91165  18
   2 -12  -1 5.99368 2.70884  13
  -2  12  -1 5.78210 2.61213  17
  -2  12  -1 8.67555 2.87042  22
   2  12   1 8.45675 2.26642  19
   2 -12  -1 7.49439 2.23751  21
  -2 -12   1 3.40104 3.61338   2
  -3 -12  -1 153.940 12.4722  14
  -3 -12  -1 160.408 10.7556  15
   3 -12   1 204.731 16.3370   2
   3  12  -1 180.239 14.8261   4
  -3  12   1 174.842 11.0256  17
   3  12  -1 174.235 12.1726  17
   3  12  -1 154.323 12.3523   1
   3 -12   1 201.020 10.8501  15
   3 -12   1 204.752 8.89027  16
   3 -12   1 175.403 9.44981  20
   3  12  -1 181.201 11.6080  18
   3  12  -1 173.217 10.0369  19
   3 -12   1 200.534 10.3328  21
  -3 -12   1 195.719 16.4608   2
  -3  12  -1 179.729 10.8673  17
   3 -12  -1 167.706 9.89897  13
   3  12   1 137.959 11.8295   1
  -3  12  -1 175.866 10.1152  22
   3 -12  -1 176.852 16.0384   2
   3  12   1 135.059 10.2135  18
  -3 -12   1 170.286 12.5953  14
   3 -12  -1 179.966 10.0229  21
   3  12   1 138.591 9.12193  19
  -3 -12   1 176.978 10.9727  15
   3 -12  -1 165.722 7.96711  16
   3 -12  -1 166.769 9.65057  15
   3  12   1 133.958 12.1490   4
   3 -12  -1 165.841 9.32095  20
   4 -12   1 117.187 6.34302  20
   4 -12   1 115.943 8.10729  21
   4 -12   1 95.5810 9.02394   3
   4 -12   1 114.850 7.06498  16
   4 -12   1 113.692 12.9954   2
  -4  12   1 114.447 7.63570  22
   4  12  -1 121.544 14.4580   1
   4  12  -1 120.847 14.2847   4
   4  12  -1 127.605 9.72781  18
   4  12  -1 126.965 8.55002  19
  -4  12   1 114.627 8.26247  17
  -4 -12  -1 113.987 14.1540   2
   4 -12   1 126.308 7.47712  13
  -4 -12  -1 114.469 10.5743  14
  -4 -12  -1 118.081 9.05338  15
   4 -12   1 118.485 7.41390  13
  -4  12  -1 121.455 8.14361  22
   4 -12  -1 116.130 7.09179  20
  -4 -12   1 112.389 14.0691   2
   4 -12  -1 114.526 14.0599   2
   4 -12  -1 116.311 7.14369  13
   4 -12  -1 117.882 7.25218  13
  -4 -12   1 134.561 11.3428  14
   4  12   1 126.324 9.60496  18
  -4 -12   1 134.184 9.75670  15
   4 -12  -1 126.669 8.53382  21
   4  12   1 124.004 13.5872   1
   4 -12  -1 117.015 7.25850  16
  -4  12  -1 125.856 8.72771  17
   4  12   1 115.053 8.36462  19
   4  12   1 95.6530 12.4813   4
   5  12  -1 269.992 24.3234   4
   5  12  -1 299.158 24.7980   1
   5 -12   1 265.031 22.4464   2
  -5  12   1 257.331 13.5843  22
   5 -12   1 265.837 14.5814  21
   5  12  -1 264.845 16.2725  18
   5 -12   1 262.915 18.4611   3
  -5 -12  -1 302.128 18.7770  14
   5  12  -1 243.416 14.8634  19
  -5  12   1 255.955 13.9984  17
   5 -12   1 272.975 14.0563  16
  -5 -12  -1 289.922 16.2143  15
  -5 -12  -1 288.434 18.8162  13
   5 -12  -1 280.591 15.7786  21
  -5 -12   1 293.870 19.0679  14
   5 -12  -1 310.163 24.6763   2
   5  12   1 293.576 23.9640   4
   5  12   1 307.041 17.3534  18
   5  12   1 295.345 25.0063   1
   5 -12  -1 283.798 19.5842   3
  -5  12  -1 273.099 14.7784  22
   5  12   1 292.722 16.0680  19
  -5 -12   1 300.916 17.2602  15
  -5 -12   1 261.139 24.4472   2
   5 -12  -1 285.350 13.1116  20
  -5  12  -1 283.430 15.1367  17
   5 -12  -1 307.472 15.1208  16
  -6 -12  -1 19.6810 6.20325  14
  -6 -12  -1 18.0758 5.65555  13
  -6 -12  -1 23.4943 5.51316  15
   6 -12   1 18.2532 4.14602  16
   6 -12   1 17.1486 4.65625  21
  -6  12   1 17.1876 3.53670  22
   6  12  -1 18.2835 4.59729  19
   6  12  -1 22.7522 5.30813  18
  -6  12  -1 14.9474 3.60936  17
   6  12   1 18.9190 4.87053  18
   6  12   1 21.8670 4.88977  19
   6 -12  -1 19.3542 4.09343  16
  -6 -12   1 21.4510 5.31451  15
   6 -12  -1 23.5644 4.87911  21
  -6  12  -1 19.4719 3.89106  22
  -6 -12   1 19.2696 6.26641  14
  -7 -12  -1 1.69666 3.71286  13
   7 -12   1 4.22456 3.16987  21
   7 -12   1 3.16159 2.87425  16
   7  12  -1 2.98935 2.16821  16
  -7 -12  -1 8.71961 4.24937  15
  -7 -12  -1 14.8998 5.34101  14
   7  12  -1 5.03910 3.93483  18
  -7  12   1 3.84032 2.15639  22
   7  12  -1 6.54134 3.68286  19
   7  12   1 5.44802 1.95066  16
   7  12   1 6.63998 3.60797  18
   7 -12  -1 1.66838 3.21945  21
  -7  12  -1 5.33439 2.89807  22
   7 -12  -1 0.26711 2.52962  16
  -7  12  -1 3.73196 2.30551  17
  -7 -12   1 8.01248 3.99448  15
  -7 -12   1 5.36591 4.27080  13
  -7 -12   1 9.92211 4.84028  14
   8 -12   1 39.2694 6.84976  21
  -8  12   1 20.5194 4.01679  22
   8 -12   1 23.2263 5.05296  16
  -8 -12  -1 23.5927 7.62823  14
   8  12  -1 13.6100 3.44297  16
  -8 -12  -1 33.7192 7.82918  13
   8  12  -1 29.8750 6.63786  18
  -8 -12  -1 23.7810 5.89043  15
   8  12  -1 22.5439 5.62505  19
   8 -12  -1 29.4547 6.02195  16
   8  12   1 24.9011 5.72304  18
  -8  12  -1 22.4055 4.51934  22
  -8 -12   1 28.1422 6.58326  15
  -8 -12   1 23.0874 6.90246  14
   8  12   1 19.8009 3.56815  16
   8  12   1 20.2243 5.32922  19
  -8 -12   1 33.7776 7.58616  13
   8 -12  -1 35.6193 6.14792  21
   9  12  -1 19.8880 4.67975  16
  -9 -12  -1 18.7057 5.18244  15
   9 -12   1 26.7015 5.41533  21
   9  12  -1 25.2693 6.43318  19
   9 -12   1 22.3069 5.72254  16
  -9 -12  -1 33.4002 7.84889  14
   9  12  -1 19.9882 6.37278  18
  -9 -12  -1 25.0218 6.34157  13
   9  12   1 27.5277 6.33410  19
  -9 -12   1 27.3963 6.14151  15
   9 -12  -1 32.0607 6.37837  16
   9 -12  -1 15.8616 5.58493  21
  -9 -12   1 29.2458 7.64273  13
   9  12   1 22.5479 5.61733  18
  -9 -12   1 23.7204 7.28236  14
  -9  12  -1 23.4065 4.58412  22
   0 -13   1 282.594 16.8482  14
   0 -13  -1 292.946 19.8807   2
   0 -13   1 305.863 18.7377   2
   0 -13   1 255.762 13.0685  21
   0  13  -1 287.012 16.6170  17
   0  13   1 283.305 14.0460  18
   0 -13   1 267.695 14.0404  23
   0 -13   1 304.108 15.0851  15
   0  13  -1 280.871 14.1002  18
   0 -13  -1 312.044 17.1550  14
   0 -13   1 279.725 18.3732   2
   0 -13  -1 307.151 14.7732  15
   0  13   1 292.779 16.5869  17
   1 -13   1 287.612 13.9613  21
   1 -13   1 322.404 14.6590  21
   1 -13   1 323.045 20.3198   2
   1 -13   1 343.173 16.1073  15
   1  13  -1 333.085 18.2237  17
   1  13  -1 308.214 15.9153  18
  -1 -13  -1 334.008 18.7118  14
   1 -13   1 291.089 14.7565  18
   1 -13   1 327.019 17.7585  14
  -1 -13  -1 301.537 14.0261  23
  -1 -13  -1 331.793 16.0947  15
  -1  13   1 337.304 17.6817  17
  -1 -13  -1 290.634 21.3800   2
   1  13  -1 301.464 13.8674  19
   1 -13  -1 325.743 21.6960   2
  -1  13  -1 332.678 17.8134  17
  -1 -13   1 314.007 16.3264  15
  -1 -13   1 300.723 18.3110  14
  -1 -13   1 274.909 14.6043  21
   1 -13  -1 347.347 15.7486  15
   1 -13  -1 364.144 18.5160  13
   1 -13  -1 345.456 15.4234  21
  -1 -13   1 263.812 20.1519   2
   1  13   1 326.587 14.5053  19
   1  13   1 317.180 16.0518  18
  -1 -13   1 302.240 13.8506  23
   1  13   1 311.141 17.7328  17
   1 -13  -1 347.787 17.9625  14
   1 -13  -1 309.386 15.3189  18
  -2 -13  -1 14.3561 4.57445  14
  -2 -13  -1 15.4857 5.92922   2
   2 -13   1 8.37756 2.37806  21
   2  13  -1 11.4794 2.42421  19
  -2 -13  -1 13.5428 3.38367  15
  -2  13   1 16.0899 4.15348  17
   2 -13   1 9.20689 3.61332  14
   2  13  -1 15.2862 3.81823  18
   2 -13   1 6.35649 2.36343  20
   2 -13   1 5.89229 3.41514   2
   2 -13   1 9.55497 2.88627  15
   2  13  -1 11.5908 3.84458  17
  -2 -13   1 18.9844 5.07102  14
   2 -13  -1 16.2969 4.23216  13
   2 -13  -1 5.29980 4.58511   2
   2 -13  -1 11.2684 3.74906  14
  -2  13  -1 17.1318 4.37484  17
   2 -13  -1 14.3501 3.18928  20
   2  13   1 20.3642 3.21894  19
  -2 -13   1 8.52723 4.89285   2
  -2 -13   1 16.1822 3.64435  15
   2  13   1 17.8273 4.16727  18
   2 -13  -1 12.7256 3.08999  15
   2 -13  -1 12.5865 3.06880  21
   2 -13  -1 13.1294 2.18058  18
   3 -13   1 317.208 15.2529  20
   3  13  -1 320.677 15.6911  19
   3 -13   1 320.841 16.2799  15
   3 -13   1 345.258 17.1607  13
   3  13  -1 314.810 19.3716   4
  -3  13   1 317.766 17.1782  17
   3 -13   1 359.043 23.3842   2
   3 -13   1 340.262 15.9012  21
  -3 -13  -1 324.286 17.1820  15
   3  13  -1 342.282 20.6987   1
   3 -13   1 313.516 13.8610  16
   3  13  -1 339.321 17.7983  18
  -3 -13  -1 344.522 20.1057  14
   3  13  -1 291.477 17.9487   1
  -3 -13  -1 289.559 24.1680   2
   3  13   1 270.608 17.6166   1
   3 -13  -1 309.854 15.8246  13
  -3  13  -1 300.420 16.6463  17
   3 -13  -1 288.040 14.9179  20
  -3 -13   1 313.593 16.8798  15
   3 -13  -1 337.254 16.8153  14
   3  13   1 322.975 17.0720  18
   3 -13  -1 310.503 15.3082  15
  -3 -13   1 308.996 18.9623  14
   3 -13  -1 310.695 22.9015   2
   3  13   1 291.718 14.8500  19
  -3 -13   1 280.126 22.8547   2
   3 -13  -1 327.973 15.7640  21
   3  13   1 282.927 17.0940   1
  -3  13  -1 311.113 15.7997  22
   4 -13   1 165.953 9.47692  13
   4 -13   1 160.914 8.26613  20
   4 -13   1 154.560 8.36448  20
   4 -13   1 151.437 15.5348   2
  -4 -13  -1 177.502 14.1228  13
   4  13  -1 166.894 11.8894  18
   4  13  -1 158.130 15.8042   1
   4  13  -1 158.423 15.9154   4
  -4 -13  -1 163.203 11.3050  15
   4  13  -1 154.666 10.0314  19
   4 -13   1 181.263 10.2994  21
  -4 -13  -1 173.268 19.1233   2
   4 -13   1 175.489 8.86320  16
  -4  13   1 177.373 10.9590  17
  -4 -13  -1 159.988 13.2670  14
   4  13   1 166.691 10.2309  19
   4 -13  -1 161.917 8.99978  20
   4  13   1 140.969 13.7428   4
   4 -13  -1 166.712 10.4508  21
  -4 -13   1 134.236 16.6774   2
  -4  13  -1 166.337 10.1650  22
  -4 -13   1 181.984 13.8637  14
   4  13   1 163.819 11.5707  18
   4 -13  -1 159.679 16.6567   2
   4 -13  -1 175.603 9.40128  13
  -4 -13   1 156.779 11.3502  15
   4 -13  -1 143.492 11.1849  13
  -4  13  -1 163.623 10.8003  17
   4 -13  -1 169.481 8.63189  16
   5 -13   1 44.5500 5.34872  21
   5  13  -1 42.5635 7.17638  18
  -5 -13  -1 32.7012 7.59040  13
   5 -13   1 40.1264 4.48502  16
  -5  13   1 37.6373 4.92588  17
  -5 -13  -1 39.4638 7.82597  14
   5  13  -1 39.4266 5.21835  19
  -5 -13  -1 27.7988 5.38765  15
  -5  13   1 33.0836 4.42402  22
   5 -13  -1 35.6296 5.09269  21
   5  13   1 33.2469 6.20844  18
   5 -13  -1 33.9691 4.32032  16
  -5 -13   1 26.6935 5.39139  15
  -5 -13   1 36.2107 7.41558  14
   5  13   1 29.2979 5.22629  19
  -5  13  -1 45.1715 5.29928  17
   5 -13  -1 29.7530 3.05293  20
  -5  13  -1 37.8003 4.74484  22
  -6 -13  -1 14.6087 4.26237  15
   6 -13   1 11.6833 3.61427  16
   6 -13   1 17.7879 4.39325  21
  -6 -13  -1 4.27852 4.81980  13
  -6 -13  -1 15.5928 5.72453  14
   6  13  -1 19.0733 4.93502  18
   6  13  -1 9.57823 3.82943  19
  -6 -13   1 12.4527 4.07792  15
  -6 -13   1 14.5254 6.12040  13
   6  13   1 18.7320 5.06962  18
   6  13   1 13.2958 3.79706  19
   6 -13  -1 13.4730 4.11300  21
   6 -13  -1 17.6555 3.92484  16
  -6 -13   1 13.4631 5.63362  14
  -6  13  -1 11.8554 3.67965  22
  -6  13  -1 9.11962 3.15781  17
  -7  13   1 109.402 7.79632  22
   7 -13   1 139.964 9.75836  16
  -7 -13  -1 111.618 12.1981  14
   7  13  -1 126.717 11.3180  18
  -7 -13  -1 136.299 11.4925  15
   7 -13   1 128.207 9.92050  21
   7  13  -1 105.806 9.91981  19
  -7 -13  -1 115.835 12.4281  13
   7  13   1 87.2604 9.48191  18
   7  13   1 95.6953 8.94001  19
   7 -13  -1 110.443 9.53495  21
   7 -13  -1 86.2887 8.14372  16
  -7  13  -1 88.4118 7.34690  22
  -7 -13   1 97.4916 11.4529  13
  -7 -13   1 111.879 10.4862  15
  -7 -13   1 93.6355 11.3097  14
  -8 -13  -1 5.79472 4.69446  13
   8  13  -1 -0.9033 3.27420  18
   8 -13   1 6.15308 3.62590  16
  -8 -13  -1 5.62400 3.28841  15
   8 -13   1 6.60977 3.43250  21
  -8  13   1 13.6964 3.62370  22
   8  13  -1 0.55210 2.75930  19
  -8 -13  -1 -1.5917 4.08205  14
   8 -13  -1 3.71756 3.34191  16
   8 -13  -1 6.33160 3.81178  21
  -8 -13   1 7.93587 5.22296  14
  -8  13  -1 2.74359 2.64345  22
  -8 -13   1 1.14532 3.80887  13
   8  13   1 3.00418 2.99104  18
   8  13   1 5.16772 3.32515  19
  -8 -13   1 9.53777 4.09453  15
   0 -14   1 97.6742 6.07944  21
   0 -14   1 106.985 9.32072  14
   0  14  -1 89.0067 6.42579  18
   0 -14  -1 99.4275 9.07261  14
   0 -14  -1 78.7149 8.63304  13
   0  14   1 81.0514 8.20584  17
   0  14  -1 99.2620 8.91920  17
   0 -14   1 93.7923 5.82919  21
   0 -14  -1 90.7550 7.06236  15
   0 -14  -1 102.489 10.7108   2
   0 -14   1 88.9010 10.1832   2
   0 -14   1 92.5498 7.30995  15
   0 -14   1 86.6628 9.64743   2
  -1  14   1 32.9284 5.65038  17
   1  14  -1 32.7589 5.98835  17
  -1 -14  -1 26.9919 5.71761  13
   1 -14   1 28.7345 4.41196  15
   1 -14   1 37.3372 7.74028   2
  -1 -14  -1 35.4153 6.82621   2
   1  14  -1 31.7146 3.07279  19
   1 -14   1 35.7672 3.19927  21
  -1 -14  -1 36.4102 7.84060   2
  -1 -14  -1 34.9633 6.50790  14
   1 -14   1 29.5397 3.45208  21
   1 -14   1 38.1053 6.49422  14
  -1 -14  -1 34.0524 4.49928  15
   1  14  -1 33.1570 4.81100  18
  -1  14  -1 50.6537 6.31313  17
  -1 -14   1 40.2514 8.09216   2
  -1 -14   1 51.4934 7.35480   2
   1  14   1 43.1143 3.88445  19
  -1 -14   1 52.8289 7.07262  14
  -1 -14   1 41.2908 5.14370  15
   1 -14  -1 37.2020 4.50193  20
   1 -14  -1 34.0699 7.58058   2
   1 -14  -1 43.2054 7.00895  14
   1 -14  -1 34.7424 4.11792  21
   1  14   1 46.5399 4.93026  18
   1 -14  -1 45.5253 4.77458  15
  -1 -14   1 44.8271 6.89030  21
   1 -14  -1 51.8467 7.90346  13
   2 -14   1 12.9241 5.27456   2
  -2 -14  -1 11.4173 3.20834  15
   2 -14   1 13.3094 3.93007  13
  -2 -14  -1 10.1602 4.01111  14
  -2 -14  -1 9.61238 6.17130   2
   2  14  -1 15.9782 2.79021  19
  -2 -14  -1 7.41254 4.43301  13
  -2  14   1 11.9680 3.69837  17
   2 -14   1 21.6213 5.19393  14
   2 -14   1 11.6480 3.55430  15
   2  14  -1 15.3631 4.23008  17
   2 -14   1 12.5497 2.89021  21
   2 -14   1 10.2965 2.64737  20
   2  14  -1 21.4403 4.17551  18
   2 -14  -1 12.7630 3.71719  13
   2  14   1 13.8915 2.69473  19
  -2 -14   1 10.4463 4.14273  14
  -2 -14   1 18.2424 4.95996   2
  -2 -14   1 17.9119 3.93307  15
   2 -14  -1 7.60801 2.55505  15
   2 -14  -1 9.84966 2.66884  20
   2 -14  -1 14.3357 3.23918  21
   2 -14  -1 16.4191 5.64739   2
   2 -14  -1 15.3891 4.30019  14
   2  14   1 12.2305 3.36307  18
  -2  14  -1 15.1748 4.12320  17
   2 -14  -1 13.3833 2.26634  18
   3 -14   1 1.63941 2.34773  13
   3 -14   1 3.85933 1.89253  20
  -3 -14  -1 9.78417 4.39761  13
  -3  14   1 6.31079 2.97771  17
   3  14  -1 3.54985 2.10999  19
   3 -14   1 5.84574 2.56038  21
   3  14  -1 4.70507 2.73443  18
   3 -14   1 4.20745 2.20882  15
  -3 -14  -1 6.65068 3.59258  14
  -3 -14  -1 3.49648 2.63702  15
   3 -14   1 1.55518 2.70560  14
   3  14   1 7.44167 2.42351  19
   3 -14  -1 8.08458 2.79419  21
   3 -14  -1 7.98751 3.20444  14
   3 -14  -1 7.10378 2.81793  13
  -3 -14   1 5.15959 3.58471  14
  -3  14  -1 4.48504 3.02881  17
   3 -14  -1 1.91783 1.93362  15
   3  14   1 0.04911 2.22409  18
  -3 -14   1 3.95780 2.56035  15
   3 -14  -1 3.39528 1.98761  20
  -4 -14  -1 185.022 14.5126  14
   4  14  -1 162.986 10.1213  19
   4 -14   1 151.458 8.18414  16
  -4  14   1 158.759 10.7559  17
   4 -14   1 160.807 9.89106  21
   4  14  -1 173.201 12.0768  18
   4 -14   1 166.295 9.78450  13
   4 -14   1 162.422 8.28490  20
   4 -14   1 151.505 10.3055  15
  -4 -14  -1 166.824 11.4983  15
  -4 -14  -1 185.552 14.6202  13
   4 -14  -1 148.209 9.97628  21
   4 -14  -1 148.578 7.60165  16
   4 -14  -1 140.812 8.51597  20
   4  14   1 163.897 11.5756  18
   4 -14  -1 169.212 10.7887  14
  -4  14  -1 150.397 9.90810  22
   4 -14  -1 159.965 9.17970  13
   4 -14  -1 146.819 9.61892  15
   4  14   1 151.693 9.63246  19
  -4 -14   1 155.710 13.4074  14
  -4 -14   1 152.430 11.3047  15
  -4  14  -1 140.109 10.4867  17
  -5 -14  -1 34.3789 7.60766  14
   5 -14   1 16.5315 4.19002  21
  -5 -14  -1 19.8261 4.29161  15
  -5 -14  -1 29.9212 6.71923  13
   5  14  -1 12.4356 4.23327  18
   5  14  -1 18.2135 4.22321  19
   5 -14  -1 31.8462 5.45909  14
  -5  14  -1 28.1395 4.98845  17
   5 -14  -1 35.0983 3.83549  16
  -5 -14   1 18.9151 5.06295  15
   5  14   1 36.2229 6.87490  18
  -5 -14   1 17.4590 5.76384  13
  -5  14  -1 32.1499 5.15317  22
   5  14   1 31.8713 4.68824  19
   5 -14  -1 30.5605 4.94197  21
  -6 -14  -1 54.2331 9.67025  14
   6  14  -1 55.8415 6.52068  19
  -6 -14  -1 55.0605 7.08139  15
   6 -14   1 57.3100 5.53226  16
   6 -14   1 54.8815 6.38613  21
   6  14  -1 62.7915 7.77466  18
   6 -14  -1 60.0201 5.95412  16
  -6  14  -1 66.9637 6.31165  17
  -6 -14   1 71.8778 8.09829  15
  -6  14  -1 60.1639 6.07301  22
   6 -14  -1 76.4875 7.14080  21
  -6 -14   1 77.5069 10.3817  13
   6  14   1 53.3841 6.51340  19
   6  14   1 73.1284 8.32799  18
  -6 -14   1 68.1366 9.74281  14
  -7  14   1 6.32805 2.92186  22
   7 -14   1 5.13093 2.60823  16
   7  14  -1 -1.9791 3.09355  18
  -7 -14  -1 3.89137 3.97712  13
   7  14  -1 1.38297 2.54338  19
   7 -14   1 1.92664 2.64976  21
  -7 -14  -1 5.52643 3.68228  15
  -7 -14  -1 -0.3713 2.91697  14
  -7 -14   1 -1.1072 3.42661  14
   7  14   1 4.48730 3.60131  18
  -7 -14   1 -2.5041 2.73716  15
   7  14   1 8.43256 3.72022  19
   7 -14  -1 6.58592 3.81824  21
  -7 -14   1 3.01434 4.36505  13
   7 -14  -1 2.80544 2.72396  16
  -7  14  -1 5.46268 3.04665  22
  -8 -14  -1 61.1826 10.6437  14
  -8 -14  -1 66.1038 8.43578  15
  -8 -14  -1 63.0900 10.8717  13
   8  14  -1 70.0398 7.63571  19
   8 -14   1 66.7870 6.97977  16
   8  14  -1 62.5243 8.51476  18
   8 -14   1 68.5075 8.09268  21
   8 -14  -1 58.2526 7.58917  21
   8 -14  -1 72.1222 7.13035  16
  -8  14  -1 64.5479 7.50824  22
  -8 -14   1 73.1939 11.6539  13
   8  14   1 54.9777 7.44920  19
   8  14   1 64.8727 8.53013  18
  -8 -14   1 83.2338 11.0149  14
   0 -15   1 47.8267 6.76234  14
   0  15  -1 38.6168 6.51861  17
   0 -15  -1 36.9896 4.10147  21
   0 -15   1 51.4836 5.52107  15
   0 -15  -1 36.0334 6.78736  13
   0 -15  -1 45.4349 4.94246  15
   0 -15   1 45.6806 4.07871  21
   0 -15  -1 35.6664 6.77442  14
  -1 -15  -1 139.636 11.1894  14
   1 -15   1 107.418 9.73081  14
   1 -15   1 106.577 9.80797  13
   1 -15   1 119.031 8.43723  15
   1 -15   1 105.287 6.94260  21
   1 -15   1 103.122 7.66233  20
   1  15  -1 116.399 8.18194  18
  -1 -15  -1 115.919 8.50186  15
   1  15  -1 118.745 10.1511  17
  -1 -15  -1 133.982 11.4352  13
  -1 -15   1 118.065 8.78240  15
  -1 -15   1 116.501 10.7270  14
  -1  15  -1 104.692 9.50761  17
   1 -15  -1 103.812 7.83543  20
   1  15   1 119.914 8.15990  18
   1  15   1 106.201 6.62013  19
   1 -15  -1 121.765 9.94479  13
   1 -15  -1 113.199 9.76170  14
   1 -15  -1 109.798 7.37348  21
   1 -15  -1 107.441 7.87290  15
  -2 -15  -1 12.6260 4.89031  13
   2 -15   1 17.0338 4.58148  14
   2 -15   1 16.4345 3.12369  20
   2  15  -1 19.6234 2.79175  19
  -2 -15  -1 15.7955 3.91436  15
   2 -15   1 13.6137 4.17519  13
   2  15  -1 18.5344 4.07686  18
  -2 -15  -1 15.1469 4.82911  14
   2 -15   1 17.5708 3.22278  21
   2 -15   1 16.4489 3.53316  15
  -2  15  -1 13.0393 4.10038  17
   2  15   1 23.3161 4.36187  18
   2 -15  -1 17.0804 3.65650  20
   2  15   1 12.3130 2.65956  19
   2 -15  -1 14.6268 3.26254  21
   2 -15  -1 10.2363 3.94828  14
   2 -15  -1 16.0583 3.45751  15
  -2 -15   1 29.5298 6.43256  14
   2 -15  -1 12.0478 3.71300  13
  -2 -15   1 19.9574 4.33826  15
   3  15  -1 45.2564 4.52484  19
   3  15  -1 45.2397 5.90395  18
  -3 -15  -1 36.9886 5.35777  15
   3 -15   1 61.4501 5.86420  15
   3 -15   1 62.4419 7.08972  14
   3 -15   1 49.0107 4.55587  20
   3 -15   1 61.0260 6.27723  13
   3 -15   1 51.6418 5.05127  21
  -3 -15  -1 56.9148 10.1781  13
  -3 -15  -1 53.0427 7.61089  14
   3  15   1 40.8079 5.71625  18
  -3 -15   1 47.4552 8.62366  14
   3  15   1 47.1084 4.67121  19
  -3  15  -1 46.0642 7.03683  17
   3 -15  -1 51.7238 5.74896  13
   3 -15  -1 43.3715 4.80517  20
  -3 -15   1 38.5970 5.44644  15
   3 -15  -1 56.1899 5.36436  21
   3 -15  -1 56.2714 5.41722  15
   3 -15  -1 55.2592 6.25625  14
   4 -15   1 10.2202 3.56950  14
  -4 -15  -1 8.04272 3.80944  14
   4 -15   1 6.82569 2.73104  21
  -4 -15  -1 25.9903 6.96409  13
  -4 -15  -1 9.83266 3.44160  15
   4 -15   1 10.1046 2.80672  13
   4  15  -1 10.5752 3.03245  19
   4  15  -1 11.8931 4.07800  18
   4 -15   1 7.21106 2.75030  15
   4 -15  -1 11.0620 3.27572  21
   4 -15  -1 7.48121 2.19028  20
  -4 -15   1 14.6075 4.90332  14
   4 -15  -1 9.01749 2.51869  13
   4 -15  -1 6.73285 2.72863  15
  -4 -15   1 8.53784 3.24065  15
   4  15   1 13.1201 4.18793  18
  -4  15  -1 4.71528 3.03097  17
  -4 -15   1 1.43838 3.51866  13
   4  15   1 12.5810 3.12461  19
   4 -15  -1 6.02427 2.96584  14
  -5 -15  -1 70.9446 9.32439  13
  -5 -15  -1 38.8976 5.87413  15
   5  15  -1 51.3233 5.71804  19
   5 -15   1 59.3301 6.47641  14
  -5 -15  -1 54.5419 9.64588  14
   5  15  -1 39.9997 7.00630  18
   5 -15   1 43.7749 4.11571  16
   5 -15   1 40.1044 5.36904  15
   5 -15   1 50.0546 5.65822  21
   5 -15  -1 42.5681 5.50976  21
  -5 -15   1 46.7988 8.76346  14
   5  15   1 42.3481 6.80775  18
   5 -15  -1 35.4070 5.40206  14
   5 -15  -1 31.7157 4.85801  15
  -5 -15   1 40.5475 6.05892  15
   5 -15  -1 41.5944 3.72771  16
  -5  15  -1 34.5779 5.68651  17
   5  15   1 47.6847 5.47714  19
  -5 -15   1 42.0380 8.80567  13
   6  15  -1 42.6409 7.26109  18
  -6 -15  -1 44.5267 8.51235  13
   6 -15   1 27.4489 4.15163  16
   6  15  -1 34.2894 5.78515  19
   6 -15   1 39.0856 5.55873  21
  -6 -15  -1 45.1169 8.82735  14
  -6 -15  -1 48.8272 6.75908  15
  -6  15  -1 46.5755 5.42381  22
   6  15   1 42.0417 5.59206  19
   6  15   1 38.0886 7.07396  18
  -6 -15   1 58.9770 7.41723  15
   6 -15  -1 37.6760 5.36280  14
   6 -15  -1 49.7822 4.66043  16
   6 -15  -1 49.0024 6.35859  21
  -6 -15   1 57.3746 10.2207  14
  -6 -15   1 50.2620 9.22789  13
   7 -15   1 10.8925 3.67452  16
   7 -15   1 20.2649 4.45082  21
  -7 -15  -1 11.1156 4.52099  15
  -7 -15  -1 9.53132 5.21309  14
  -7 -15  -1 17.6407 6.11387  13
   7  15  -1 7.50675 4.02558  18
   7  15  -1 14.7646 4.39513  19
   7  15   1 12.1217 4.20373  18
  -7  15  -1 9.09701 3.52561  22
  -7 -15   1 13.3390 5.06450  13
  -7 -15   1 10.9981 4.34364  15
   7  15   1 9.52034 3.65040  19
   7 -15  -1 11.6946 3.31471  16
   7 -15  -1 17.1304 4.56267  21
  -7 -15   1 13.4474 5.64152  14
   0 -16  -1 15.8816 4.97251  14
   0 -16  -1 23.4456 5.72015  13
   0  16  -1 14.4867 4.51823  17
   0 -16   1 16.4970 5.42150  14
   0 -16  -1 22.3111 4.14964  15
   0 -16  -1 23.6582 3.69668  21
   0 -16   1 12.0782 3.49038  15
   0 -16   1 20.1657 2.95085  21
   0 -16   1 18.8898 6.08037  13
   1 -16   1 30.1084 6.54859  14
   1  16  -1 26.7283 4.26635  18
  -1 -16  -1 22.6609 5.83241  13
  -1 -16  -1 28.3197 4.93776  15
   1 -16   1 22.6623 4.54703  15
   1 -16   1 25.2326 5.74827  13
   1 -16   1 21.6638 4.04127  20
   1 -16   1 22.3197 3.26334  21
  -1 -16  -1 25.2954 6.12679  14
  -1 -16   1 20.1686 4.91595  14
   1 -16  -1 28.6542 4.20373  15
   1 -16  -1 28.4903 6.03669  14
  -1 -16   1 20.7854 3.19432  21
   1 -16  -1 18.5292 5.17569  13
   1 -16  -1 24.3018 3.94927  21
  -1 -16   1 26.2502 4.79428  15
  -1 -16   1 28.1985 6.35711  13
   1 -16  -1 20.4025 4.04102  20
  -1  16  -1 23.7417 5.50032  17
  -2 -16  -1 14.5289 3.81463  15
   2 -16   1 21.4107 3.33525  21
   2 -16   1 24.3304 5.17465  13
   2  16  -1 25.7117 4.78733  18
   2  16  -1 16.5924 2.77520  19
   2 -16   1 14.1647 3.42374  15
  -2 -16  -1 8.32966 4.57653  13
   2 -16   1 16.4146 3.42847  20
   2 -16   1 14.8272 4.66529  14
  -2 -16  -1 19.1298 5.29861  14
  -2  16  -1 22.5219 5.53723  17
   2 -16  -1 21.0291 4.65560  13
  -2 -16   1 23.5801 5.22067  15
   2 -16  -1 17.1255 4.78263  14
   2 -16  -1 18.5574 3.72358  21
   2 -16  -1 23.1110 4.31064  15
  -2 -16   1 23.6961 6.22002  14
  -2 -16   1 17.4497 5.73609  13
   2  16   1 20.6435 3.94585  18
   2  16   1 16.3324 3.17533  19
   2 -16  -1 16.7665 3.72587  20
   3 -16   1 32.1726 3.97784  21
   3 -16   1 31.7023 4.00835  20
   3  16  -1 31.0863 5.51687  18
   3 -16   1 31.2160 6.24389  14
   3 -16   1 39.5375 5.18916  13
  -3 -16  -1 37.3692 5.39916  15
   3  16  -1 36.6278 4.00458  19
   3 -16   1 33.8442 4.76018  15
  -3 -16  -1 50.2819 8.87157  13
  -3 -16  -1 40.4292 7.73625  14
   3  16   1 50.1964 4.79572  19
   3  16   1 54.3087 6.39686  18
   3 -16  -1 47.8187 5.78013  13
   3 -16  -1 46.8386 5.44731  21
  -3 -16   1 53.2932 9.45517  14
   3 -16  -1 48.6220 5.30428  15
   3 -16  -1 38.2751 4.77737  20
  -3 -16   1 49.7154 9.24525  13
   3 -16  -1 51.7346 6.61708  14
  -3  16  -1 54.2764 6.71871  17
  -3 -16   1 51.4814 6.13241  15
   4 -16   1 16.4580 3.43780  13
   4 -16   1 16.3112 3.40167  21
   4 -16   1 17.2721 3.69011  15
  -4 -16  -1 15.6751 4.14318  15
  -4 -16  -1 19.1918 6.09005  13
   4  16  -1 14.1874 3.86002  18
   4 -16   1 19.1468 4.84312  14
  -4 -16  -1 13.0338 4.91645  14
   4  16  -1 18.5540 3.66470  19
  -4  16  -1 12.6053 3.88373  17
  -4 -16   1 10.8803 5.08453  13
   4 -16  -1 8.84516 3.10722  15
  -4 -16   1 14.1688 4.09253  15
   4  16   1 12.9026 3.60750  18
   4 -16  -1 14.8309 3.42844  21
   4 -16  -1 16.6929 3.26690  13
   4  16   1 17.3191 3.66011  19
   4 -16  -1 15.7136 3.81535  14
   4 -16  -1 8.04933 3.49201  20
   5 -16   1 12.0143 3.12839  15
  -5 -16  -1 16.2725 6.23932  14
   5 -16   1 22.8033 5.09802  21
   5 -16   1 18.8421 4.40674  14
  -5 -16  -1 27.4094 7.05124  13
  -5 -16  -1 18.3779 4.50837  15
   5  16  -1 16.8566 4.84615  18
   5  16  -1 19.7708 3.80568  19
   5 -16  -1 24.9278 4.60612  15
  -5 -16   1 19.9524 6.43660  14
   5 -16  -1 17.2382 4.00884  21
  -5 -16   1 9.81772 5.11797  13
   5  16   1 20.9254 5.20326  18
   5 -16  -1 15.5613 4.34710  14
   5  16   1 12.6276 3.52513  19
  -5 -16   1 17.6699 4.78689  15
   6 -16   1 11.0237 3.98606  14
  -6 -16  -1 12.8821 5.40225  14
   6  16  -1 11.2051 3.76441  19
  -6 -16  -1 13.1774 5.57404  13
   6  16  -1 10.8172 4.39040  18
  -6 -16  -1 8.03131 3.68235  15
   6 -16   1 7.43686 3.25346  15
   6 -16  -1 6.73346 3.00938  15
   6 -16  -1 15.5142 4.47214  21
  -6 -16   1 11.3782 5.01238  13
  -6 -16   1 14.9847 5.09368  15
   6  16   1 6.80634 3.30285  19
   6  16   1 11.1541 4.58727  18
  -6 -16   1 3.30108 4.82798  14
   0 -17   1 0.44477 2.83771  14
   0 -17  -1 3.82620 2.18267  15
   0 -17  -1 1.70582 2.89665  14
   0 -17   1 -1.1086 1.59174  15
   0 -17  -1 -1.8354 3.14873  13
   0 -17   1 0.18323 3.54583  13
   0 -17  -1 0.32499 1.69942  20
   0 -17  -1 0.98432 2.14342  21
  -1 -17  -1 11.5618 3.61371  15
   1 -17   1 5.82544 3.36038  14
   1 -17   1 -1.4920 2.18246  13
  -1 -17  -1 10.3425 4.68519  14
   1 -17   1 2.71826 2.35917  15
  -1 -17  -1 4.65338 2.20214  21
   1 -17   1 4.32806 2.02396  20
  -1 -17  -1 3.35925 3.21973  13
  -1 -17   1 -0.7445 3.04962  14
   1 -17  -1 6.52067 2.41360  15
   1 -17  -1 2.57796 2.31460  20
  -1 -17   1 2.21063 2.69811  15
   1 -17  -1 -1.8687 2.15954  14
  -1 -17   1 3.46068 2.43753  21
  -1 -17   1 4.34592 3.80483  13
   1 -17  -1 2.71277 2.29539  21
   1 -17  -1 2.23168 2.61869  13
   2  17  -1 1.79733 2.37231  18
  -2 -17  -1 7.92868 4.30856  13
   2 -17   1 4.74325 2.31224  20
   2 -17   1 -0.9734 2.88453  14
  -2 -17  -1 4.02402 3.75280  14
   2 -17   1 3.87050 2.39247  15
   2 -17   1 3.34196 2.81744  13
  -2 -17  -1 5.05397 2.45359  15
   2 -17  -1 11.7594 3.71279  13
   2 -17  -1 4.47684 2.57069  21
   2  17   1 5.58054 2.65447  19
  -2 -17   1 3.70654 3.40500  13
  -2 -17   1 9.54335 4.97421  14
   2 -17  -1 2.19640 2.37195  20
   2 -17  -1 7.60844 4.14841  14
  -2 -17   1 5.81739 2.91959  15
   2 -17  -1 5.02108 2.51035  15
  -3 -17  -1 26.3808 4.81813  15
   3 -17   1 25.7754 5.42334  14
  -3 -17  -1 19.2926 5.95355  14
   3 -17   1 36.6144 4.93407  15
   3 -17   1 35.3301 5.45614  13
  -3 -17  -1 24.3286 6.66909  13
   3  17  -1 22.7875 4.53087  18
   3  17  -1 24.7969 3.89039  19
   3 -17  -1 20.1611 5.11966  14
   3 -17  -1 22.9164 4.24412  15
  -3 -17   1 19.3413 6.33172  14
   3 -17  -1 18.9746 4.33105  13
   3  17   1 28.1283 5.02413  18
   3 -17  -1 31.1175 4.33770  20
  -3 -17   1 22.3891 6.81010  13
  -3 -17   1 25.5070 5.18347  15
   3  17   1 35.2483 4.42460  19
   3 -17  -1 27.1219 4.72802  21
   4 -17   1 -0.4684 1.96365  15
   4 -17   1 -1.1129 2.35903  14
  -4 -17  -1 -3.9616 3.37084  13
   4  17  -1 3.09103 2.56969  18
   4  17  -1 3.33471 2.21642  19
  -4 -17  -1 6.41840 2.94290  15
  -4 -17  -1 3.27418 3.78969  14
  -4 -17   1 0.18947 2.31471  15
   4 -17  -1 9.86080 3.71802  14
  -4 -17   1 1.81680 3.79244  14
  -4 -17   1 2.52581 4.35772  13
   4  17   1 3.00214 2.44359  19
   4 -17  -1 -0.1938 2.06933  15
   4  17   1 6.42107 3.16264  18
   5 -17   1 14.9886 3.91900  14
   5 -17   1 18.0590 3.98095  15
   5  17  -1 13.7679 3.67097  19
   5  17  -1 13.0006 4.16034  18
  -5 -17  -1 8.62906 3.69601  15
  -5 -17  -1 14.9143 5.88257  13
  -5 -17  -1 9.57600 5.16265  14
   5 -17  -1 8.22644 3.27140  15
   5  17   1 6.97133 3.26109  18
   5  17   1 11.9033 3.36977  19
  -5 -17   1 10.9887 4.95878  13
  -5 -17   1 9.80525 3.69230  15
  -5 -17   1 7.74278 4.86379  14
   0 -18  -1 3.57429 2.46861  15
   0 -18   1 1.65983 2.05674  20
   0 -18  -1 2.03779 2.46664  20
   0 -18   1 7.12484 3.67504  13
   0 -18   1 -1.8573 2.68886  14
   0 -18   1 -1.3728 2.02543  15
   0 -18  -1 -4.1109 3.13352  14
   0 -18  -1 3.64104 3.22984  13
  -1 -18  -1 94.6154 10.4879  13
   1 -18   1 89.6779 9.42895  13
  -1 -18  -1 102.545 10.3783  14
   1 -18   1 80.3671 7.09235  20
   1 -18   1 74.7770 9.19542  14
  -1 -18  -1 91.4338 8.00631  15
   1 -18   1 77.1786 7.47609  15
   1 -18  -1 81.8055 8.98006  14
   1 -18  -1 74.3957 7.15619  20
   1 -18  -1 82.5593 7.24254  15
   1 -18  -1 89.0164 9.47276  13
  -1 -18   1 85.8868 9.79188  14
  -1 -18   1 90.6436 8.36199  15
  -1 -18   1 99.3096 10.4232  13
  -2 -18  -1 32.0317 7.16195  13
  -2 -18  -1 27.7918 6.70943  14
   2 -18   1 25.1577 4.59630  15
  -2 -18  -1 31.7136 5.31616  15
   2 -18   1 27.5879 6.29312  14
   2 -18  -1 37.8633 4.85499  20
   2 -18  -1 36.9508 6.75299  13
   2 -18  -1 35.4944 6.20836  14
   2 -18  -1 31.1736 5.16287  15
  -2 -18   1 29.5055 6.94376  14
  -2 -18   1 31.4935 5.60470  15
  -2 -18   1 26.5834 6.40360  13
  -3 -18  -1 60.0854 8.69647  14
  -3 -18  -1 30.3179 7.35612  13
  -3 -18  -1 39.6766 5.79621  15
   3 -18   1 55.6663 7.79568  14
   3 -18   1 50.0522 5.62513  15
   3 -18   1 47.1264 6.60577  13
   3  18  -1 42.1554 6.42767  18
  -3 -18   1 48.5541 8.92489  13
  -3 -18   1 47.2761 6.47462  15
  -3 -18   1 50.8282 9.89013  14
   3 -18  -1 45.5030 6.33748  14
   3 -18  -1 33.1795 5.59659  13
   3 -18  -1 49.1712 5.49912  15
   0   0  -2 193.546 12.2015   6
   0   0  -2 201.197 9.84826   9
   0   0  -2 143.737 18.8521  10
   0   0  -2 182.700 7.75770  13
   0   0  -2 181.582 7.60483  22
   0   0   2 170.050 7.42401  19
   0   0   2 184.398 8.65283   3
   1   0  -2 245.026 9.83922  14
  -1   0   2 249.430 10.1509  20
   1   0   2 250.597 10.4732  14
  -1   0  -2 249.822 10.2938  16
   1   0   2 240.525 16.7016   8
   1   0   2 253.780 23.7484   5
   1   0  -2 250.701 10.1483  15
   1   0   2 275.985 18.5393  12
  -1   0  -2 253.471 10.3086  22
   1   0  -2 259.592 18.0645   8
  -1   0   2 239.724 9.86170  14
   1   0   2 245.219 10.0758  13
  -1   0  -2 234.905 10.1035  19
   1   0  -2 258.619 10.0654  18
   1   0   2 243.642 10.2637  16
   1   0  -2 253.798 25.5244   5
  -1   0  -2 237.118 21.6001  10
  -1   0  -2 243.994 10.4665  14
   1   0   2 248.455 12.2131   3
   1   0  -2 254.540 9.65406  17
  -1   0   2 245.607 10.1735  15
   1   0   2 253.030 10.1335  19
  -1   0  -2 225.523 10.0574  13
   1   0   2 254.482 11.8890   2
  -1   0   2 230.191 9.97492  23
  -1   0  -2 234.225 12.6898   1
  -1   0  -2 248.937 10.0594  21
   1   0   2 276.114 9.95881  18
   1   0   2 254.913 10.0424  21
   1   0  -2 253.289 12.2873   2
   1   0  -2 256.135 10.1888  21
   1   0   2 239.403 12.6181   4
  -1   0  -2 244.910 12.8433   4
  -1   0   2 263.726 10.1513  21
   1   0   2 230.433 12.4430   1
  -1   0   2 274.949 12.3157   2
  -1   0  -2 249.718 11.9710   2
  -1   0   2 285.204 19.3174  11
  -1   0  -2 244.046 12.2396   3
   2   0   2 682.836 31.0059   2
  -2   0  -2 662.601 31.4933   3
  -2   0  -2 703.766 27.5154  19
   2   0   2 678.967 26.9870  13
  -2   0  -2 685.979 32.7731   1
  -2   0   2 690.193 27.2297  20
  -2   0  -2 690.516 26.9779  18
  -2   0  -2 665.192 26.9489  13
  -2   0   2 700.919 27.3981  21
   2   0  -2 676.645 27.4388  21
   2   0   2 700.742 27.6290  15
   2   0   2 678.327 32.4542   1
  -2   0  -2 698.272 33.0151   4
   2   0   2 680.416 27.2576  21
  -2   0  -2 665.552 27.7046  14
  -2   0   2 701.221 26.2919  17
  -2   0   2 701.461 27.0540  18
  -2   0   2 672.414 27.0938  14
   2   0  -2 676.433 27.4107  15
   2   0   2 717.951 42.8994   8
  -2   0  -2 673.258 31.1546   2
   2   0  -2 718.442 27.3369  20
   2   0  -2 705.765 60.1087   5
  -2   0   2 715.887 31.5181   2
   2   0  -2 670.910 31.4335   2
   2   0   2 707.016 44.0173  12
   2   0  -2 753.045 45.0819   8
  -2   0   2 677.156 27.5517  15
  -2   0  -2 748.766 53.5575  10
   2   0  -2 668.520 27.0754  23
   2   0   2 694.787 26.9411  18
  -2   0  -2 724.443 27.3946  21
   2   0  -2 691.974 26.2673  17
   2   0   2 693.722 27.4580  19
   2   0   2 661.550 31.3776   3
   2   0   2 692.438 32.6613   4
   2   0  -2 652.935 26.9869  14
   2   0   2 747.652 59.9123   5
  -2   0   2 748.725 47.0950  11
   2   0  -2 737.417 27.1976  18
  -2   0   2 687.387 27.2117  23
  -3   0   2 523.911 20.6046  17
  -3   0  -2 525.747 22.6275  14
  -3   0   2 558.689 21.7172  18
  -3   0   2 543.866 22.1906  21
   3   0  -2 560.510 22.4433  21
   3   0  -2 533.130 21.9899  20
   3   0  -2 526.246 22.2595  15
  -3   0   2 551.832 22.0760  14
   3   0   2 517.043 27.7082   3
   3   0   2 493.516 28.6473   4
   3   0   2 561.683 42.8216  12
   3   0   2 542.139 22.3255  19
   3   0   2 520.748 27.0530   2
  -3   0  -2 531.203 22.1730  21
   3   0  -2 530.673 21.8200  14
  -3   0   2 544.642 47.1844  11
   3   0   2 533.796 59.6026   5
  -3   0  -2 511.276 29.2072   1
   3   0   2 543.310 42.1401   8
  -3   0  -2 526.681 21.5433  20
  -3   0  -2 546.697 21.6328  18
   3   0   2 524.473 21.5588  18
   3   0   2 511.219 28.8410   1
   3   0   2 509.843 22.3693  14
  -3   0   2 552.665 21.9397  20
   3   0  -2 656.425 67.7777   5
   3   0  -2 532.611 21.8061  23
  -3   0  -2 531.416 22.5827  15
   3   0   2 526.760 22.4047  15
  -3   0  -2 556.705 54.8249  10
  -3   0  -2 533.124 27.5823   2
   3   0  -2 567.461 28.3825   2
   3   0   2 532.413 22.0876  21
   3   0  -2 532.974 21.7851  18
  -3   0   2 530.278 22.5285  15
  -3   0  -2 516.079 21.4326  13
  -3   0  -2 557.260 49.2522  11
   3   0  -2 568.088 43.9951   8
  -3   0  -2 517.338 27.7036   3
  -4   0   2 80.9159 3.87048  17
   4   0   2 59.9793 24.4826   5
   4   0   2 81.3594 4.92950  18
   4   0   2 82.5898 5.65047  14
  -4   0  -2 85.9480 4.82761  13
  -4   0   2 71.3579 21.0930  11
  -4   0   2 80.4080 5.14297  20
   4   0  -2 81.7356 5.54480  15
  -4   0   2 77.5835 4.84328  18
   4   0  -2 83.5489 5.69280  21
   4   0  -2 90.5996 10.2858   3
   4   0   2 80.6043 5.65369  19
  -4   0  -2 75.6693 20.2244  11
   4   0  -2 81.2622 5.15374  18
   4   0   2 90.1309 20.3004  12
   4   0  -2 75.3598 19.8844   8
   4   0  -2 126.684 38.6127   5
  -4   0  -2 78.4223 4.85659  20
   4   0   2 76.6915 8.93074   2
  -4   0  -2 72.8087 8.94945   2
  -4   0   2 79.9459 5.85568  15
  -4   0  -2 61.8277 23.2900  10
  -4   0   2 83.4996 9.50847   2
   4   0   2 69.9220 15.9541   8
   4   0  -2 74.7510 5.07184  14
  -4   0  -2 76.7933 5.36957  21
  -4   0   2 79.8152 5.40386  21
  -4   0  -2 85.6483 4.97679  18
  -4   0  -2 79.5581 5.83418  14
   4   0   2 87.3502 5.59779  21
   4   0   2 77.6981 10.3514   4
   4   0   2 72.9560 5.41771  15
   4   0  -2 83.9234 5.33668  20
   4   0   2 95.9462 11.1638   1
   4   0   2 65.3029 8.81868   3
   4   0  -2 79.4897 5.06233  23
   4   0  -2 79.5040 9.57954   2
  -4   0   2 76.9744 5.39734  14
  -5   0  -2 368.414 16.8637  20
  -5   0   2 396.945 18.0811  14
   5   0  -2 301.643 40.8982   8
   5   0  -2 367.592 25.4673   2
  -5   0  -2 394.927 16.9803  18
  -5   0  -2 401.589 18.6884  14
  -5   0   2 382.898 16.9146  18
   5   0   2 382.510 16.9691  18
   5   0   2 401.988 25.5558   2
   5   0   2 390.815 17.7783  23
  -5   0   2 368.799 50.7513  11
   5   0   2 363.348 27.0697   4
   5   0   2 371.280 18.1699  15
  -5   0  -2 375.136 16.5716  13
   5   0   2 397.768 26.2752   3
   5   0   2 391.418 27.7120   1
  -5   0   2 367.263 17.7133  21
   5   0  -2 392.391 17.3407  18
   5   0  -2 384.910 18.0561  15
   5   0  -2 385.486 17.4443  14
   5   0   2 420.418 46.0899  12
   5   0  -2 371.646 27.7902   1
  -5   0  -2 403.919 59.4423  10
   5   0   2 388.982 41.9270   8
  -5   0   2 374.603 15.3828  17
   5   0   2 398.843 18.2816  19
   5   0  -2 384.151 26.5021   3
  -5   0  -2 389.296 17.9779  21
   5   0  -2 298.871 69.5653   5
   5   0   2 384.877 18.0357  14
  -5   0   2 372.996 17.2327  20
   5   0  -2 386.877 18.1699  21
  -5   0  -2 380.820 25.3511   2
   5   0  -2 385.543 17.5566  20
   5   0  -2 382.193 17.3345  23
   5   0   2 431.912 71.6196   5
  -5   0   2 370.033 25.0386   2
  -5   0  -2 413.631 53.6082  11
   5   0   2 386.604 17.8993  21
   6   0   2 331.307 15.2763  18
  -6   0  -2 306.896 24.1116   2
   6   0  -2 314.702 15.6298  23
   6   0  -2 335.969 28.1771   4
  -6   0  -2 295.373 14.9331  18
   6   0  -2 347.450 16.1832  20
  -6   0   2 305.189 23.7446   2
   6   0  -2 300.285 24.8709   3
  -6   0   2 345.088 13.4001  17
   6   0   2 344.219 27.2545   1
   6   0  -2 320.801 15.7870  14
   6   0   2 338.140 16.8653  19
   6   0  -2 308.366 16.8641  19
  -6   0   2 335.130 16.6055  14
  -6   0   2 299.209 58.2531  11
   6   0  -2 327.206 27.2780   1
   6   0   2 331.634 24.6646   2
  -6   0  -2 342.621 14.8522  13
   6   0   2 307.488 15.9005  23
   6   0   2 281.824 18.1356  14
   6   0   2 323.676 16.3442  21
   6   0  -2 307.482 44.2486  12
  -6   0   2 331.672 17.3493  15
  -6   0   2 320.590 14.6251  13
  -6   0   2 322.659 15.6145  20
   6   0   2 366.292 45.7253  12
   6   0  -2 343.201 15.7806  18
  -6   0   2 324.842 15.1718  18
  -6   0  -2 328.542 17.2073  14
   6   0  -2 354.967 25.9176   2
   6   0   2 353.413 27.7424   4
  -6   0  -2 286.388 14.9734  20
   6   0  -2 337.312 16.7848  21
   6   0   2 314.285 24.8959   3
  -7   0  -2 195.683 10.1923  13
  -7   0  -2 170.446 18.2795   2
  -7   0   2 195.017 12.9258  15
  -7   0   2 197.147 12.1587  14
   7   0   2 207.687 44.0081  12
   7   0   2 200.246 10.8884  18
   7   0  -2 209.239 20.6602   2
  -7   0  -2 199.094 9.55672  17
   7   0   2 195.606 19.3484   2
   7   0   2 196.327 12.4652  19
   7   0   2 209.144 12.3598  21
   7   0  -2 218.701 13.2103  19
  -7   0  -2 201.063 12.2202  22
   7   0  -2 194.746 11.1365  18
  -7   0   2 186.132 8.54959  17
   7   0   2 183.598 20.8235   1
  -7   0   2 207.459 10.0268  13
   7   0  -2 200.262 12.3629  21
  -7   0  -2 196.484 12.7232  14
   7   0  -2 213.326 23.5614   4
  -7   0   2 108.434 48.4239  11
   7   0  -2 212.984 21.2729   3
   7   0  -2 203.439 22.4476   1
   7   0   2 177.402 20.7116   4
   7   0   2 187.673 19.6825   3
  -7   0   2 185.049 18.9186   2
  -8   0   2 125.719 7.55963  13
   8   0  -2 126.036 10.7518  19
  -8   0  -2 135.524 8.03630  13
   8   0  -2 156.051 21.1865   4
   8   0  -2 140.960 10.6116  21
  -8   0  -2 141.953 7.36660  17
   8   0   2 125.872 17.3055   3
   8   0   2 126.102 10.0714  21
   8   0  -2 129.762 9.07402  18
  -8   0  -2 148.982 10.5110  22
   8   0   2 90.0168 18.5704   4
   8   0   2 138.158 8.85559  18
   8   0   2 128.489 18.4645   1
  -8   0   2 131.102 10.2022  14
   8   0  -2 120.978 16.7154   3
   8   0   2 147.028 17.4273   2
   8   0  -2 119.257 16.8965   2
   8   0   2 136.861 10.5688  19
   8   0  -2 130.285 19.6549   1
  -8   0   2 111.771 53.5525  11
  -8   0  -2 132.809 10.8694  14
  -9   0  -2 19.9342 5.48309  14
   9   0  -2 7.57306 5.08981   2
   9   0  -2 16.1588 8.48648   3
   9   0   2 12.7218 7.19404   4
  -9   0   2 15.7677 3.02462  13
   9   0   2 22.7938 10.7484   1
   9   0   2 19.1636 7.59741   2
   9   0  -2 13.8735 3.71739  18
  -9   0  -2 12.6507 4.17276  22
   9   0  -2 13.5641 4.66304  21
   9   0  -2 1.70762 7.59783   4
   9   0   2 13.5755 3.68307  18
  -9   0   2 15.2409 2.75565  13
  -9   0   2 18.6229 4.74395  14
   9   0  -2 17.4330 5.27450  19
  -9   0   2 12.7843 4.19989  22
   9   0   2 17.4445 5.02261  19
   9   0   2 20.3677 5.85719  21
  -9   0  -2 8.92841 2.66022  13
  10   0   2 22.3735 5.96469  16
  10   0  -2 25.1126 6.46825  21
 -10   0  -2 16.0752 5.54978  14
 -10   0   2 17.1656 5.00141  22
 -10   0  -2 16.0502 3.14530  13
  10   0  -2 22.3552 5.68081  19
 -10   0  -2 21.5135 5.45439  22
  10   0   2 19.3056 4.11248  18
  10   0   2 25.5154 5.91004  19
  10   0   2 15.8996 4.89569  21
 -10   0   2 19.6201 5.35004  14
  10   0  -2 20.8294 4.35071  18
 -11   0   2 8.61342 4.10540  14
  11   0  -2 13.8713 4.01652  18
  11   0   2 6.60697 4.35642  16
  11   0   2 12.2239 4.65252  21
  11   0  -2 16.7281 5.36006  19
  11   0   2 9.87789 3.17329  18
 -11   0  -2 8.66146 4.31623  22
 -11   0   2 7.23904 3.50947  22
 -11   0  -2 14.8633 5.45495  14
  11   0   2 19.9483 5.95342  19
  11   0  -2 7.50189 4.55074  21
  12   0  -2 1.71384 2.82010  18
  12   0   2 1.74879 2.77950  18
  12   0   2 6.52706 4.93055  19
  12   0   2 5.26057 4.25825  21
 -12   0   2 0.68495 3.80218  22
  12   0  -2 3.73942 4.00196  19
 -12   0  -2 4.44679 4.01029  22
  12   0   2 -3.4237 4.40303  16
  12   0  -2 0.13326 3.90535  21
 -12   0   2 4.00140 4.64024  14
 -12   0  -2 1.73979 3.65810  14
   0  -1   2 199.712 7.98131  20
   0  -1   2 195.337 11.7360  12
   0  -1   2 182.489 8.80379   4
   0  -1  -2 198.851 8.72468   1
   0  -1  -2 197.937 7.87246  16
   0  -1  -2 213.730 8.06647  23
   0  -1  -2 204.230 8.02145  19
   0  -1  -2 204.011 8.23858  13
   0   1  -2 181.824 8.79769   4
   0  -1   2 179.586 8.85444   1
   0   1  -2 196.193 13.4832   9
   0   1   2 200.703 7.88406  16
   0   1   2 216.804 11.0872  12
   0  -1  -2 199.663 11.0294   9
   0  -1   2 175.948 12.4427  11
   0  -1  -2 201.134 14.4877   6
   0   1  -2 199.318 14.9685  10
   0   1   2 208.222 10.7520   9
   0  -1  -2 210.450 11.0667  12
   0  -1  -2 196.015 8.01780  14
   0   1  -2 202.462 8.34338  13
   0  -1  -2 199.416 15.3549   7
   0  -1  -2 218.231 8.63886   3
   0   1  -2 188.674 7.96335  20
   0  -1  -2 218.732 19.6911   5
   0  -1  -2 207.344 12.2142  10
   0  -1  -2 198.229 8.70418   4
   0   1   2 207.848 8.54161   3
   0   1   2 214.657 8.06773  19
   0   1   2 219.589 14.3930   6
   0   1  -2 190.284 18.3138   6
   0   1   2 218.840 8.10993  23
   1  -1   2 4596.40 182.922   4
   1  -1   2 5015.73 191.818  12
   1   1  -2 4893.43 206.911   5
   1  -1   2 4967.58 190.178   8
   1   1  -2 5068.19 189.470   9
   1   1  -2 4599.83 182.691   2
   1   1  -2 4575.61 182.807   3
   1  -1   2 4540.40 182.596   3
  -1  -1  -2 4668.25 183.050   3
  -1   1   2 4715.81 182.746   2
  -1  -1  -2 4931.11 184.445   4
   1   1  -2 5075.85 202.258   6
  -1  -1  -2 4662.91 184.105   1
   1  -1   2 4979.03 188.001  11
   1   1  -2 4855.58 191.806   8
  -1  -1  -2 4913.00 201.206  10
   1  -1   2 4650.58 182.842   1
   1  -1   2 4738.08 182.269   2
   1  -1   2 4885.36 194.250  11
  -1  -1  -2 4646.06 182.852   2
   1  -1   2 5122.46 204.068   5
  -1  -1   2 4772.30 191.387  11
  -1   1  -2 4736.51 192.835  10
  -1   1  -2 4636.07 176.792   3
  -1  -1   2 4592.21 177.415   3
   1  -1  -2 4676.58 186.470   8
   1  -1  -2 4605.14 177.100   2
  -1   1  -2 4650.18 177.410   4
  -1   1  -2 4548.29 177.233   1
   1   1   2 4555.92 176.805   3
   1   1   2 4743.18 186.120   8
  -1   1  -2 4693.78 176.418   2
   1   1   2 4921.47 202.562   5
   1   1   2 4452.84 177.861   1
  -1  -1   2 4666.10 176.852   2
   1   1   2 4676.83 186.140  12
   1  -1  -2 4818.58 179.303  11
  -1  -1   2 4595.25 174.416  17
   1  -1  -2 4830.48 203.033   5
  -1   1  -2 4672.22 174.322  19
   1   1   2 4509.21 174.795  13
  -1  -1   2 4701.71 174.482  22
   1   1   2 4569.67 177.979   4
  -1  -1   2 4397.90 174.595  14
  -1   1  -2 4667.41 174.809  16
   2  -1   2 7043.20 274.403  18
  -2  -1  -2 7434.02 275.599  19
   2   1  -2 7267.32 279.778   2
   2  -1   2 6942.08 279.361   3
  -2  -1  -2 7128.13 279.554   2
   2  -1   2 7198.61 275.053  19
  -2  -1  -2 7958.88 282.903   4
   2  -1   2 7601.60 296.603  12
   2  -1   2 7870.84 325.300   5
   2   1  -2 7291.43 275.162  14
   2  -1   2 6952.93 274.487  13
  -2   1   2 7639.99 296.614  11
  -2   1   2 6971.16 279.259   2
   2  -1   2 7293.98 279.355   2
  -2  -1  -2 7339.99 312.277  10
   2   1  -2 7305.87 274.653  23
  -2  -1  -2 7376.16 280.583   3
   2   1  -2 7678.82 298.525   8
  -2  -1  -2 6652.89 275.029  18
   2  -1   2 7370.03 280.890   4
   2  -1   2 7210.37 280.577   1
  -2  -1  -2 7540.64 282.232   1
   2   1  -2 7862.96 330.195   5
   2  -1   2 7191.91 289.223  11
   2  -1   2 7577.44 295.857   8
   2   1  -2 7120.44 275.276  15
   2   1  -2 7293.78 274.585  17
   2   1   2 7405.01 283.228   1
   2  -1  -2 7406.65 276.963  23
  -2   1  -2 7466.69 304.620  11
   2  -1  -2 7173.43 276.304  14
  -2   1  -2 7218.44 282.655   4
  -2  -1   2 7390.91 281.452   2
   2   1   2 7259.80 277.296  14
  -2   1  -2 7149.58 280.880   2
   2  -1  -2 7717.69 292.047  11
  -2  -1   2 7203.91 276.230  17
  -2   1  -2 7122.37 280.978   3
  -2  -1   2 7677.07 307.249  11
   2   1   2 7205.55 276.749  18
   2  -1  -2 7501.91 327.838   5
   2   1   2 7728.31 327.291   5
   2   1   2 7519.42 281.225   2
  -2   1  -2 7141.28 276.141  18
   2   1   2 7215.79 283.190   4
   2   1   2 7383.80 281.753   3
   2   1   2 7681.83 300.142  12
   2   1   2 7377.56 296.825   8
  -2  -1   2 7354.64 277.001  14
   2  -1  -2 7553.83 299.749   8
  -2   1  -2 7153.57 282.511   1
  -2   1  -2 7462.78 312.193  10
  -3   1   2 19.2320 2.13769  21
   3  -1   2 24.7333 15.0852   5
   3   1  -2 12.4630 16.8072   5
   3   1  -2 24.7506 9.10158   8
   3  -1   2 16.3330 2.21089  14
  -3   1   2 21.3357 2.19482  14
   3  -1   2 17.4500 4.08257   2
   3   1  -2 14.1344 4.32689   3
  -3  -1  -2 22.5961 13.1471  10
  -3  -1  -2 22.0086 2.48130  15
  -3   1   2 19.9904 4.83062   2
   3   1  -2 17.7123 1.79201  23
   3  -1   2 15.7647 4.40732   4
   3  -1   2 24.7629 8.82627   8
   3   1  -2 19.7378 4.97706   2
   3  -1   2 19.8233 2.27231  19
  -3  -1  -2 19.4075 2.06266  20
   3  -1   2 16.9006 4.51877   3
  -3   1   2 13.1877 8.20779  11
  -3   1   2 21.1083 2.02306  20
   3   1  -2 18.0282 2.25452  21
  -3  -1  -2 15.5079 4.56357   1
   3   1  -2 16.6778 2.12214  15
   3   1  -2 17.2194 2.14887  20
  -3  -1  -2 12.8747 3.81850   2
   3  -1   2 17.4730 1.68087  18
  -3  -1  -2 17.8756 2.05052  18
  -3   1   2 22.2714 1.84962  18
  -3   1   2 18.1551 2.34912  15
   3  -1   2 18.8394 2.29488  15
  -3  -1  -2 17.9443 2.48626  14
  -3  -1  -2 19.3488 2.23681  21
   3  -1   2 14.1671 9.06148  12
   3  -1   2 20.5983 2.30599  21
   3   1  -2 15.0346 2.02348  18
  -3  -1  -2 16.3657 2.07438  13
  -3  -1  -2 14.5498 4.35441   3
   3   1  -2 16.7190 2.07592  14
  -3   1   2 17.7886 2.26482  23
   3  -1  -2 28.0529 16.2522   5
  -3   1  -2 11.6661 1.96304  21
  -3  -1   2 8.65090 1.70266  21
  -3  -1   2 8.21741 1.57835  20
   3   1   2 9.53345 1.76426  18
   3   1   2 8.73903 1.98176  19
   3  -1  -2 13.4718 2.23420  21
  -3  -1   2 11.2607 1.29980  17
   3  -1  -2 11.0777 2.02042  23
   3   1   2 8.02183 1.88117  14
  -3  -1   2 8.74178 1.89063  15
   3  -1  -2 13.1542 1.85209  15
  -3   1  -2 13.3671 4.15892   2
   3  -1  -2 12.5888 1.66508  20
   3  -1  -2 11.9999 1.60807  14
  -3   1  -2 16.5814 11.3693  10
  -3  -1   2 11.4331 3.66177   2
  -3   1  -2 9.32088 1.30264  18
   3   1   2 -0.3934 12.7100   5
  -3   1  -2 9.52845 1.29230  20
  -3   1  -2 8.87165 2.95423   3
  -3  -1   2 9.38785 1.59793  18
  -3   1  -2 11.5035 2.10544  22
  -3   1  -2 10.5658 2.18600  14
   3   1   2 5.15788 2.42444   2
   3  -1  -2 20.3464 8.92791   8
   3   1   2 20.5800 8.44657   8
   3   1   2 7.05778 3.45509   4
  -3  -1   2 12.2591 2.19332  14
  -3  -1   2 -5.0488 8.05670  11
  -3   1  -2 11.0902 1.37197  13
   3   1   2 7.91877 1.64016  15
   3   1   2 6.43930 2.79298   3
   3  -1  -2 10.3776 1.63371  18
   3  -1  -2 12.1990 3.37357   2
  -3   1  -2 7.78549 3.59833   1
  -3   1  -2 1.88182 7.25065  11
   3   1   2 8.78827 1.80239  21
   3   1   2 18.9565 8.49218  12
   3   1   2 7.53873 3.24205   1
   4  -1   2 1052.20 41.2250  19
   4  -1   2 1065.01 51.2353   4
  -4  -1  -2 1017.25 40.6103  20
   4   1  -2 1094.19 50.9354   3
   4  -1   2 1123.18 49.4953   2
  -4   1   2 984.830 48.1542   2
   4  -1   2 994.916 70.0518   8
   4  -1   2 1029.74 41.2689  23
  -4  -1  -2 1010.49 40.6321  18
  -4  -1  -2 1022.39 41.8997  14
  -4  -1  -2 1010.09 41.6428  15
   4  -1   2 1012.00 39.8835  18
  -4  -1  -2 1013.40 40.5410  13
  -4   1   2 1015.32 40.8206  14
   4   1  -2 1003.77 40.2437  23
  -4   1   2 1017.03 77.1864  11
   4  -1   2 991.576 41.4738  15
   4   1  -2 1021.45 41.2463  15
   4  -1   2 1019.29 41.3267  14
   4  -1   2 897.910 94.8417   5
   4  -1   2 1020.32 50.5938   1
  -4   1   2 985.521 39.8989  18
   4   1  -2 1064.26 49.3600   2
  -4   1   2 992.706 40.9580  21
   4   1  -2 1097.18 41.0288  18
  -4  -1  -2 1032.16 49.9183   3
   4   1  -2 1088.67 41.4663  21
   4   1  -2 1052.91 41.1504  20
  -4   1   2 1012.78 41.6939  15
   4   1  -2 919.746 99.8700   5
   4   1  -2 1042.05 72.7440   8
   4  -1   2 1007.68 70.4489  12
  -4  -1  -2 942.431 85.1777  10
  -4  -1  -2 949.932 48.4286   2
  -4   1   2 990.042 40.3361  20
   4   1  -2 1040.91 40.9928  14
   4  -1   2 1052.42 41.1528  21
   4  -1   2 904.810 47.9648   3
  -4  -1  -2 1010.95 41.1849  21
  -4   1  -2 978.496 39.8055  21
  -4  -1   2 1015.08 39.9732  21
   4   1   2 977.457 39.3302  18
   4   1   2 976.921 40.0914  15
   4  -1  -2 1002.90 39.3837  20
   4  -1  -2 933.381 69.3973   8
   4   1   2 945.153 69.6717  12
  -4  -1   2 1038.43 40.7095  15
   4   1   2 962.150 68.4186   8
  -4  -1   2 1048.55 78.9633  11
   4   1   2 979.192 47.0544   2
   4   1   2 1005.81 39.8509  21
  -4  -1   2 999.328 40.1178  14
   4  -1  -2 964.089 39.6157  23
   4  -1  -2 979.715 48.0620   2
  -4   1  -2 1004.89 47.4180   2
   4  -1  -2 1014.12 40.2253  21
   4   1   2 1007.55 40.3024  19
  -4  -1   2 990.544 38.1942  17
   4  -1  -2 916.864 39.8684  15
   4  -1  -2 868.424 96.7173   5
  -4   1  -2 987.473 77.1501  11
  -4   1  -2 1042.51 40.6273  14
  -4  -1   2 998.915 39.4043  18
   4  -1  -2 928.418 39.0842  14
  -4  -1   2 960.419 47.3496   2
   4   1   2 961.006 49.9754   4
  -4   1  -2 1014.81 38.7571  20
  -4   1  -2 1018.90 40.0297  22
   4   1   2 932.739 40.0847  14
   4   1   2 1095.60 102.472   5
  -4  -1   2 995.790 39.6343  20
  -4   1  -2 967.989 85.2015  10
   4  -1  -2 980.109 49.9165   1
   4   1   2 949.317 47.7277   3
   4  -1  -2 1006.39 39.0409  18
  -4   1  -2 994.243 38.6845  18
   5   1  -2 1580.41 148.307   5
   5   1  -2 1751.82 69.3874  19
   5  -1   2 1636.19 68.7886  15
   5  -1   2 1698.38 68.4719  19
  -5  -1  -2 1781.20 135.364  10
   5   1  -2 1654.23 67.3730  23
   5   1  -2 1721.65 68.1737  14
   5   1  -2 1722.73 67.9765  18
   5  -1   2 1624.22 146.300   5
   5   1  -2 1861.30 81.3338   3
   5   1  -2 1692.47 68.5270  15
   5  -1   2 1881.53 79.4489   2
   5   1  -2 1775.69 68.7260  21
  -5   1   2 1757.28 69.3789  15
  -5   1   2 1775.49 68.3302  14
  -5  -1  -2 1744.01 67.5449  13
   5   1  -2 1762.85 79.2779   2
  -5  -1  -2 1690.28 68.4896  21
   5  -1   2 1720.13 80.8600   1
  -5   1   2 1780.95 119.353  11
  -5   1   2 1701.74 68.2994  21
  -5  -1  -2 1673.03 78.5695   2
   5  -1   2 1736.00 68.5162  21
  -5  -1  -2 1722.99 69.2992  15
  -5  -1  -2 1723.34 67.7161  18
   5   1  -2 1808.97 114.265  12
   5   1  -2 1819.28 83.7121   1
   5   1  -2 1718.40 110.019   8
  -5   1   2 1652.88 66.1487  13
   5  -1   2 1732.49 68.5265  23
   5  -1   2 1850.17 110.648  12
  -5  -1  -2 1768.56 69.4893  14
  -5   1   2 1695.09 65.1746  17
   5   1  -2 1750.99 68.3656  20
  -5  -1  -2 1726.86 66.6835  17
   5  -1   2 1688.41 80.8968   4
   5  -1   2 1681.15 107.222   8
   5  -1   2 1703.95 68.5748  14
   5  -1   2 1805.49 79.6514   3
   5  -1   2 1727.91 66.9607  18
  -5   1   2 1689.65 66.9403  18
  -5   1   2 1719.87 77.9625   2
  -5  -1  -2 1711.09 67.7537  20
  -5   1   2 1723.89 67.5036  20
  -5   1  -2 1678.66 78.2039   2
  -5  -1   2 1717.13 68.9852  21
   5   1   2 1688.67 69.2074  14
   5  -1  -2 1789.92 80.1818   2
   5  -1  -2 1623.23 149.752   5
  -5   1  -2 1739.50 67.4670  18
  -5   1  -2 1815.55 122.926  11
  -5   1  -2 1738.61 67.5809  20
  -5  -1   2 1878.37 123.230  11
   5  -1  -2 1702.31 82.5997   4
  -5  -1   2 1730.98 68.4944  20
  -5   1  -2 1717.42 68.8748  21
   5  -1  -2 1596.57 108.609   8
   5   1   2 1761.96 111.571  12
   5   1   2 1791.71 78.8489   2
   5  -1  -2 1757.76 68.3072  20
  -5   1  -2 1807.25 69.8380  14
   5  -1  -2 1719.43 68.6079  23
   5   1   2 1693.58 82.2674   4
   5  -1  -2 1706.75 68.2057  14
   5   1   2 1704.63 69.2147  15
  -5   1  -2 1775.23 67.0898  13
  -5   1  -2 1806.09 69.1591  22
   5  -1  -2 1787.08 82.7219   1
   5   1   2 1763.76 68.2775  18
   5  -1  -2 1736.71 69.2345  21
  -5  -1   2 1743.07 69.8527  15
   5   1   2 1711.62 82.2077   1
   5  -1  -2 1774.04 67.9247  18
   5   1   2 1715.16 69.3751  19
   5   1   2 1809.92 69.0372  21
   5  -1  -2 1860.69 81.0405   3
  -5  -1   2 1755.31 69.2346  14
  -5  -1   2 1690.99 68.1080  18
   5  -1  -2 1741.81 69.2919  15
  -5  -1   2 1734.20 66.6934  17
  -5  -1   2 1779.99 79.4136   2
   5   1   2 1654.36 150.189   5
   5   1   2 1758.25 79.8501   3
  -5   1  -2 1777.44 132.968  10
   5   1   2 1666.96 108.046   8
   6  -1   2 310.993 26.3428   4
   6   1  -2 363.516 29.1724   4
   6   1  -2 359.579 25.7782   2
  -6  -1  -2 340.117 15.6817  18
   6   1  -2 339.131 15.5520  23
  -6   1   2 285.110 15.0035  20
   6  -1   2 299.348 16.0217  14
   6   1  -2 354.359 16.1930  18
  -6  -1  -2 334.562 14.4583  17
   6  -1   2 297.136 14.6655  18
   6  -1   2 292.284 25.3515   1
   6  -1   2 286.499 23.1794   2
   6   1  -2 305.827 44.3304  12
  -6   1   2 313.571 24.1125   2
   6   1  -2 356.475 28.7320   1
  -6   1   2 288.815 13.6809  13
  -6   1   2 298.723 16.8922  15
   6  -1   2 314.109 16.3956  19
  -6  -1  -2 327.640 24.7463   2
  -6  -1  -2 337.687 17.3670  15
   6   1  -2 345.687 16.2178  14
   6   1  -2 369.497 17.0524  21
  -6  -1  -2 317.551 15.4838  20
   6  -1   2 316.122 24.5839   3
  -6  -1  -2 347.798 15.4825  13
   6  -1   2 306.814 16.2553  21
  -6   1   2 307.239 16.1598  14
  -6   1   2 343.419 55.4967  11
   6   1  -2 350.971 26.5579   3
   6   1  -2 355.559 17.5950  19
  -6  -1  -2 335.096 17.3901  14
   6   1   2 313.545 26.3348   4
  -6   1  -2 279.330 22.6278   2
   6   1   2 330.018 15.8287  21
   6  -1  -2 261.852 16.0522  23
  -6  -1   2 316.140 16.1160  20
   6  -1  -2 271.266 25.3097   4
   6  -1  -2 271.661 24.9693   1
   6  -1  -2 270.728 15.4191  21
  -6  -1   2 332.261 16.2076  14
   6   1   2 337.693 24.2656   2
   6   1   2 327.227 24.8400   3
   6   1   2 333.313 26.9539   1
  -6   1  -2 292.951 13.8497  18
  -6   1  -2 286.566 13.9824  20
   6   1   2 293.811 14.8156  23
  -6   1  -2 307.832 16.2580  14
   6   1   2 319.783 16.2025  19
  -6   1  -2 300.860 13.3815  13
  -6  -1   2 312.660 13.0118  17
   6  -1  -2 257.342 41.6412  12
   6  -1  -2 294.721 24.1739   3
  -6  -1   2 316.905 57.9638  11
   6  -1  -2 290.673 14.6788  20
   6   1   2 300.976 43.6040  12
  -6  -1   2 317.867 14.7566  18
  -6   1  -2 317.952 15.7035  22
   6  -1  -2 269.979 15.6375  19
  -6  -1   2 327.637 16.7575  15
   6  -1  -2 281.588 14.2070  18
   6  -1  -2 294.456 23.7023   2
   6   1   2 325.480 14.8962  18
   6  -1  -2 273.168 14.4542  14
   7  -1   2 40.1654 4.10146  18
  -7  -1  -2 30.3961 7.92831   2
  -7   1   2 35.7665 4.78173  14
   7   1  -2 48.6300 6.01330  19
   7  -1   2 26.2164 9.20101   4
  -7  -1  -2 34.8703 3.43663  17
   7   1  -2 -4.0821 22.5353  12
   7  -1   2 11.4575 19.4245  12
   7  -1   2 41.9958 11.6627   1
   7   1  -2 45.5271 4.84997  18
  -7  -1  -2 40.3791 5.61564  14
  -7   1   2 34.0448 3.00992  13
   7  -1   2 29.8076 5.19858  19
  -7   1   2 36.3051 4.56046  22
   7   1  -2 36.4825 10.9658   1
   7   1  -2 45.5201 10.6683   3
  -7  -1  -2 43.5148 4.27194  13
   7   1  -2 40.5392 10.4490   2
   7  -1   2 39.7205 9.88184   2
   7   1  -2 30.1272 9.77279   4
  -7   1   2 59.0106 34.0335  11
   7   1  -2 43.1088 5.42023  21
   7  -1   2 38.5328 5.09254  21
  -7   1  -2 28.8094 4.94963  22
   7  -1  -2 30.0202 10.4985   4
  -7   1  -2 32.2880 2.96705  17
   7  -1  -2 38.1587 10.6906   3
   7   1   2 38.7340 10.1501   3
  -7  -1   2 39.6262 5.21696  14
  -7  -1   2 45.9134 3.14517  17
  -7  -1   2 33.7097 8.34684   2
   7  -1  -2 35.0063 4.14312  18
   7  -1  -2 37.4161 10.6772   1
  -7  -1   2 47.9789 31.6147  11
   7   1   2 45.5115 5.45060  21
   7  -1  -2 38.6896 5.25573  21
   7   1   2 35.3455 5.21910  19
   7   1   2 38.9091 10.7785   1
   7   1   2 48.3599 12.3355   4
  -7  -1   2 47.2188 4.33294  13
  -7   1  -2 36.8602 5.17430  14
  -7   1  -2 37.7660 3.69915  18
  -7   1  -2 44.7344 3.51917  13
   7   1   2 36.3161 22.0471  12
   7  -1  -2 37.9789 5.34145  19
  -7   1  -2 32.9483 3.72472  20
   7   1   2 43.8083 11.2136   2
   7  -1  -2 37.3093 23.5137  12
   7  -1  -2 25.7005 7.65252   2
   7   1   2 39.5259 4.49294  18
  -7  -1   2 42.2912 5.68023  15
  -8  -1  -2 172.382 12.4866  14
  -8   1   2 153.581 11.3014  14
   8   1  -2 169.504 12.5866  19
  -8  -1  -2 164.944 9.77143  13
  -8  -1  -2 164.626 8.94397  17
  -8  -1  -2 166.501 11.7521  22
   8   1  -2 206.831 22.5510   3
   8  -1   2 171.036 11.8426  21
   8   1  -2 199.463 24.3203   4
   8  -1   2 157.848 11.5779  19
   8   1  -2 155.021 11.5232  21
   8  -1   2 155.641 18.5364   2
  -8   1   2 147.393 8.10036  13
   8   1  -2 178.639 22.7824   1
  -8   1   2 160.837 59.1021  11
   8   1  -2 177.801 10.9925  18
   8  -1   2 160.080 19.2912   3
   8   1  -2 159.173 19.2381   2
  -8   1   2 160.757 10.9178  22
   8  -1   2 181.625 10.1001  18
   8  -1   2 180.274 22.1083   4
  -8   1   2 165.455 8.18779  13
   8   1   2 163.542 11.8772  19
   8   1   2 169.442 10.3406  18
   8   1   2 158.559 18.4494   2
  -8   1  -2 148.661 8.27685  13
  -8  -1   2 154.280 11.3453  14
   8  -1  -2 170.457 9.95433  18
  -8  -1   2 156.523 7.60122  17
   8   1   2 143.507 19.0092   3
  -8   1  -2 150.033 7.72203  17
   8  -1  -2 143.013 11.4193  19
   8   1   2 138.684 20.5772   4
  -8   1  -2 153.594 11.7979  14
  -8  -1   2 172.889 12.5514  15
   8  -1  -2 140.512 11.2574  21
   8  -1  -2 165.157 20.7112   1
   8  -1  -2 126.774 19.6155   4
   8   1   2 164.773 11.4395  21
   8   1   2 168.248 21.9827   1
  -8  -1   2 158.117 9.19042  13
  -8   1  -2 154.855 11.1085  22
   8  -1  -2 116.486 17.1575   2
   8  -1  -2 155.639 19.1360   3
   9   1  -2 368.460 33.2881   2
   9   1  -2 382.379 37.9823   4
  -9  -1  -2 425.391 23.7761  14
   9  -1   2 426.706 37.8574   4
  -9   1   2 422.481 22.7879  14
   9  -1   2 410.657 34.5972   3
  -9  -1  -2 429.175 19.9529  13
   9  -1   2 402.557 33.0253   2
   9  -1   2 439.962 23.2464  19
   9  -1   2 442.330 22.8350  21
  -9  -1  -2 391.006 18.4577  17
   9   1  -2 430.203 23.7637  19
   9   1  -2 442.217 39.7395   1
   9   1  -2 418.416 21.2510  18
   9  -1   2 461.992 38.8536   1
  -9   1   2 421.874 21.9587  22
  -9  -1  -2 431.206 22.9721  22
   9  -1   2 435.251 20.0609  18
   9   1  -2 406.152 35.5726   3
   9   1  -2 406.588 22.5728  21
   9  -1  -2 458.125 24.0903  21
   9  -1  -2 435.581 35.4782   2
  -9   1  -2 442.060 19.4769  13
   9   1   2 431.472 23.3706  21
   9  -1  -2 458.464 24.5343  19
   9   1   2 427.950 36.4713   3
   9   1   2 476.383 40.2876   1
   9  -1  -2 505.327 41.6775   4
  -9   1  -2 426.069 23.2520  22
  -9  -1   2 406.690 18.0736  17
  -9  -1   2 440.964 24.2603  14
   9   1   2 472.690 22.2487  18
  -9  -1   2 462.428 20.7156  13
   9   1   2 382.709 32.5062   2
  -9   1  -2 425.175 18.4938  17
   9  -1  -2 482.498 21.9005  18
   9  -1  -2 473.877 40.9208   1
  -9   1  -2 445.282 18.7490  17
   9  -1  -2 459.529 37.4577   3
  -9   1  -2 461.020 24.9357  14
   9   1   2 485.278 24.9643  19
   9   1   2 456.336 40.3327   4
  10  -1   2 32.2052 7.61896  16
  10   1  -2 24.3465 5.06083  18
 -10   1   2 18.6656 5.27943  14
  10  -1   2 29.0237 6.53456  19
 -10  -1  -2 25.1724 6.13494  22
  10  -1   2 24.7504 6.08119  21
 -10  -1  -2 24.3067 4.16360  13
  10  -1   2 23.3834 4.34834  18
  10   1  -2 34.6712 7.29760  21
 -10   1   2 21.6998 5.12291  22
 -10  -1  -2 21.6777 6.18734  14
  10   1  -2 22.2260 5.89503  19
  10  -1  -2 32.1739 6.90269  19
  10   1   2 23.4910 5.75480  19
 -10  -1   2 23.5989 5.82893  22
  10  -1  -2 25.7831 4.21915  18
  10   1   2 26.6904 4.77449  18
  10   1   2 20.9963 6.07984  16
 -10  -1   2 27.7023 6.25283  14
 -10   1  -2 23.4184 5.94749  14
 -10   1  -2 32.3286 6.42521  22
  10  -1  -2 26.1319 6.22141  21
 -10  -1   2 25.1489 4.05983  13
  10   1   2 31.1707 6.29056  21
 -11  -1  -2 2.14246 3.92569  22
  11  -1   2 -2.4855 2.08338  18
 -11   1   2 7.12738 3.48782  22
  11   1  -2 -2.0622 2.41174  18
 -11  -1  -2 6.50969 4.75252  14
  11  -1   2 6.35583 3.94992  19
  11  -1   2 -0.8015 3.59769  16
  11   1  -2 9.25696 5.02720  19
  11   1  -2 3.23754 3.64458  21
  11  -1   2 1.21289 3.65578  21
 -11   1   2 -3.0788 3.37682  14
 -11  -1   2 1.16815 3.31394  22
 -11  -1   2 6.18042 3.13497  13
 -11   1  -2 0.09778 2.85390  14
  11  -1  -2 6.24558 2.71587  18
  11   1   2 -0.4043 3.18499  19
  11   1   2 5.90258 4.42729  16
  11   1   2 4.40777 4.08175  21
 -11  -1   2 4.94131 3.90193  14
  11  -1  -2 2.93317 3.28175  19
  11   1   2 7.22437 3.12234  18
 -11   1  -2 4.78242 3.42177  22
  11  -1  -2 3.65388 3.53177  21
 -12   1   2 26.9603 7.08305  14
  12  -1   2 24.9958 4.21418  18
  12  -1   2 37.1341 8.89765  16
  12   1  -2 24.5628 4.77628  18
  12  -1   2 19.9525 6.69025  21
 -12   1   2 25.7112 7.16567  22
 -12  -1  -2 27.8788 6.60588  22
  12  -1   2 40.0011 8.03840  19
  12   1  -2 18.1606 6.31032  19
 -12  -1  -2 20.4070 6.50120  14
  12   1  -2 18.9471 6.04426  21
  12  -1  -2 31.4639 4.92249  18
  12   1   2 15.3536 4.27242  18
  12  -1  -2 30.6846 7.18969  19
 -12   1  -2 20.2614 7.10732  14
  12  -1  -2 22.1679 6.39244  21
  12  -1  -2 26.6462 7.40883  16
  12   1   2 29.5376 8.02341  16
  12   1   2 16.6871 5.44263  21
  12   1   2 31.8668 7.22058  19
 -12  -1   2 17.5595 5.76993  22
 -12   1  -2 20.6246 6.37867  22
 -12  -1   2 23.7623 6.74453  14
   0  -2  -2 129.995 6.03376  23
   0   2   2 154.168 10.0221  10
   0  -2   2 169.641 12.7559  10
   0  -2  -2 151.442 7.88185  12
   0   2  -2 160.382 7.03764   4
   0   2   2 138.107 6.40449   4
[truncated: 6,700,436 more chars]
