# Supplementary material for: Synthesis and crystal structure study of (R,R)-TMCDA ethanol derivatives doubly protonated with FeCl4− and Cl− as counter-ions
Source: Acta Crystallogr E Crystallogr Commun. 2025 Apr 8;81(Pt 5):372–6. doi: 10.1107/S2056989025003019 (PMC12054773; doi:10.1107/S2056989025003019)
Supplement: Supplementary file 2 [file e-81-00372-2asup3.hkl]

data_2a
#mo_b2791_0m                                                                
_shelx_title ' mo_B2791_0m in P212121 No19' 
_shelx_refln_list_code          4                                               
_shelx_F_calc_maximum      203.27                                               
_exptl_crystal_F_000       900.00                                               
_reflns_d_resolution_high  0.6196                                               
                                                                                
loop_                                                                           
 _space_group_symop_operation_xyz                                               
 'x, y, z'                                                                      
 '-x+1/2, -y, z+1/2'                                                            
 'x+1/2, -y+1/2, -z'                                                            
 '-x, y+1/2, -z+1/2'                                                            
                                                                                
_cell_length_a     7.6070                                                       
_cell_length_b    11.5870                                                       
_cell_length_c    21.8705                                                       
_cell_angle_alpha  90.000                                                       
_cell_angle_beta   90.000                                                       
_cell_angle_gamma  90.000                                                       
                                                                                
_shelx_F_squared_multiplier     1.000                                           
                                                                                
loop_                                                                           
 _refln_index_h                                                                 
 _refln_index_k                                                                 
 _refln_index_l                                                                 
 _refln_F_squared_calc                                                          
 _refln_F_squared_meas                                                          
 _refln_F_squared_sigma                                                         
 _refln_observed_status                                                         
   2   0   0       2748.79       2580.14        27.52 o                         
   4   0   0      41320.43      40200.14       341.65 o                         
   6   0   0         61.15         66.12         3.55 o                         
   8   0   0        420.42        429.24        11.47 o                         
  10   0   0         76.53         77.33         9.32 o                         
  12   0   0          6.64         36.38         7.70 o                         
   1   1   0       3345.76       3463.85        23.52 o                         
   2   1   0        531.70        508.32         5.63 o                         
   3   1   0         70.78         44.28         2.07 o                         
   4   1   0       8901.87       8232.74        55.00 o                         
   5   1   0        852.32        808.98         7.76 o                         
   6   1   0        296.59        311.84         5.53 o                         
   7   1   0          1.74          4.90         3.31 o                         
   8   1   0       2932.76       3011.77        32.73 o                         
   9   1   0         91.59        102.94         5.71 o                         
  10   1   0        109.37        109.85         6.84 o                         
  11   1   0          2.74          6.84         3.97 o                         
  12   1   0        180.99        166.21         9.23 o                         
   0   2   0      12569.40      13863.54       290.90 o                         
   1   2   0        853.64        881.96        13.14 o                         
   2   2   0       1094.92       1093.89        12.42 o                         
   3   2   0         32.82         48.16         2.71 o                         
   4   2   0       1628.97       1611.71        13.18 o                         
   5   2   0       2084.66       2083.03        16.35 o                         
   6   2   0       1078.25       1045.16        11.35 o                         
   7   2   0        876.20        864.56        15.70 o                         
   8   2   0          0.77          4.72         2.93 o                         
   9   2   0        869.41        912.16        15.61 o                         
  10   2   0        205.19        213.39         8.90 o                         
  11   2   0        360.65        377.50        11.39 o                         
  12   2   0         43.62         35.81         5.89 o                         
   1   3   0        100.71        120.17         2.05 o                         
   2   3   0       1521.04       1680.89        12.75 o                         
   3   3   0         27.94         38.26         2.21 o                         
   4   3   0       2379.60       2351.78        18.77 o                         
   5   3   0        104.70        115.71         4.95 o                         
   6   3   0          5.41          7.15         3.34 o                         
   7   3   0        210.10        201.24         7.81 o                         
   8   3   0        130.41        138.68         5.92 o                         
   9   3   0         96.47         95.82         5.72 o                         
  10   3   0         13.07         15.19         4.08 o                         
  11   3   0         18.00         15.32         4.25 o                         
  12   3   0          3.04         12.91         5.39 o                         
   0   4   0        152.58        176.35         4.12 o                         
   1   4   0        315.98        300.91         3.23 o                         
   2   4   0        320.29        347.23         4.67 o                         
   3   4   0        786.17        824.29         8.15 o                         
   4   4   0        540.89        554.36         6.99 o                         
   5   4   0       6286.26       6089.40        48.58 o                         
   6   4   0       1209.92       1216.37        17.60 o                         
   7   4   0          3.57          3.53         3.64 o                         
   8   4   0         51.36         40.01         3.67 o                         
   9   4   0       1434.38       1469.43        23.24 o                         
  10   4   0         23.60         16.62         5.00 o                         
  11   4   0         85.38         85.48         7.63 o                         
   1   5   0       4492.62       4461.70        31.96 o                         
   2   5   0        302.26        280.76        10.01 o                         
   3   5   0        330.63        337.04         4.53 o                         
   4   5   0       1931.16       1779.14        16.26 o                         
   5   5   0       2905.46       2808.96        26.74 o                         
   6   5   0         45.49         43.02         3.73 o                         
   7   5   0         12.47         12.05         3.50 o                         
   8   5   0       1132.94       1171.70        21.07 o                         
   9   5   0         79.57         81.62         7.33 o                         
  10   5   0         85.06         78.48         7.05 o                         
  11   5   0          5.86          4.31         4.55 o                         
   0   6   0      18836.59      17971.15       190.37 o                         
   1   6   0        651.71        670.09        13.08 o                         
   2   6   0        202.00        210.65         5.27 o                         
   3   6   0       1639.71       1570.09        14.76 o                         
   4   6   0      13566.14      13471.05        98.68 o                         
   5   6   0        278.96        286.94         7.15 o                         
   6   6   0        331.16        307.88         6.92 o                         
   7   6   0          4.77          8.83         2.70 o                         
   8   6   0        663.33        645.57        12.53 o                         
   9   6   0        166.54        171.31         9.75 o                         
  10   6   0         99.40         96.76         7.66 o                         
  11   6   0        196.05        178.30        10.36 o                         
   1   7   0        959.51       1029.43        17.81 o                         
   2   7   0       2732.64       2613.84        21.22 o                         
   3   7   0          2.76          5.34         3.05 o                         
   4   7   0       1666.06       1645.45        17.42 o                         
   5   7   0          9.25         15.00         2.11 o                         
   6   7   0        232.00        228.72         4.92 o                         
   7   7   0        400.80        384.34         8.12 o                         
   8   7   0        874.09        893.01        15.54 o                         
   9   7   0         25.00         25.52         4.88 o                         
  10   7   0         23.68         21.02         4.83 o                         
  11   7   0         11.77         10.15         5.09 o                         
   0   8   0       7724.12       8114.40        88.06 o                         
   1   8   0       1451.98       1455.52        12.31 o                         
   2   8   0        123.50        123.75         5.98 o                         
   3   8   0       5412.66       5351.10        46.97 o                         
   4   8   0       2107.31       2139.64        22.10 o                         
   5   8   0        111.24        121.48         4.08 o                         
   6   8   0         43.89         55.40         3.93 o                         
   7   8   0       1881.33       1816.41        23.41 o                         
   8   8   0         33.55         33.32         4.99 o                         
   9   8   0         80.91         81.84         6.59 o                         
  10   8   0        110.23        116.95         7.93 o                         
  11   8   0         56.90         73.55         7.34 o                         
   1   9   0         44.19         62.39         2.66 o                         
   2   9   0        295.59        320.00         5.49 o                         
   3   9   0          4.53          7.52         1.86 o                         
   4   9   0        323.08        297.46         5.29 o                         
   5   9   0         20.68         18.80         3.49 o                         
   6   9   0         43.75         41.27         3.50 o                         
   7   9   0        681.13        687.19        12.81 o                         
   8   9   0        300.93        274.45         9.98 o                         
   9   9   0         27.38         35.37         5.61 o                         
  10   9   0         63.59         59.33         6.85 o                         
   0  10   0         44.83         68.30         3.86 o                         
   1  10   0        505.48        513.09         8.22 o                         
   2  10   0         63.12         90.01         3.26 o                         
   3  10   0          4.67          4.11         2.18 o                         
   4  10   0        134.63        128.19         5.10 o                         
   5  10   0        116.70        112.97         4.26 o                         
   6  10   0        568.86        562.35        10.48 o                         
   7  10   0          8.20         10.43         3.22 o                         
   8  10   0        227.73        216.16        12.46 o                         
   9  10   0        100.43         95.07         7.00 o                         
  10  10   0         91.14         84.71         7.60 o                         
   1  11   0        130.82        141.96         4.37 o                         
   2  11   0        384.24        422.11         6.81 o                         
   3  11   0        149.95        174.13         5.18 o                         
   4  11   0         19.22         26.89         2.70 o                         
   5  11   0        370.21        386.43         9.27 o                         
   6  11   0         17.30         14.34         2.96 o                         
   7  11   0         34.50         47.16         5.67 o                         
   8  11   0        201.59        245.10        12.14 o                         
   9  11   0         49.61         50.56         6.46 o                         
   0  12   0       1243.68       1243.65        22.74 o                         
   1  12   0         93.73         98.84         4.14 o                         
   2  12   0        316.14        336.11         9.90 o                         
   3  12   0         17.30         16.43         2.50 o                         
   4  12   0        540.54        552.13        10.00 o                         
   5  12   0          5.51         11.11         3.63 o                         
   6  12   0        235.98        254.06         9.53 o                         
   7  12   0         54.85         39.47         5.05 o                         
   8  12   0         81.35         80.82         6.77 o                         
   9  12   0         49.50         48.01         7.19 o                         
   1  13   0        399.39        396.70         8.99 o                         
   2  13   0       2319.71       2384.14        29.88 o                         
   3  13   0        204.63        224.33         6.31 o                         
   4  13   0         18.76         19.77         2.99 o                         
   5  13   0         73.22         61.81         5.52 o                         
   6  13   0        528.92        509.24        14.79 o                         
   7  13   0         15.26          9.56         4.77 o                         
   8  13   0        109.36        115.14        11.23 o                         
   0  14   0        394.40        375.77        13.65 o                         
   1  14   0        196.91        205.42         6.83 o                         
   2  14   0         29.04         36.36         4.31 o                         
   3  14   0        352.36        368.79         9.72 o                         
   4  14   0        445.45        423.43         9.49 o                         
   5  14   0        138.90        159.77         7.64 o                         
   6  14   0        369.74        358.29        12.77 o                         
   7  14   0        158.90        159.87        10.44 o                         
   8  14   0         73.42         47.32         8.91 o                         
   1  15   0         27.71         32.06         3.56 o                         
   2  15   0         44.51         41.97         4.25 o                         
   3  15   0        152.07        167.80         7.19 o                         
   4  15   0          2.01         -1.85         3.16 o                         
   5  15   0          6.46          5.11         3.16 o                         
   6  15   0         24.14         19.90         5.16 o                         
   7  15   0         60.54         59.55         7.63 o                         
   0  16   0        551.40        550.90        20.50 o                         
   1  16   0        112.66        109.87         7.47 o                         
   2  16   0         39.42         41.81         4.39 o                         
   3  16   0         11.79          4.99         2.99 o                         
   4  16   0         60.30         62.94         5.41 o                         
   5  16   0         56.73         44.18         5.46 o                         
   6  16   0          0.01         10.17         4.98 o                         
   1  17   0        144.67        133.87         7.23 o                         
   2  17   0         42.46         42.78         4.68 o                         
   3  17   0        130.82        121.65         7.48 o                         
   4  17   0         25.58         23.76         5.16 o                         
   5  17   0         29.27         29.08         8.78 o                         
   0  18   0        164.01        206.01        13.89 o                         
   1  18   0          0.61         -3.94         3.94 o                         
   2  18   0          0.11          4.44         4.17 o                         
   3  18   0          0.02         -2.03         4.31 o                         
   1   0   1        826.74        808.98         6.88 o                         
   2   0   1       1600.19       1661.00        12.86 o                         
   3   0   1       5305.40       5365.29        36.96 o                         
   4   0   1          6.88         19.23         2.23 o                         
   5   0   1       5573.07       5226.18        36.22 o                         
   6   0   1         67.02         65.06         3.37 o                         
   7   0   1         30.98         34.57         4.04 o                         
   8   0   1        257.04        264.61         8.03 o                         
   9   0   1        544.29        519.22        10.37 o                         
  10   0   1          2.60          2.18         3.49 o                         
  11   0   1          3.91          7.30         4.63 o                         
  12   0   1        104.85        101.18         7.26 o                         
 -12   1   1         45.12         30.54         5.94 o                         
 -11   1   1         48.22         38.67         5.80 o                         
 -10   1   1        111.14        122.48         7.24 o                         
  -9   1   1        202.62        219.85         7.21 o                         
  -8   1   1       1065.06       1079.79        15.84 o                         
  -7   1   1        938.24        937.29        11.86 o                         
  -6   1   1       1246.66       1276.76        12.53 o                         
  -5   1   1        394.42        413.99         6.09 o                         
  -4   1   1       4348.94       4250.86        29.72 o                         
  -3   1   1      11230.50      10741.02        70.46 o                         
  -2   1   1       4406.39       4332.22        27.27 o                         
  -1   1   1       8255.20       8504.26        55.31 o                         
   0   1   1          7.16         18.87         1.56 o                         
   1   1   1       8333.83       8449.36        65.73 o                         
   2   1   1       4593.74       4571.19        36.62 o                         
   3   1   1      11022.81      10555.19        69.19 o                         
   4   1   1       4316.84       4193.82        30.09 o                         
   5   1   1        431.82        444.92         6.17 o                         
   6   1   1       1258.12       1296.07        12.96 o                         
   7   1   1        936.53        931.10        16.49 o                         
   8   1   1       1118.67       1125.90        15.06 o                         
   9   1   1        222.94        232.90         8.63 o                         
  10   1   1        131.77        147.77         7.71 o                         
  11   1   1         47.32         44.20         5.02 o                         
  12   1   1         52.58         39.85         5.85 o                         
 -12   2   1        137.85        116.49         8.67 o                         
 -11   2   1        135.02        139.18         8.00 o                         
 -10   2   1         29.14         39.89         4.89 o                         
  -9   2   1        126.07        124.18         7.11 o                         
  -8   2   1        726.29        742.95        12.75 o                         
  -7   2   1       1553.37       1492.50        17.56 o                         
  -6   2   1         21.18         28.33         3.16 o                         
  -5   2   1       2217.34       2183.99        17.70 o                         
  -4   2   1       4123.91       4071.82        28.38 o                         
  -3   2   1        105.05        120.35         2.08 o                         
  -2   2   1        872.67        842.63         6.62 o                         
  -1   2   1       1401.63       1388.35        14.24 o                         
   0   2   1      11225.98      11714.11       119.35 o                         
   1   2   1       1375.19       1382.41        12.68 o                         
   2   2   1        847.01        811.52         6.69 o                         
   3   2   1        124.60        134.03         2.44 o                         
   4   2   1       4128.91       4048.58        29.14 o                         
   5   2   1       2217.04       2146.11        17.46 o                         
   6   2   1         28.45         32.97         3.50 o                         
   7   2   1       1705.48       1674.91        18.13 o                         
   8   2   1        737.74        769.56        11.49 o                         
   9   2   1        122.67        119.02         6.10 o                         
  10   2   1         19.83         24.97         4.33 o                         
  11   2   1        152.69        171.61         9.53 o                         
  12   2   1        133.28        113.57         8.78 o                         
 -12   3   1         82.07         78.84         7.83 o                         
 -11   3   1         16.17         21.39         4.81 o                         
 -10   3   1         73.89         74.20         5.90 o                         
  -9   3   1        259.00        238.59         8.10 o                         
  -8   3   1        244.17        267.74         7.52 o                         
  -7   3   1        346.46        342.35         6.90 o                         
  -6   3   1        874.57        866.86        12.77 o                         
  -5   3   1        235.46        237.08         5.54 o                         
  -4   3   1         87.28         81.16         2.78 o                         
  -3   3   1       1077.90       1042.94         9.76 o                         
  -2   3   1       6368.63       6778.10        42.17 o                         
  -1   3   1         85.14         93.23         1.88 o                         
   0   3   1        336.50        425.67         5.78 o                         
   1   3   1         78.77         88.48         2.89 o                         
   2   3   1       6105.38       6512.75        45.61 o                         
   3   3   1       1034.96        981.01        11.71 o                         
   4   3   1         79.63         73.15         3.00 o                         
   5   3   1        188.63        177.75         4.23 o                         
   6   3   1        766.64        740.59        10.85 o                         
   7   3   1        359.52        340.68         9.28 o                         
   8   3   1        223.16        230.37         6.80 o                         
   9   3   1        273.68        259.62         7.90 o                         
  10   3   1         85.08         98.94         6.91 o                         
  11   3   1         15.57         14.96         4.34 o                         
  12   3   1         91.98         91.38         8.38 o                         
 -11   4   1        119.04        131.59         9.53 o                         
 -10   4   1          3.04         -1.51         3.84 o                         
  -9   4   1        197.97        197.49         7.71 o                         
  -8   4   1        461.13        493.56        10.01 o                         
  -7   4   1        253.32        279.57         6.89 o                         
  -6   4   1        121.22        133.60         5.50 o                         
  -5   4   1        339.31        349.79         7.31 o                         
  -4   4   1       2108.38       2011.37        16.02 o                         
  -3   4   1        665.99        709.53         8.52 o                         
  -2   4   1       1199.77       1266.23        10.51 o                         
  -1   4   1       2377.42       2552.76        18.17 o                         
   0   4   1        198.75        229.45         4.71 o                         
   1   4   1       2241.13       2398.35        17.97 o                         
   2   4   1       1212.95       1278.08        10.64 o                         
   3   4   1        595.16        657.02         8.77 o                         
   4   4   1       2386.80       2310.29        18.74 o                         
   5   4   1        368.87        364.30         7.97 o                         
   6   4   1        118.29        125.04         4.84 o                         
   7   4   1        237.60        245.90         5.57 o                         
   8   4   1        506.31        553.25        10.78 o                         
   9   4   1        205.13        205.51         7.87 o                         
  10   4   1          0.18         -0.09         3.30 o                         
  11   4   1        102.05        124.18         9.33 o                         
 -11   5   1         74.95         78.18         7.68 o                         
 -10   5   1         44.19         38.29         5.73 o                         
  -9   5   1        427.63        433.32        13.06 o                         
  -8   5   1        121.05        130.52         6.16 o                         
  -7   5   1        286.09        291.61         7.34 o                         
  -6   5   1        489.59        495.48         8.88 o                         
  -5   5   1        165.88        172.72         5.03 o                         
  -4   5   1       3515.51       3446.00        25.47 o                         
  -3   5   1        993.99        942.27         8.80 o                         
  -2   5   1       2264.96       2295.67        17.16 o                         
  -1   5   1       3093.36       3307.13        24.63 o                         
   0   5   1      16665.27      17390.71       126.46 o                         
   1   5   1       3137.69       3361.40        25.47 o                         
   2   5   1       2367.20       2503.54        18.60 o                         
   3   5   1        911.24        859.31         8.33 o                         
   4   5   1       3409.76       3322.93        27.15 o                         
   5   5   1        132.76        150.01         5.80 o                         
   6   5   1        454.32        458.08         7.09 o                         
   7   5   1        263.61        253.07         6.08 o                         
   8   5   1        100.72        113.03         5.03 o                         
   9   5   1        383.99        399.04        11.36 o                         
  10   5   1         46.03         32.81         5.61 o                         
  11   5   1         60.76         46.26         6.27 o                         
 -11   6   1         16.98         12.73         5.45 o                         
 -10   6   1         89.96         97.88         8.39 o                         
  -9   6   1        579.70        583.74        15.34 o                         
  -8   6   1        417.96        428.93         9.86 o                         
  -7   6   1        336.98        349.42         7.87 o                         
  -6   6   1        362.18        341.47         7.45 o                         
  -5   6   1       2830.86       2823.17        28.39 o                         
  -4   6   1       1523.63       1523.12        15.08 o                         
  -3   6   1       2644.56       2630.53        20.39 o                         
  -2   6   1        283.51        278.04         3.96 o                         
  -1   6   1      11996.79      12544.23        85.23 o                         
   0   6   1        849.18        907.29         9.18 o                         
   1   6   1      12123.38      12668.02        87.71 o                         
   2   6   1        263.42        262.41         5.23 o                         
   3   6   1       2593.63       2562.43        20.01 o                         
   4   6   1       1494.34       1528.69        15.35 o                         
   5   6   1       2856.65       2855.06        28.91 o                         
   6   6   1        346.83        343.91         6.92 o                         
   7   6   1        325.35        329.11         6.73 o                         
   8   6   1        418.39        436.51        10.11 o                         
   9   6   1        628.64        608.13        17.30 o                         
  10   6   1         88.54         92.85         7.17 o                         
  11   6   1         14.79         10.30         5.10 o                         
 -11   7   1        345.57        384.96        13.46 o                         
 -10   7   1         18.39         17.12         5.20 o                         
  -9   7   1         64.13         63.05         6.38 o                         
  -8   7   1        186.53        214.42         7.22 o                         
  -7   7   1       1081.49       1100.21        16.28 o                         
  -6   7   1          9.39         13.29         2.06 o                         
  -5   7   1       2087.52       2013.22        21.33 o                         
  -4   7   1       1461.15       1517.65        15.45 o                         
  -3   7   1       3443.10       3458.87        26.96 o                         
  -2   7   1        156.61        169.38         5.12 o                         
  -1   7   1       5399.38       5558.51        40.83 o                         
   0   7   1       7663.88       7726.12        58.36 o                         
   1   7   1       5440.58       5540.54        41.05 o                         
   2   7   1        143.29        160.75         5.72 o                         
   3   7   1       3517.76       3580.77        28.81 o                         
   4   7   1       1477.41       1517.63        16.20 o                         
   5   7   1       2054.83       2009.60        21.60 o                         
   6   7   1         18.85         26.43         3.26 o                         
   7   7   1       1028.15       1026.38        14.59 o                         
   8   7   1        198.22        200.60         7.61 o                         
   9   7   1         62.21         61.60         6.15 o                         
  10   7   1         28.33         32.86         5.19 o                         
  11   7   1        308.78        338.17        12.23 o                         
 -11   8   1         59.38         63.93         7.25 o                         
 -10   8   1         36.03         35.19         6.25 o                         
  -9   8   1        272.55        282.40        10.62 o                         
  -8   8   1        727.47        731.73        16.58 o                         
  -7   8   1        278.55        295.41         8.66 o                         
  -6   8   1        214.79        206.87         5.95 o                         
  -5   8   1        422.69        424.39         7.72 o                         
  -4   8   1       2370.26       2223.61        20.99 o                         
  -3   8   1        189.43        221.49         5.14 o                         
  -2   8   1        786.65        783.12         8.36 o                         
  -1   8   1       1088.78       1063.19         9.63 o                         
   0   8   1       1677.97       1694.72        16.35 o                         
   1   8   1       1011.05        978.90        10.26 o                         
   2   8   1        802.91        781.96        10.37 o                         
   3   8   1        221.96        194.92         5.32 o                         
   4   8   1       2302.94       2229.97        22.08 o                         
   5   8   1        432.11        423.70         8.08 o                         
   6   8   1        244.17        243.27         7.85 o                         
   7   8   1        304.00        316.62         7.89 o                         
   8   8   1        715.19        734.53        15.90 o                         
   9   8   1        293.84        288.36        10.40 o                         
  10   8   1         47.86         42.26         5.55 o                         
  11   8   1         70.17         74.13         7.10 o                         
 -10   9   1        189.99        179.87        10.03 o                         
  -9   9   1        503.79        526.23        15.13 o                         
  -8   9   1         37.92         44.72         5.15 o                         
  -7   9   1         19.16         28.31         4.29 o                         
  -6   9   1         95.35         98.90         4.81 o                         
  -5   9   1       1144.74       1149.44        16.37 o                         
  -4   9   1        345.76        337.65         5.44 o                         
  -3   9   1        169.43        203.27         4.92 o                         
  -2   9   1        148.34        132.99         3.50 o                         
  -1   9   1        230.43        252.79         5.15 o                         
   0   9   1        142.11        133.13         3.07 o                         
   1   9   1        197.71        215.62         5.90 o                         
   2   9   1        131.67        129.44         4.49 o                         
   3   9   1        183.98        199.36         4.22 o                         
   4   9   1        325.09        319.92         5.06 o                         
   5   9   1       1176.29       1130.88        13.95 o                         
   6   9   1         68.66         70.58         3.47 o                         
   7   9   1         19.23         34.51         4.02 o                         
   8   9   1         26.36         36.71         4.96 o                         
   9   9   1        499.69        524.79        14.67 o                         
  10   9   1        181.74        184.74        10.82 o                         
 -10  10   1         15.15         12.57         5.73 o                         
  -9  10   1         13.95          3.71         4.05 o                         
  -8  10   1        121.09        133.40         7.55 o                         
  -7  10   1        112.90         95.35         6.21 o                         
  -6  10   1         24.74         31.79         3.45 o                         
  -5  10   1        577.73        565.60        11.73 o                         
  -4  10   1        134.22        159.55         5.04 o                         
  -3  10   1        286.33        287.77         7.07 o                         
  -2  10   1        181.26        175.17         4.75 o                         
  -1  10   1       2049.07       2028.88        23.53 o                         
   0  10   1         45.69         41.42         2.33 o                         
   1  10   1       2004.42       1968.71        19.81 o                         
   2  10   1        190.25        199.74         4.35 o                         
   3  10   1        343.40        315.55         7.97 o                         
   4  10   1        189.80        199.79         6.96 o                         
   5  10   1        574.67        597.52         9.21 o                         
   6  10   1         35.73         35.05         2.66 o                         
   7  10   1        135.75        134.73         6.52 o                         
   8  10   1        136.31        158.45         8.30 o                         
   9  10   1         10.56         -1.62         3.94 o                         
  10  10   1         15.96         15.27         5.03 o                         
  -9  11   1        251.50        255.85        11.22 o                         
  -8  11   1         13.47         15.68         5.18 o                         
  -7  11   1        133.22        150.21         8.52 o                         
  -6  11   1         91.06         91.09         4.67 o                         
  -5  11   1        479.07        482.22        11.10 o                         
  -4  11   1        709.39        712.72        11.65 o                         
  -3  11   1        628.65        609.30        10.11 o                         
  -2  11   1         84.26         85.73         3.57 o                         
  -1  11   1        361.23        341.58         7.10 o                         
   0  11   1       1796.50       1751.80        19.16 o                         
   1  11   1        401.71        377.51         7.64 o                         
   2  11   1         60.25         73.11         3.44 o                         
   3  11   1        562.39        538.33         9.91 o                         
   4  11   1        703.95        690.72        11.39 o                         
   5  11   1        414.06        400.98         9.61 o                         
   6  11   1         81.85         91.34         4.70 o                         
   7  11   1        106.85        123.77         6.96 o                         
   8  11   1         11.07         13.52         6.61 o                         
   9  11   1        217.94        219.67        10.87 o                         
  -9  12   1         98.92         99.76         8.64 o                         
  -8  12   1         99.86        103.14         8.12 o                         
  -7  12   1         20.73         20.92         4.32 o                         
  -6  12   1         77.99         80.54         7.04 o                         
  -5  12   1       1103.87       1135.73        19.56 o                         
  -4  12   1        500.79        494.96         9.26 o                         
  -3  12   1        714.95        767.56        18.25 o                         
  -2  12   1         39.03         41.17         3.29 o                         
  -1  12   1       2577.05       2598.23        31.31 o                         
   0  12   1        277.14        280.81         7.48 o                         
   1  12   1       2661.62       2686.79        32.02 o                         
   2  12   1         35.49         31.32         2.73 o                         
   3  12   1        680.00        693.33        16.67 o                         
   4  12   1        532.44        507.04         9.79 o                         
   5  12   1       1196.03       1222.72        19.68 o                         
   6  12   1         73.06         82.98         6.74 o                         
   7  12   1         16.46         19.90         4.09 o                         
   8  12   1        117.13        108.23         7.57 o                         
   9  12   1        110.84        106.84         8.90 o                         
  -8  13   1         13.70         19.49         6.07 o                         
  -7  13   1        458.93        513.97        17.60 o                         
  -6  13   1         55.48         56.70         6.95 o                         
  -5  13   1        151.14        159.73         7.67 o                         
  -4  13   1        687.55        697.65        12.10 o                         
  -3  13   1       1363.54       1369.43        19.06 o                         
  -2  13   1         53.95         46.55         3.90 o                         
  -1  13   1       1355.53       1328.16        20.00 o                         
   0  13   1       1228.11       1209.65        18.36 o                         
   1  13   1       1347.72       1347.98        23.74 o                         
   2  13   1         53.22         61.84         4.09 o                         
   3  13   1       1257.68       1287.69        18.34 o                         
   4  13   1        677.13        688.58        12.41 o                         
   5  13   1        136.02        143.71         6.70 o                         
   6  13   1         50.00         58.24         5.81 o                         
   7  13   1        380.15        403.53        13.81 o                         
   8  13   1         15.74         19.47         5.14 o                         
  -8  14   1        282.24        278.67        13.44 o                         
  -7  14   1         17.56         11.15         4.39 o                         
  -6  14   1        253.91        238.96        11.77 o                         
  -5  14   1         98.92         87.92        12.26 o                         
  -4  14   1        706.64        687.93        13.19 o                         
  -3  14   1         18.29         18.34         3.23 o                         
  -2  14   1         51.18         57.54         4.14 o                         
  -1  14   1        129.74        138.85         5.33 o                         
   0  14   1        372.63        392.04         9.12 o                         
   1  14   1        159.42        183.62         6.26 o                         
   2  14   1         54.50         56.42         3.86 o                         
   3  14   1         18.75         19.59         3.34 o                         
   4  14   1        662.77        638.63        11.98 o                         
   5  14   1        124.97        129.44         7.05 o                         
   6  14   1        279.06        279.78        10.11 o                         
   7  14   1         15.01         13.23         4.92 o                         
   8  14   1        289.96        279.56        13.17 o                         
  -7  15   1         63.02         56.35         7.11 o                         
  -6  15   1        180.52        162.45        10.46 o                         
  -5  15   1        209.94        204.92        12.35 o                         
  -4  15   1         40.31         43.44         4.66 o                         
  -3  15   1        195.23        217.88         9.36 o                         
  -2  15   1         61.59         71.48         4.95 o                         
  -1  15   1        484.26        484.42        12.77 o                         
   0  15   1        177.73        181.95         8.57 o                         
   1  15   1        474.78        469.34        11.17 o                         
   2  15   1         74.09         69.53         6.26 o                         
   3  15   1        206.55        205.87         7.56 o                         
   4  15   1         36.12         35.79         4.12 o                         
   5  15   1        187.65        170.31         7.43 o                         
   6  15   1        200.50        198.91         8.88 o                         
   7  15   1         58.71         50.73         6.11 o                         
  -6  16   1         43.01         43.43         6.49 o                         
  -5  16   1         79.58         78.10         6.66 o                         
  -4  16   1         76.47         70.32         5.65 o                         
  -3  16   1        158.06        149.06         6.73 o                         
  -2  16   1         73.97         75.70         5.85 o                         
  -1  16   1        117.59        103.58         6.58 o                         
   0  16   1         77.83         82.04         5.90 o                         
   1  16   1        109.94        100.54         6.03 o                         
   2  16   1         78.36         83.27         5.54 o                         
   3  16   1        200.68        206.70         7.61 o                         
   4  16   1         58.09         57.83         4.86 o                         
   5  16   1         77.50         74.48         6.78 o                         
   6  16   1         50.38         40.83         6.50 o                         
  -5  17   1         56.07         57.55         6.65 o                         
  -4  17   1          9.41          6.08         4.96 o                         
  -3  17   1        137.35        117.85         8.08 o                         
  -2  17   1         13.52         14.97         4.06 o                         
  -1  17   1         16.35         18.73         4.67 o                         
   0  17   1          6.10          2.35         3.33 o                         
   1  17   1         10.69          9.77         3.57 o                         
   2  17   1         27.13         24.19         4.20 o                         
   3  17   1        120.24        112.49         6.50 o                         
   4  17   1         10.87         12.18         4.48 o                         
   5  17   1         40.62         39.19         6.40 o                         
  -3  18   1        200.65        197.97        13.18 o                         
  -2  18   1        119.56        120.67        10.88 o                         
  -1  18   1        355.09        363.68        14.60 o                         
   0  18   1          0.97          4.76         4.60 o                         
   1  18   1        387.88        359.03        13.57 o                         
   2  18   1        114.98        140.94         9.30 o                         
   3  18   1        194.82        191.14        11.39 o                         
   0   0   2        901.70        768.28        20.58 o                         
   1   0   2        832.86       1050.51         7.70 o                         
   2   0   2       2776.52       2909.00        19.78 o                         
   3   0   2       2326.91       2247.57        17.03 o                         
   4   0   2        304.94        338.89         4.41 o                         
   5   0   2       1657.66       1614.47        14.17 o                         
   6   0   2       1393.35       1367.49        13.28 o                         
   7   0   2        796.64        833.14        11.39 o                         
   8   0   2        535.49        563.45        10.37 o                         
   9   0   2         53.09         61.33         4.24 o                         
  10   0   2         69.06         83.29         5.91 o                         
  11   0   2         44.69         46.68         5.44 o                         
  12   0   2         12.53          9.64         4.75 o                         
 -12   1   2        114.08        109.22         7.83 o                         
 -11   1   2          8.33          7.12         4.86 o                         
 -10   1   2         93.28        104.64         6.72 o                         
  -9   1   2       1784.43       1773.75        23.73 o                         
  -8   1   2        682.24        698.04        11.02 o                         
  -7   1   2        164.87        160.91         7.29 o                         
  -6   1   2       1359.24       1369.71        17.23 o                         
  -5   1   2       7510.35       7279.29        47.70 o                         
  -4   1   2       4413.12       4304.09        30.95 o                         
  -3   1   2         61.15         78.13         1.77 o                         
  -2   1   2      31017.25      30845.19       230.77 o                         
  -1   1   2      19276.50      20240.17       173.29 o                         
   0   1   2        679.30        849.69         7.17 o                         
   1   1   2      18955.51      19563.68       155.11 o                         
   2   1   2      30724.26      31011.95       242.84 o                         
   3   1   2         36.91         43.45         2.47 o                         
   4   1   2       4251.25       4158.53        31.10 o                         
   5   1   2       7566.85       7342.19        50.46 o                         
   6   1   2       1279.19       1271.74        15.32 o                         
   7   1   2        180.93        165.28         4.24 o                         
   8   1   2        645.71        655.42        10.49 o                         
   9   1   2       1876.76       1886.79        22.34 o                         
  10   1   2        107.34        111.70         6.67 o                         
  11   1   2         11.16         16.27         4.03 o                         
  12   1   2        113.13        102.75         7.40 o                         
 -12   2   2        123.63        128.93         9.25 o                         
 -11   2   2         26.71         23.94         4.56 o                         
 -10   2   2        180.83        189.15         8.22 o                         
  -9   2   2        145.41        146.96         6.80 o                         
  -8   2   2        461.69        497.52        10.38 o                         
  -7   2   2        256.87        254.28        10.38 o                         
  -6   2   2       1800.28       1705.84        20.14 o                         
  -5   2   2        658.41        643.85         7.50 o                         
  -4   2   2       1438.31       1376.67        12.64 o                         
  -3   2   2       1240.02       1176.93        12.14 o                         
  -2   2   2       5772.50       5853.78        36.89 o                         
  -1   2   2       3098.97       3320.19        21.60 o                         
   0   2   2        449.06        606.32         6.85 o                         
   1   2   2       3334.75       3556.74        23.70 o                         
   2   2   2       6280.18       6370.68        41.07 o                         
   3   2   2       1283.48       1237.22        12.53 o                         
   4   2   2       1549.54       1492.06        12.57 o                         
   5   2   2        703.95        688.16         7.61 o                         
   6   2   2       2013.66       1930.12        19.61 o                         
   7   2   2        301.82        296.87         8.93 o                         
   8   2   2        467.41        494.01         9.34 o                         
   9   2   2        136.09        138.87         6.23 o                         
  10   2   2        209.25        233.49         9.25 o                         
  11   2   2         23.77         27.98         4.62 o                         
  12   2   2        125.96        148.55         8.67 o                         
 -12   3   2         79.07         61.16         7.13 o                         
 -11   3   2        116.81        114.51         8.34 o                         
 -10   3   2        173.29        170.71         7.93 o                         
  -9   3   2        250.22        256.81         8.30 o                         
  -8   3   2        789.63        799.42        14.09 o                         
  -7   3   2        422.45        419.91         7.76 o                         
  -6   3   2        452.62        441.47        11.70 o                         
  -5   3   2        965.97        982.91        10.24 o                         
  -4   3   2       8864.03       8799.76        57.21 o                         
  -3   3   2       1221.60       1234.45         9.65 o                         
  -2   3   2       1236.19       1213.40         9.28 o                         
  -1   3   2       6338.50       6792.57        42.81 o                         
   0   3   2      35863.56      36309.77       352.29 o                         
   1   3   2       6291.54       6665.18        42.52 o                         
   2   3   2       1195.50       1164.11        10.26 o                         
   3   3   2       1192.85       1210.68        10.30 o                         
   4   3   2       8608.64       8522.28        57.23 o                         
   5   3   2        924.16        918.82        12.22 o                         
   6   3   2        512.50        497.07         8.66 o                         
   7   3   2        453.57        440.42         7.26 o                         
   8   3   2        719.02        714.33        10.62 o                         
   9   3   2        248.45        249.25         7.80 o                         
  10   3   2        211.67        210.12         9.03 o                         
  11   3   2        115.43        127.59         7.67 o                         
  12   3   2         81.84         82.84         7.87 o                         
 -11   4   2         62.70         67.56         6.93 o                         
 -10   4   2        189.32        206.40        10.71 o                         
  -9   4   2        268.40        290.74         8.83 o                         
  -8   4   2        798.35        802.05        13.71 o                         
  -7   4   2        408.84        410.76         8.00 o                         
  -6   4   2        419.28        433.93         7.26 o                         
  -5   4   2       1477.84       1426.32        14.63 o                         
  -4   4   2        841.18        804.81        10.35 o                         
  -3   4   2        177.98        195.38         3.30 o                         
  -2   4   2       1534.04       1605.79        12.16 o                         
  -1   4   2       1135.75       1209.91         9.18 o                         
   0   4   2         22.34         38.86         2.19 o                         
   1   4   2       1167.92       1243.85         9.37 o                         
   2   4   2       1533.64       1598.79        13.24 o                         
   3   4   2        131.92        148.79         3.97 o                         
   4   4   2        829.91        792.14        10.82 o                         
   5   4   2       1485.20       1443.25        14.45 o                         
   6   4   2        325.37        325.02         8.43 o                         
   7   4   2        414.63        415.34         9.65 o                         
   8   4   2        724.62        714.48        13.03 o                         
   9   4   2        278.53        291.42        10.87 o                         
  10   4   2        169.63        187.84         8.33 o                         
  11   4   2         66.67         77.03         6.67 o                         
 -11   5   2         74.12         63.70         7.52 o                         
 -10   5   2         20.93         21.26         5.08 o                         
  -9   5   2        633.14        667.98        16.41 o                         
  -8   5   2        254.69        262.79         8.10 o                         
  -7   5   2        422.34        419.07         8.82 o                         
  -6   5   2        628.03        570.84        13.55 o                         
  -5   5   2       2191.11       2237.70        21.75 o                         
  -4   5   2       3260.91       3274.77        23.21 o                         
  -3   5   2       1353.02       1341.66        14.01 o                         
  -2   5   2        659.97        658.90         9.17 o                         
  -1   5   2       1627.61       1571.68        11.92 o                         
   0   5   2      12226.59      12896.57        88.06 o                         
   1   5   2       1881.02       1848.13        15.04 o                         
   2   5   2        726.06        765.03        11.81 o                         
   3   5   2       1374.09       1390.88        13.77 o                         
   4   5   2       3241.58       3226.33        25.75 o                         
   5   5   2       2264.17       2298.65        23.71 o                         
   6   5   2        672.14        658.58        10.12 o                         
   7   5   2        431.88        428.58         8.64 o                         
   8   5   2        232.60        222.23         7.43 o                         
   9   5   2        561.17        550.20        13.73 o                         
  10   5   2         27.40         27.27         4.41 o                         
  11   5   2         65.61         50.44         6.52 o                         
 -11   6   2         24.34         19.88         5.69 o                         
 -10   6   2         98.16        106.43         8.96 o                         
  -9   6   2         87.69         94.91         7.16 o                         
  -8   6   2         57.36         51.96         4.28 o                         
  -7   6   2        497.54        492.60         9.23 o                         
  -6   6   2        401.72        377.22        11.96 o                         
  -5   6   2         39.53         44.75         3.78 o                         
  -4   6   2        354.21        375.80         6.04 o                         
  -3   6   2       6356.45       6147.87        40.34 o                         
  -2   6   2         17.79         17.73         2.31 o                         
  -1   6   2       5533.12       5694.44        39.27 o                         
   0   6   2        162.60        153.52         3.56 o                         
   1   6   2       5794.29       5938.65        44.84 o                         
   2   6   2         10.93         14.90         2.50 o                         
   3   6   2       6191.74       6021.74        42.51 o                         
   4   6   2        331.69        346.74         7.23 o                         
   5   6   2         24.87         24.88         3.10 o                         
   6   6   2        403.81        392.07        12.19 o                         
   7   6   2        419.55        407.07         8.24 o                         
   8   6   2         47.55         43.26         5.18 o                         
   9   6   2         90.20         92.36         7.29 o                         
  10   6   2        103.31        114.67         8.19 o                         
  11   6   2         29.47         31.45         5.84 o                         
 -11   7   2         10.15         10.72         5.23 o                         
 -10   7   2         10.42         -0.57         4.86 o                         
  -9   7   2        814.89        849.03        18.90 o                         
  -8   7   2        407.26        426.67        11.05 o                         
  -7   7   2        154.92        173.21         6.82 o                         
  -6   7   2        557.49        572.54        11.60 o                         
  -5   7   2       6943.19       6732.67        59.15 o                         
  -4   7   2        359.96        340.31         5.67 o                         
  -3   7   2        851.76        916.57        14.34 o                         
  -2   7   2       5272.17       5227.51        35.20 o                         
  -1   7   2       7331.06       7402.65        55.11 o                         
   0   7   2       1016.68       1052.70        14.83 o                         
   1   7   2       7642.00       7691.98        55.50 o                         
   2   7   2       5211.13       5235.52        38.94 o                         
   3   7   2        848.80        884.96        11.15 o                         
   4   7   2        365.59        349.70         5.63 o                         
   5   7   2       7130.19       6822.69        61.02 o                         
   6   7   2        526.49        522.75         9.18 o                         
   7   7   2        164.53        176.29         5.92 o                         
   8   7   2        400.24        423.38         9.65 o                         
   9   7   2        828.43        844.27        18.90 o                         
  10   7   2         12.50          3.51         4.03 o                         
  11   7   2          7.72          6.84         4.63 o                         
 -11   8   2         81.27         59.95         7.20 o                         
 -10   8   2         97.07         94.48         7.54 o                         
  -9   8   2         51.54         56.55         6.04 o                         
  -8   8   2         34.82         31.83         4.99 o                         
  -7   8   2        369.59        400.41         9.70 o                         
  -6   8   2        634.05        643.54        11.35 o                         
  -5   8   2        432.92        446.41         7.88 o                         
  -4   8   2         74.69         77.87         3.43 o                         
  -3   8   2       1336.29       1364.19        13.47 o                         
  -2   8   2        638.69        641.64         8.03 o                         
  -1   8   2        908.26        879.42        10.64 o                         
   0   8   2         27.11         41.64         3.37 o                         
   1   8   2        919.04        885.58         9.54 o                         
   2   8   2        712.66        727.53         7.83 o                         
   3   8   2       1317.28       1306.99        15.13 o                         
   4   8   2         60.69         84.47         3.04 o                         
   5   8   2        422.07        428.42         8.22 o                         
   6   8   2        716.22        681.31        10.14 o                         
   7   8   2        402.56        415.21         8.91 o                         
   8   8   2         27.62         34.57         3.40 o                         
   9   8   2         49.72         51.95         4.51 o                         
  10   8   2        111.78        108.45         7.60 o                         
  11   8   2        102.32         97.86         8.36 o                         
 -10   9   2         53.18         52.28         6.22 o                         
  -9   9   2         39.90         33.47         5.19 o                         
  -8   9   2        253.10        242.92        10.32 o                         
  -7   9   2        284.67        278.14         8.13 o                         
  -6   9   2         83.32         81.42         6.07 o                         
  -5   9   2        577.39        534.35         9.64 o                         
  -4   9   2       1104.23       1105.34        13.75 o                         
  -3   9   2        841.58        811.91        15.42 o                         
  -2   9   2         54.53         56.17         2.91 o                         
  -1   9   2        521.76        543.99         6.58 o                         
   0   9   2       2679.08       2559.91        25.30 o                         
   1   9   2        560.01        589.29         7.23 o                         
   2   9   2         55.21         74.13         2.89 o                         
   3   9   2        806.79        797.77        10.75 o                         
   4   9   2       1052.49       1026.91        11.39 o                         
   5   9   2        614.10        584.78         8.83 o                         
   6   9   2        111.39         97.14         4.56 o                         
   7   9   2        269.73        275.25         6.85 o                         
   8   9   2        245.42        255.79         8.50 o                         
   9   9   2         46.14         42.32         5.80 o                         
  10   9   2         68.97         56.41         6.55 o                         
 -10  10   2          8.39         11.41         6.01 o                         
  -9  10   2         24.90         21.52         4.70 o                         
  -8  10   2        380.49        405.40        12.00 o                         
  -7  10   2         10.88          8.69         3.94 o                         
  -6  10   2         92.93         98.23         5.43 o                         
  -5  10   2        368.85        353.18         7.61 o                         
  -4  10   2         26.86         45.92         3.40 o                         
  -3  10   2        180.51        182.20         6.09 o                         
  -2  10   2          0.79          7.63         1.43 o                         
  -1  10   2       1281.00       1292.20        15.67 o                         
   0  10   2        100.62        128.82         3.76 o                         
   1  10   2       1290.63       1309.20        13.94 o                         
   2  10   2          6.35         14.77         1.52 o                         
   3  10   2        187.64        174.31         3.99 o                         
   4  10   2         23.72         33.52         2.31 o                         
   5  10   2        390.15        378.78         6.60 o                         
   6  10   2        105.02         96.28         3.89 o                         
   7  10   2         10.66          7.04         2.78 o                         
   8  10   2        355.02        361.61        10.26 o                         
   9  10   2         29.17         32.16         5.05 o                         
  10  10   2          6.83          6.51         5.02 o                         
  -9  11   2        107.75        106.96         8.08 o                         
  -8  11   2        198.17        214.91        10.97 o                         
  -7  11   2        118.56        109.27         8.04 o                         
  -6  11   2          5.47         11.76         2.95 o                         
  -5  11   2        391.49        405.65         9.14 o                         
  -4  11   2        936.59        977.42        14.76 o                         
  -3  11   2        259.60        236.88         9.06 o                         
  -2  11   2         51.25         46.13         2.93 o                         
  -1  11   2        413.15        462.85         8.54 o                         
   0  11   2       1844.50       1859.53        21.23 o                         
   1  11   2        413.33        486.48         8.65 o                         
   2  11   2         47.68         52.42         2.66 o                         
   3  11   2        232.00        253.84         7.96 o                         
   4  11   2        847.09        859.84        12.49 o                         
   5  11   2        407.41        411.88         9.44 o                         
   6  11   2          7.45          7.85         2.33 o                         
   7  11   2        110.19        117.25         6.20 o                         
   8  11   2        175.51        178.51         8.47 o                         
   9  11   2        116.95         97.03         8.12 o                         
  -9  12   2         11.35          5.60         5.29 o                         
  -8  12   2         43.49         36.96         5.49 o                         
  -7  12   2        642.53        649.49        20.65 o                         
  -6  12   2         40.31         49.49         6.91 o                         
  -5  12   2         41.28         57.00         5.08 o                         
  -4  12   2        138.97        159.05         5.06 o                         
  -3  12   2        688.97        690.89        13.77 o                         
  -2  12   2        443.51        467.65         9.08 o                         
  -1  12   2        322.10        323.69         7.47 o                         
   0  12   2        176.59        204.64         5.17 o                         
   1  12   2        362.42        373.52         7.04 o                         
   2  12   2        469.53        476.49        10.09 o                         
   3  12   2        617.20        628.47         9.89 o                         
   4  12   2        141.58        140.49         5.33 o                         
   5  12   2         47.33         52.26         4.52 o                         
   6  12   2         36.91         28.43         4.09 o                         
   7  12   2        613.88        630.42        18.55 o                         
   8  12   2         39.14         32.92         5.26 o                         
   9  12   2         12.40         20.82         5.56 o                         
  -8  13   2         48.86         39.74         7.02 o                         
  -7  13   2          5.53          5.68         4.34 o                         
  -6  13   2        235.31        237.90         9.93 o                         
  -5  13   2        695.98        695.53        18.34 o                         
  -4  13   2        104.30        124.45         6.12 o                         
  -3  13   2        111.73        117.93         6.12 o                         
  -2  13   2        140.75        144.01         5.57 o                         
  -1  13   2        730.12        755.46        16.05 o                         
   0  13   2         16.34         12.57         2.43 o                         
   1  13   2        743.48        805.22        13.63 o                         
   2  13   2        138.47        144.26         5.22 o                         
   3  13   2        102.97        133.05         7.40 o                         
   4  13   2        105.47        112.24         6.29 o                         
   5  13   2        686.18        656.94        14.73 o                         
   6  13   2        251.76        262.36        11.15 o                         
   7  13   2          5.70         10.87         4.27 o                         
   8  13   2         56.83         42.70         6.52 o                         
  -8  14   2          3.03          4.16         4.98 o                         
  -7  14   2        198.31        212.92        11.34 o                         
  -6  14   2         71.15         86.22         8.66 o                         
  -5  14   2        172.75        203.43         9.73 o                         
  -4  14   2        316.49        317.59         9.52 o                         
  -3  14   2        621.24        606.87        13.12 o                         
  -2  14   2         75.23         82.57         5.44 o                         
  -1  14   2        505.09        491.22        10.04 o                         
   0  14   2        511.33        502.35        10.80 o                         
   1  14   2        530.99        493.86         9.24 o                         
   2  14   2         76.24         96.43         5.04 o                         
   3  14   2        620.19        633.87        13.51 o                         
   4  14   2        288.28        296.59         7.62 o                         
   5  14   2        181.41        176.96         7.11 o                         
   6  14   2         77.96         86.85         6.84 o                         
   7  14   2        197.87        190.75        10.25 o                         
   8  14   2          2.35         -0.77         4.46 o                         
  -7  15   2         73.69         83.21         8.61 o                         
  -6  15   2          0.32         -3.27         4.03 o                         
  -5  15   2        131.12        139.48         8.05 o                         
  -4  15   2        199.80        209.09         9.06 o                         
  -3  15   2        100.75        106.93         5.90 o                         
  -2  15   2        168.29        193.49         7.37 o                         
  -1  15   2         17.12         19.36         4.74 o                         
   0  15   2         12.83          7.35         4.63 o                         
   1  15   2         24.07         20.34         3.59 o                         
   2  15   2        177.67        182.09         7.08 o                         
   3  15   2         92.72         92.74         5.79 o                         
   4  15   2        232.98        230.82         8.07 o                         
   5  15   2        137.02        119.58         6.67 o                         
   6  15   2          0.47          0.42         3.28 o                         
   7  15   2         67.15         79.93         7.38 o                         
  -6  16   2         44.47         42.01         6.26 o                         
  -5  16   2         11.96          8.37         4.66 o                         
  -4  16   2         63.76         64.33         6.24 o                         
  -3  16   2         19.24         27.49         4.00 o                         
  -2  16   2        494.17        483.61        12.50 o                         
  -1  16   2         38.83         47.82         5.41 o                         
   0  16   2         19.30         22.34         3.96 o                         
   1  16   2         43.51         48.99         4.69 o                         
   2  16   2        475.95        501.79        13.33 o                         
   3  16   2         18.01         29.55         4.26 o                         
   4  16   2         64.76         63.67         4.78 o                         
   5  16   2         14.48         11.67         4.16 o                         
   6  16   2         39.54         31.63         6.16 o                         
  -5  17   2         77.41         75.99         8.25 o                         
  -4  17   2         28.31         28.29         5.30 o                         
  -3  17   2         22.62         30.05         4.84 o                         
  -2  17   2         67.58         81.48         7.08 o                         
  -1  17   2        173.21        167.58         8.86 o                         
   0  17   2          1.50          2.63         3.20 o                         
   1  17   2        181.99        191.08        13.03 o                         
   2  17   2         75.22         72.35         5.72 o                         
   3  17   2         17.63         15.05         4.18 o                         
   4  17   2         23.27         16.32         4.40 o                         
   5  17   2         82.39         82.72         9.71 o                         
  -3  18   2        149.04        136.15        10.16 o                         
  -2  18   2        105.45        100.65         8.46 o                         
  -1  18   2         35.47         44.37         6.58 o                         
   0  18   2         13.66          9.96         3.93 o                         
   1  18   2         43.83         47.99         6.73 o                         
   2  18   2         91.43         96.62         8.02 o                         
   3  18   2        142.22        150.71        10.73 o                         
   1   0   3          4.61          6.81         0.56 o                         
   2   0   3      11829.87      11701.62        69.80 o                         
   3   0   3         32.09         48.34         2.13 o                         
   4   0   3       5035.10       5099.26        36.60 o                         
   5   0   3         87.98         74.36         3.47 o                         
   6   0   3       3483.14       3422.81        29.28 o                         
   7   0   3         27.54         34.05         3.09 o                         
   8   0   3        747.61        786.78        12.28 o                         
   9   0   3        233.08        233.79         6.90 o                         
  10   0   3        425.43        451.63        12.12 o                         
  11   0   3          7.97          1.98         3.88 o                         
  12   0   3          6.11         11.90         5.11 o                         
 -12   1   3         22.31         29.12         6.26 o                         
 -11   1   3         28.71         25.67         4.76 o                         
 -10   1   3        155.69        170.04         8.61 o                         
  -9   1   3         82.41         93.80         5.47 o                         
  -8   1   3        192.57        229.03         6.30 o                         
  -7   1   3        246.91        258.36         6.74 o                         
  -6   1   3        871.61        880.13         9.95 o                         
  -5   1   3        502.53        515.33         8.21 o                         
  -4   1   3       9358.76       9218.41        62.72 o                         
  -3   1   3       3042.24       2972.43        20.85 o                         
  -2   1   3       3413.67       3632.55        23.49 o                         
  -1   1   3       5651.12       5556.19        35.39 o                         
   0   1   3       7096.00       8027.01        48.48 o                         
   1   1   3       5780.48       5676.28        34.02 o                         
   2   1   3       3482.74       3751.73        25.22 o                         
   3   1   3       3064.23       3002.06        21.46 o                         
   4   1   3       9689.20       9596.35        63.88 o                         
   5   1   3        502.83        514.92         9.00 o                         
   6   1   3        962.59        966.55        11.08 o                         
   7   1   3        299.63        320.13         6.11 o                         
   8   1   3        222.44        256.77         6.22 o                         
   9   1   3         93.39        102.28         4.93 o                         
  10   1   3        177.24        165.89         7.20 o                         
  11   1   3         36.97         38.44         5.49 o                         
  12   1   3         28.76         24.45         5.24 o                         
 -12   2   3         35.06         25.70         6.01 o                         
 -11   2   3        150.37        159.54         9.16 o                         
 -10   2   3        118.60        136.59         7.57 o                         
  -9   2   3         27.22         23.35         3.88 o                         
  -8   2   3       1082.69       1088.18        16.81 o                         
  -7   2   3        170.93        164.65         6.34 o                         
  -6   2   3        508.65        487.28         7.44 o                         
  -5   2   3       1724.32       1726.13        14.91 o                         
  -4   2   3       5535.29       5267.44        37.36 o                         
  -3   2   3        768.42        791.28         7.33 o                         
  -2   2   3       1614.97       1666.54        12.13 o                         
  -1   2   3       6874.72       7157.72        41.81 o                         
   0   2   3       9718.85       9858.98        64.95 o                         
   1   2   3       6694.05       6854.32        41.74 o                         
   2   2   3       1769.81       1835.18        13.15 o                         
   3   2   3        952.63        988.49         8.47 o                         
   4   2   3       5636.11       5384.60        38.38 o                         
   5   2   3       1798.17       1764.05        16.54 o                         
   6   2   3        509.77        484.16         7.40 o                         
   7   2   3        170.38        179.89         6.94 o                         
   8   2   3       1114.51       1118.66        16.94 o                         
   9   2   3         37.79         34.55         3.00 o                         
  10   2   3        107.81        109.62         7.20 o                         
  11   2   3        158.17        167.45         8.51 o                         
  12   2   3         41.69         37.66         6.31 o                         
 -12   3   3         40.55         48.40         7.17 o                         
 -11   3   3          1.94          0.14         4.43 o                         
 -10   3   3          9.93          6.30         4.10 o                         
  -9   3   3        461.87        493.61        11.40 o                         
  -8   3   3        917.83        929.06        15.42 o                         
  -7   3   3         18.04         27.12         3.68 o                         
  -6   3   3         75.11         90.14         4.70 o                         
  -5   3   3        880.69        864.47        12.39 o                         
  -4   3   3       1930.04       1797.46        13.88 o                         
  -3   3   3        582.06        694.34         7.91 o                         
  -2   3   3        491.89        510.24         5.53 o                         
  -1   3   3       1013.26       1153.20        10.35 o                         
   0   3   3        304.84        397.39        10.93 o                         
   1   3   3       1192.02       1341.47        11.87 o                         
   2   3   3        415.95        431.97         5.35 o                         
   3   3   3        625.68        748.39         8.57 o                         
   4   3   3       1917.12       1813.87        14.48 o                         
   5   3   3       1099.40       1084.44        12.44 o                         
   6   3   3         81.74         92.11         3.70 o                         
   7   3   3         14.36         18.39         5.68 o                         
   8   3   3        972.24        970.56        13.41 o                         
   9   3   3        521.47        537.16         9.41 o                         
  10   3   3          7.68          7.92         3.67 o                         
  11   3   3          2.18          8.00         3.97 o                         
  12   3   3         42.03         45.11         6.63 o                         
 -11   4   3        170.11        166.08        10.15 o                         
 -10   4   3         84.73         94.94         7.96 o                         
  -9   4   3        172.93        174.79         8.28 o                         
  -8   4   3        593.81        598.58        13.19 o                         
  -7   4   3        500.68        498.95        11.55 o                         
  -6   4   3         67.27         78.96         5.58 o                         
  -5   4   3       1515.58       1486.81        17.20 o                         
  -4   4   3       3534.09       3474.87        24.99 o                         
  -3   4   3        768.63        765.19        10.50 o                         
  -2   4   3       1217.77       1274.41        13.58 o                         
  -1   4   3       4223.13       4477.86        28.44 o                         
   0   4   3      18231.36      19661.17       140.97 o                         
   1   4   3       4402.79       4663.10        30.78 o                         
   2   4   3       1194.92       1280.32        11.95 o                         
   3   4   3        626.31        621.89        10.90 o                         
   4   4   3       3489.81       3403.85        26.61 o                         
   5   4   3       1527.66       1507.33        21.00 o                         
   6   4   3         49.01         54.89         4.91 o                         
   7   4   3        388.61        389.10         7.63 o                         
   8   4   3        598.07        597.68        11.35 o                         
   9   4   3        173.84        181.43         7.17 o                         
  10   4   3         70.90         76.47         6.24 o                         
  11   4   3        144.70        156.04         8.94 o                         
 -11   5   3         13.86         15.87         5.27 o                         
 -10   5   3        242.22        250.26        11.12 o                         
  -9   5   3        349.36        371.32        11.95 o                         
  -8   5   3        841.64        882.63        17.81 o                         
  -7   5   3        238.35        237.07         8.08 o                         
  -6   5   3       1368.39       1325.29        16.45 o                         
  -5   5   3        626.43        640.65        13.45 o                         
  -4   5   3       1681.88       1632.58        13.93 o                         
  -3   5   3        629.13        716.13         8.97 o                         
  -2   5   3       3103.83       3296.20        23.56 o                         
  -1   5   3        155.99        165.44         3.02 o                         
   0   5   3       3322.23       3487.10        23.79 o                         
   1   5   3        110.42        113.05         2.58 o                         
   2   5   3       3037.76       3195.72        22.96 o                         
   3   5   3        558.44        652.66         8.67 o                         
   4   5   3       1550.96       1482.79        14.35 o                         
   5   5   3        593.73        603.17        13.52 o                         
   6   5   3       1359.58       1291.23        15.71 o                         
   7   5   3        208.17        211.55         7.87 o                         
   8   5   3        793.76        807.08        12.31 o                         
   9   5   3        361.87        362.19         9.89 o                         
  10   5   3        240.75        231.07        10.93 o                         
  11   5   3          9.31          4.92         4.56 o                         
 -11   6   3         19.87         21.38         5.37 o                         
 -10   6   3         86.99         95.09         7.85 o                         
  -9   6   3        228.42        221.96         9.63 o                         
  -8   6   3        307.19        325.43        12.40 o                         
  -7   6   3         47.30         37.47         3.52 o                         
  -6   6   3       1616.68       1606.73        18.84 o                         
  -5   6   3       1017.25        999.44        12.52 o                         
  -4   6   3        845.41        839.60        13.75 o                         
  -3   6   3        304.54        310.06         4.29 o                         
  -2   6   3       9039.78       9211.62        59.73 o                         
  -1   6   3       3603.62       3817.47        27.41 o                         
   0   6   3       1416.77       1332.11        16.81 o                         
   1   6   3       3431.48       3621.59        26.87 o                         
   2   6   3       8773.96       8947.75        58.36 o                         
   3   6   3        333.56        330.26         5.07 o                         
   4   6   3        793.39        803.18        14.64 o                         
   5   6   3        936.36        895.18        14.33 o                         
   6   6   3       1580.59       1555.35        19.46 o                         
   7   6   3         41.89         43.05         4.60 o                         
   8   6   3        293.48        287.24         9.90 o                         
   9   6   3        231.49        252.60        10.16 o                         
  10   6   3         70.34         73.05         7.21 o                         
  11   6   3         18.20          6.50         4.74 o                         
 -11   7   3          2.14         -5.29         5.29 o                         
 -10   7   3         83.56         76.66         7.44 o                         
  -9   7   3         59.83         54.10         5.86 o                         
  -8   7   3        694.12        709.94        15.70 o                         
  -7   7   3        221.50        254.22        11.84 o                         
  -6   7   3        498.73        485.85        11.19 o                         
  -5   7   3        356.16        365.72         7.37 o                         
  -4   7   3       2427.27       2389.96        21.75 o                         
  -3   7   3       2024.96       2049.75        17.91 o                         
  -2   7   3        993.29        948.52         9.54 o                         
  -1   7   3        763.07        737.77         7.23 o                         
   0   7   3       8062.15       8204.71        55.28 o                         
   1   7   3        736.67        705.03         7.86 o                         
   2   7   3       1002.52        988.53         9.37 o                         
   3   7   3       2151.57       2221.07        19.05 o                         
   4   7   3       2497.13       2467.33        21.53 o                         
   5   7   3        383.66        377.89         7.77 o                         
   6   7   3        517.77        517.88         9.59 o                         
   7   7   3        258.98        281.52         8.78 o                         
   8   7   3        754.75        774.64        14.16 o                         
   9   7   3         54.28         52.97         5.90 o                         
  10   7   3        107.61        115.02         8.30 o                         
  11   7   3          2.97          4.01         4.47 o                         
 -11   8   3        103.87        111.02         9.18 o                         
 -10   8   3         60.39         62.89         6.44 o                         
  -9   8   3        170.41        181.01         9.09 o                         
  -8   8   3        288.27        305.47        10.15 o                         
  -7   8   3        386.82        405.17         9.78 o                         
  -6   8   3        499.01        500.35         9.74 o                         
  -5   8   3          4.05          5.52         2.65 o                         
  -4   8   3       2472.79       2384.12        22.79 o                         
  -3   8   3       1245.75       1197.73        11.85 o                         
  -2   8   3        772.81        736.04        10.65 o                         
  -1   8   3        321.67        325.39         6.47 o                         
   0   8   3       3774.90       3885.53        34.03 o                         
   1   8   3        382.21        390.95         5.87 o                         
   2   8   3        737.24        717.73        11.89 o                         
   3   8   3       1123.70       1053.54        11.82 o                         
   4   8   3       2405.60       2363.92        22.26 o                         
   5   8   3         11.57         22.29         2.45 o                         
   6   8   3        500.48        496.66         8.87 o                         
   7   8   3        368.40        373.19         7.42 o                         
   8   8   3        310.03        316.48         7.90 o                         
   9   8   3        188.17        194.23         9.30 o                         
  10   8   3         56.04         48.67         6.82 o                         
  11   8   3        101.03         96.43         8.24 o                         
 -10   9   3        112.19        103.96         7.79 o                         
  -9   9   3        295.71        316.21        10.68 o                         
  -8   9   3        119.85        130.12         7.35 o                         
  -7   9   3         29.01         27.73         4.04 o                         
  -6   9   3        104.23        104.19         5.54 o                         
  -5   9   3        729.94        748.04        12.51 o                         
  -4   9   3        523.55        492.66         8.05 o                         
  -3   9   3       2235.28       2242.54        22.30 o                         
  -2   9   3        120.60        119.97         5.30 o                         
  -1   9   3       2803.35       2798.20        24.46 o                         
   0   9   3         11.80         12.36         1.68 o                         
   1   9   3       3034.73       3055.14        26.71 o                         
   2   9   3        136.67        163.89         4.25 o                         
   3   9   3       2155.88       2165.91        21.54 o                         
   4   9   3        560.46        542.07         8.12 o                         
   5   9   3        867.53        816.67        11.12 o                         
   6   9   3        111.38        120.94         4.19 o                         
   7   9   3         31.77         39.00         3.66 o                         
   8   9   3        129.55        151.50         7.10 o                         
   9   9   3        362.52        369.36        12.98 o                         
  10   9   3        121.26        122.39         8.89 o                         
 -10  10   3          0.22         -1.88         5.01 o                         
  -9  10   3         10.78         15.97         5.24 o                         
  -8  10   3         56.92         60.19         6.68 o                         
  -7  10   3        527.73        605.93        17.35 o                         
  -6  10   3         37.34         29.71         4.14 o                         
  -5  10   3        169.65        152.96         5.72 o                         
  -4  10   3       1578.51       1608.76        18.07 o                         
  -3  10   3        792.15        838.42        13.12 o                         
  -2  10   3        207.69        216.23         4.75 o                         
  -1  10   3        261.77        275.86         4.60 o                         
   0  10   3       2429.58       2391.20        24.32 o                         
   1  10   3        318.58        343.94         5.59 o                         
   2  10   3        242.44        245.54         4.52 o                         
   3  10   3        690.55        697.02         9.72 o                         
   4  10   3       1621.60       1635.54        18.70 o                         
   5  10   3        192.36        202.32         4.99 o                         
   6  10   3         45.15         47.55         3.68 o                         
   7  10   3        453.65        497.80        11.26 o                         
   8  10   3         57.67         49.47         4.54 o                         
   9  10   3          8.90          6.85         4.50 o                         
  10  10   3          0.10          2.07         4.92 o                         
  -9  11   3         19.11         22.21         5.62 o                         
  -8  11   3        213.71        211.20        10.74 o                         
  -7  11   3          3.71          0.23         3.83 o                         
  -6  11   3        788.63        748.57        13.31 o                         
  -5  11   3         27.36         33.95         3.99 o                         
  -4  11   3        855.53        847.86        13.95 o                         
  -3  11   3        406.38        396.17         7.44 o                         
  -2  11   3        715.70        646.17         9.15 o                         
  -1  11   3        101.20        118.91         4.19 o                         
   0  11   3        131.01        132.66         3.70 o                         
   1  11   3        123.89        143.48         3.86 o                         
   2  11   3        696.53        659.50         8.94 o                         
   3  11   3        386.43        414.99         7.62 o                         
   4  11   3        780.27        747.18        11.21 o                         
   5  11   3         48.95         50.41         3.55 o                         
   6  11   3        762.75        719.53        10.92 o                         
   7  11   3          3.64          1.54         2.67 o                         
   8  11   3        194.68        186.58         7.95 o                         
   9  11   3         30.29         15.11         5.22 o                         
  -9  12   3        230.76        219.29        12.13 o                         
  -8  12   3        234.73        228.35        11.41 o                         
  -7  12   3        136.21        135.62        10.56 o                         
  -6  12   3         90.99        115.85         7.45 o                         
  -5  12   3        430.68        425.40        12.29 o                         
  -4  12   3        184.34        185.22         8.26 o                         
  -3  12   3        248.16        273.35         6.40 o                         
  -2  12   3       1840.64       1848.95        21.23 o                         
  -1  12   3        151.92        150.90         4.07 o                         
   0  12   3         21.08         18.04         2.12 o                         
   1  12   3        149.80        151.92         5.03 o                         
   2  12   3       1907.10       1960.43        22.37 o                         
   3  12   3        237.37        238.15         6.53 o                         
   4  12   3        164.78        165.19         6.50 o                         
   5  12   3        417.91        431.82        11.42 o                         
   6  12   3         99.26        108.25         6.63 o                         
   7  12   3        127.80        129.63         9.43 o                         
   8  12   3        201.84        202.29        10.24 o                         
   9  12   3        218.83        247.45        16.15 o                         
  -8  13   3        287.24        266.72        13.23 o                         
  -7  13   3        120.75        149.93        10.26 o                         
  -6  13   3        445.61        435.20        14.81 o                         
  -5  13   3         69.19         66.96         6.54 o                         
  -4  13   3        689.99        670.05        13.32 o                         
  -3  13   3         27.74         29.45         3.59 o                         
  -2  13   3        256.61        263.48        12.80 o                         
  -1  13   3        186.58        167.98         6.68 o                         
   0  13   3        520.00        514.49        10.24 o                         
   1  13   3        207.12        196.70         5.19 o                         
   2  13   3        254.65        260.55         8.04 o                         
   3  13   3         32.04         38.07         3.23 o                         
   4  13   3        759.29        773.11        13.62 o                         
   5  13   3         79.50         84.47         5.61 o                         
   6  13   3        489.96        480.54        11.76 o                         
   7  13   3        141.58        145.10         7.90 o                         
   8  13   3        291.47        285.98        12.92 o                         
  -8  14   3         50.98         37.78         6.88 o                         
  -7  14   3        103.00        107.02         8.72 o                         
  -6  14   3        126.01        105.06         8.25 o                         
  -5  14   3        136.94        152.63         8.88 o                         
  -4  14   3          6.72          7.68         3.20 o                         
  -3  14   3        384.51        360.77        13.63 o                         
  -2  14   3       1024.29       1009.89        16.03 o                         
  -1  14   3        304.84        297.96         7.70 o                         
   0  14   3        157.47        126.74         6.26 o                         
   1  14   3        349.17        338.36        10.84 o                         
   2  14   3       1035.52       1039.72        17.70 o                         
   3  14   3        336.74        343.44         8.29 o                         
   4  14   3          9.40         13.67         2.73 o                         
   5  14   3        160.14        173.44         7.16 o                         
   6  14   3        128.81        125.96         7.46 o                         
   7  14   3         85.04         78.80         6.82 o                         
   8  14   3         41.62         37.29         6.54 o                         
  -7  15   3         45.64         35.88         7.02 o                         
  -6  15   3        106.53        113.56         8.46 o                         
  -5  15   3        463.71        482.11        14.59 o                         
  -4  15   3          7.58          3.13         2.78 o                         
  -3  15   3        252.01        257.86         8.55 o                         
  -2  15   3         77.06         77.98         5.59 o                         
  -1  15   3        827.04        824.71        20.56 o                         
   0  15   3         48.72         76.43         6.66 o                         
   1  15   3        862.54        852.54        16.11 o                         
   2  15   3        101.17        106.97         6.59 o                         
   3  15   3        229.45        228.64         7.94 o                         
   4  15   3         13.92         18.82         5.38 o                         
   5  15   3        534.33        554.61        11.95 o                         
   6  15   3        119.38        115.11         8.28 o                         
   7  15   3         45.16         41.59         6.71 o                         
  -6  16   3         11.38          5.25         5.01 o                         
  -5  16   3          3.71         -2.93         4.00 o                         
  -4  16   3        173.73        177.98         9.21 o                         
  -3  16   3        386.91        395.48        14.95 o                         
  -2  16   3         47.53         53.75         4.60 o                         
  -1  16   3        253.16        264.60        10.14 o                         
   0  16   3        338.91        351.30        11.77 o                         
   1  16   3        292.69        305.07        10.84 o                         
   2  16   3         46.37         50.24         5.05 o                         
   3  16   3        323.15        345.19        10.46 o                         
   4  16   3        165.19        183.19         8.40 o                         
   5  16   3          2.72          1.47         3.43 o                         
   6  16   3         13.53          9.10         4.65 o                         
  -5  17   3         23.70         19.33        11.05 o                         
  -4  17   3         79.65         70.82         7.11 o                         
  -3  17   3         17.73         12.48         4.78 o                         
  -2  17   3         96.40         95.74         7.16 o                         
  -1  17   3         94.19         87.94         6.65 o                         
   0  17   3         28.68         38.79         5.41 o                         
   1  17   3        107.99        112.79         7.69 o                         
   2  17   3        110.30        103.70         6.83 o                         
   3  17   3         20.41         19.26         5.39 o                         
   4  17   3         78.88         76.38         6.21 o                         
   5  17   3         38.49         34.59         9.77 o                         
  -3  18   3        103.53        113.63         8.62 o                         
  -2  18   3         43.84         35.43         5.75 o                         
  -1  18   3         36.88         46.74         5.64 o                         
   0  18   3          1.27          5.03         3.88 o                         
   1  18   3         42.45         42.72         5.47 o                         
   2  18   3         54.39         36.70         5.45 o                         
   3  18   3         92.23         91.84         8.15 o                         
   0   0   4      26634.68      24385.35       253.81 o                         
   1   0   4      10039.85      10215.48        60.34 o                         
   2   0   4       2541.39       2653.03        17.90 o                         
   3   0   4      18719.50      18679.50       112.38 o                         
   4   0   4       2719.67       2713.18        20.76 o                         
   5   0   4          3.16          8.48         2.98 o                         
   6   0   4        973.84        952.88        11.50 o                         
   7   0   4       3586.21       3550.96        33.65 o                         
   8   0   4        874.63        873.85        12.62 o                         
   9   0   4         82.13         92.50         4.81 o                         
  10   0   4         66.91         63.41         5.58 o                         
  11   0   4        180.61        186.42         9.41 o                         
  12   0   4         90.89         77.88         7.91 o                         
 -12   1   4        244.34        233.66        11.66 o                         
 -11   1   4        216.54        230.44         9.47 o                         
 -10   1   4         51.12         57.42         5.18 o                         
  -9   1   4         58.93         59.80         4.68 o                         
  -8   1   4        592.13        584.19        10.69 o                         
  -7   1   4        353.63        350.31         8.19 o                         
  -6   1   4          7.64          9.33         2.76 o                         
  -5   1   4        380.28        364.26         6.80 o                         
  -4   1   4         60.73         94.82         4.20 o                         
  -3   1   4       2038.27       2046.93        15.02 o                         
  -2   1   4        418.21        339.62         4.05 o                         
  -1   1   4      10863.24      11032.83        65.48 o                         
   0   1   4        909.50        806.20         6.09 o                         
   1   1   4      10960.58      11068.23        66.45 o                         
   2   1   4        429.98        368.18         4.14 o                         
   3   1   4       2077.60       2098.23        15.37 o                         
   4   1   4         84.11        117.26         4.42 o                         
   5   1   4        448.89        429.69         7.47 o                         
   6   1   4         17.53         22.58         2.02 o                         
   7   1   4        367.90        366.96         9.41 o                         
   8   1   4        608.63        601.48        13.37 o                         
   9   1   4         71.91         88.84         4.62 o                         
  10   1   4         48.06         51.77         4.70 o                         
  11   1   4        243.23        271.47        10.70 o                         
  12   1   4        245.63        230.46        10.71 o                         
 -12   2   4         54.22         42.87         6.46 o                         
 -11   2   4         93.04         83.75         7.19 o                         
 -10   2   4        131.89        140.20         7.49 o                         
  -9   2   4        323.58        325.13         8.74 o                         
  -8   2   4       1698.82       1704.64        23.39 o                         
  -7   2   4        706.34        708.89        13.93 o                         
  -6   2   4        369.92        372.30         6.85 o                         
  -5   2   4       3281.06       3334.07        25.32 o                         
  -4   2   4       3822.44       3690.27        25.87 o                         
  -3   2   4       2781.46       2783.68        19.34 o                         
  -2   2   4       9118.65       9377.94        58.41 o                         
  -1   2   4      13337.67      13382.12        80.08 o                         
   0   2   4       1712.16       1684.08        17.52 o                         
   1   2   4      13847.71      13834.19        89.16 o                         
   2   2   4       9105.87       9435.39        57.82 o                         
   3   2   4       2689.00       2712.47        19.56 o                         
   4   2   4       3977.78       3855.87        28.10 o                         
   5   2   4       3458.32       3495.92        27.58 o                         
   6   2   4        372.68        367.15         7.62 o                         
   7   2   4        698.28        705.85        11.17 o                         
   8   2   4       1799.99       1801.38        21.52 o                         
   9   2   4        333.35        335.88         7.96 o                         
  10   2   4        142.95        143.28         6.80 o                         
  11   2   4         84.52         84.94         6.39 o                         
  12   2   4         63.92         60.49         6.45 o                         
 -12   3   4         39.59         28.14         6.50 o                         
 -11   3   4         98.23         95.04         8.02 o                         
 -10   3   4        167.25        182.43         9.26 o                         
  -9   3   4          3.14          7.03         3.66 o                         
  -8   3   4          7.62         11.92         2.87 o                         
  -7   3   4       1357.19       1391.95        17.35 o                         
  -6   3   4        361.51        350.25         7.72 o                         
  -5   3   4        107.14        114.66         5.14 o                         
  -4   3   4       4925.10       4873.45        33.37 o                         
  -3   3   4       4401.36       4284.90        29.28 o                         
  -2   3   4       2887.32       2952.10        20.62 o                         
  -1   3   4        833.62        794.20        12.07 o                         
   0   3   4      31093.60      32344.17       297.80 o                         
   1   3   4        997.86       1041.00        16.95 o                         
   2   3   4       2915.74       2980.87        21.04 o                         
   3   3   4       4420.80       4358.77        31.26 o                         
   4   3   4       4988.90       4973.89        34.86 o                         
   5   3   4         81.29         85.75         4.19 o                         
   6   3   4        361.89        354.15         7.15 o                         
   7   3   4       1305.89       1310.97        15.41 o                         
   8   3   4          3.64          8.71         2.29 o                         
   9   3   4          3.23          3.40         2.34 o                         
  10   3   4        153.25        172.45         8.44 o                         
  11   3   4        124.28        134.92         8.30 o                         
  12   3   4         41.27         41.12         6.85 o                         
 -11   4   4         13.53          5.19         4.99 o                         
 -10   4   4         22.06         30.13         5.36 o                         
  -9   4   4        224.85        235.59         9.58 o                         
  -8   4   4        180.03        188.56         7.08 o                         
  -7   4   4        112.17        121.60         5.16 o                         
  -6   4   4        525.24        492.74         8.52 o                         
  -5   4   4       3032.71       2950.55        26.41 o                         
  -4   4   4       3304.98       3035.05        21.77 o                         
  -3   4   4       5036.92       5137.44        35.53 o                         
  -2   4   4       3312.49       3223.61        23.15 o                         
  -1   4   4       4474.49       4399.06        29.41 o                         
   0   4   4      10278.45      10617.52        70.56 o                         
   1   4   4       4455.19       4403.69        27.27 o                         
   2   4   4       3249.05       3193.61        22.16 o                         
   3   4   4       5055.15       5129.08        36.15 o                         
   4   4   4       3165.00       2903.16        23.25 o                         
   5   4   4       2988.04       2875.06        25.02 o                         
   6   4   4        486.79        462.54         7.83 o                         
   7   4   4        119.82        117.06         5.46 o                         
   8   4   4        149.22        176.61         6.43 o                         
   9   4   4        200.21        196.42         6.75 o                         
  10   4   4         16.27         16.40         4.71 o                         
  11   4   4         13.59          5.74         4.16 o                         
 -11   5   4        153.73        195.77        11.25 o                         
 -10   5   4         98.44         99.65         8.07 o                         
  -9   5   4          0.42          7.08         4.19 o                         
  -8   5   4        359.63        381.29         9.49 o                         
  -7   5   4       1631.12       1631.18        20.31 o                         
  -6   5   4        516.58        508.65         8.59 o                         
  -5   5   4        812.49        796.85        10.02 o                         
  -4   5   4        727.77        736.68         8.89 o                         
  -3   5   4        892.93        853.68        10.32 o                         
  -2   5   4       1695.25       1834.30        13.99 o                         
  -1   5   4        568.72        525.08         6.55 o                         
   0   5   4        314.03        310.06         7.95 o                         
   1   5   4        473.54        417.95         5.34 o                         
   2   5   4       1836.41       2005.48        14.76 o                         
   3   5   4        792.44        728.66        12.97 o                         
   4   5   4        785.92        762.55        10.73 o                         
   5   5   4        766.74        746.95         9.86 o                         
   6   5   4        584.03        593.63         9.37 o                         
   7   5   4       1507.31       1491.15        17.97 o                         
   8   5   4        357.22        387.71         9.57 o                         
   9   5   4          0.82          0.50         2.61 o                         
  10   5   4         83.29         74.91         6.07 o                         
  11   5   4        129.81        131.22         9.40 o                         
 -11   6   4         55.53         44.81         6.57 o                         
 -10   6   4         98.70        112.29         8.39 o                         
  -9   6   4         93.05        100.61         7.27 o                         
  -8   6   4        833.46        808.97        16.67 o                         
  -7   6   4       1513.31       1529.58        20.67 o                         
  -6   6   4          1.21          8.91         2.92 o                         
  -5   6   4        438.20        451.32         8.89 o                         
  -4   6   4       6113.25       5992.29        47.20 o                         
  -3   6   4       4079.28       4032.77        29.44 o                         
  -2   6   4       1150.70       1220.41        12.87 o                         
  -1   6   4       2023.35       1948.70        15.35 o                         
   0   6   4       5947.93       6019.31        39.77 o                         
   1   6   4       2070.77       1986.80        15.48 o                         
   2   6   4       1054.74       1130.08        12.27 o                         
   3   6   4       4158.56       4115.45        29.31 o                         
   4   6   4       5873.40       5762.36        46.04 o                         
   5   6   4        463.10        479.54         7.87 o                         
   6   6   4          0.86          5.19         1.99 o                         
   7   6   4       1493.28       1498.66        18.50 o                         
   8   6   4        746.03        748.16        12.79 o                         
   9   6   4         94.29         91.61         5.81 o                         
  10   6   4         94.24         90.48         7.36 o                         
  11   6   4         52.80         50.43         6.38 o                         
 -11   7   4          9.24         15.20         6.20 o                         
 -10   7   4         29.31         18.55         5.09 o                         
  -9   7   4         70.29         82.18         6.64 o                         
  -8   7   4        388.29        386.71        10.17 o                         
  -7   7   4         74.64         86.87         4.83 o                         
  -6   7   4        170.07        180.90         5.88 o                         
  -5   7   4        518.37        546.07         8.89 o                         
  -4   7   4        300.03        302.24         5.58 o                         
  -3   7   4       1901.24       1828.97        20.32 o                         
  -2   7   4        264.39        268.78         3.66 o                         
  -1   7   4       1628.17       1560.58        14.52 o                         
   0   7   4        378.20        372.13         5.65 o                         
   1   7   4       1716.83       1672.34        19.83 o                         
   2   7   4        340.09        347.15         6.53 o                         
   3   7   4       1839.19       1842.83        15.67 o                         
   4   7   4        310.79        311.19         5.41 o                         
   5   7   4        548.31        547.11         7.90 o                         
   6   7   4        246.08        264.85         7.07 o                         
   7   7   4         64.04         63.15         3.89 o                         
   8   7   4        348.53        345.60         8.21 o                         
   9   7   4         85.31         90.59         7.12 o                         
  10   7   4         40.07         34.62         5.65 o                         
  11   7   4         12.62          8.24         5.08 o                         
 -11   8   4         79.70         80.10        17.29 o                         
 -10   8   4        214.51        190.47        10.16 o                         
  -9   8   4        449.07        458.70        12.99 o                         
  -8   8   4        128.97        133.65         7.42 o                         
  -7   8   4        452.68        456.97        12.88 o                         
  -6   8   4        989.61       1009.61        15.01 o                         
  -5   8   4       1677.82       1698.87        20.35 o                         
  -4   8   4       1258.81       1230.71        16.65 o                         
  -3   8   4       1073.67       1053.18        11.45 o                         
  -2   8   4        204.67        196.82         6.19 o                         
  -1   8   4        213.01        188.35         7.26 o                         
   0   8   4       2181.46       2406.33        18.64 o                         
   1   8   4        232.11        239.21         5.66 o                         
   2   8   4        240.35        216.81         6.15 o                         
   3   8   4       1194.57       1164.68        12.53 o                         
   4   8   4       1383.74       1304.20        12.67 o                         
   5   8   4       1833.72       1889.33        21.24 o                         
   6   8   4       1051.26       1016.51        14.24 o                         
   7   8   4        461.26        449.72         8.48 o                         
   8   8   4        151.14        164.56         6.74 o                         
   9   8   4        468.20        466.17        13.63 o                         
  10   8   4        244.36        229.41        10.86 o                         
  11   8   4         73.84         66.09        16.68 o                         
 -10   9   4         25.08         38.55         7.54 o                         
  -9   9   4         20.16         17.62         4.42 o                         
  -8   9   4          2.36          6.11         3.35 o                         
  -7   9   4        196.60        185.93         6.54 o                         
  -6   9   4         24.80         21.52         3.74 o                         
  -5   9   4        171.56        168.12         5.90 o                         
  -4   9   4        209.42        214.30         5.10 o                         
  -3   9   4        788.75        770.76        11.57 o                         
  -2   9   4        244.93        252.93         4.93 o                         
  -1   9   4       1249.99       1291.37        12.25 o                         
   0   9   4        447.04        476.07         8.61 o                         
   1   9   4       1300.13       1339.55        13.54 o                         
   2   9   4        284.74        272.15         4.74 o                         
   3   9   4        692.99        705.57         9.21 o                         
   4   9   4        209.40        219.19         4.20 o                         
   5   9   4        164.78        154.80         5.03 o                         
   6   9   4         33.48         30.10         2.72 o                         
   7   9   4        188.87        189.58         5.32 o                         
   8   9   4          0.45          2.79         2.51 o                         
   9   9   4         22.64         21.22         5.11 o                         
  10   9   4         23.22         30.18         5.59 o                         
 -10  10   4         32.68         27.99         7.09 o                         
  -9  10   4        534.13        515.41        18.45 o                         
  -8  10   4         18.17         17.59         4.92 o                         
  -7  10   4         71.19         75.33         6.83 o                         
  -6  10   4         20.31         24.80         4.22 o                         
  -5  10   4       1351.60       1324.48        17.68 o                         
  -4  10   4        165.54        154.52         4.52 o                         
  -3  10   4        796.96        830.93        10.85 o                         
  -2  10   4         81.34         82.04         3.34 o                         
  -1  10   4       2740.76       2678.41        28.73 o                         
   0  10   4        967.40        935.35        19.80 o                         
   1  10   4       2872.81       2855.76        32.13 o                         
   2  10   4         64.71         71.38         2.64 o                         
   3  10   4        701.12        698.23         9.04 o                         
   4  10   4        152.13        130.38         4.03 o                         
   5  10   4       1364.50       1289.93        16.00 o                         
   6  10   4         12.74         16.57         2.61 o                         
   7  10   4         69.91         84.79         5.40 o                         
   8  10   4         14.60         18.89         3.71 o                         
   9  10   4        514.45        495.27        18.41 o                         
  10  10   4         39.09         32.10         5.51 o                         
  -9  11   4         50.79         51.65         7.58 o                         
  -8  11   4         44.49         46.64         6.14 o                         
  -7  11   4        422.25        395.13        12.83 o                         
  -6  11   4        110.02        113.67         6.07 o                         
  -5  11   4        375.71        347.63         7.39 o                         
  -4  11   4         69.36         84.94         5.23 o                         
  -3  11   4       1142.03       1147.69        17.07 o                         
  -2  11   4        284.78        297.90         6.13 o                         
  -1  11   4        735.45        748.48         9.45 o                         
   0  11   4         22.84         26.40         2.47 o                         
   1  11   4        790.27        799.15        10.10 o                         
   2  11   4        285.89        289.15         5.52 o                         
   3  11   4       1054.46       1094.71        15.12 o                         
   4  11   4         85.40         72.90         3.52 o                         
   5  11   4        380.07        379.15         8.40 o                         
   6  11   4         93.64         98.40         5.25 o                         
   7  11   4        360.75        357.30        11.79 o                         
   8  11   4         48.47         46.63         4.57 o                         
   9  11   4         54.74         60.13         6.26 o                         
  -9  12   4        172.68        170.20        11.72 o                         
  -8  12   4         45.12         35.21         6.44 o                         
  -7  12   4         28.22         23.64         5.23 o                         
  -6  12   4        100.36        121.48         8.86 o                         
  -5  12   4         85.65         90.70         5.84 o                         
  -4  12   4        412.94        383.49        14.30 o                         
  -3  12   4        760.45        783.35        11.66 o                         
  -2  12   4        137.74        150.21         4.27 o                         
  -1  12   4        221.63        235.68         6.98 o                         
   0  12   4       2053.43       2052.47        22.65 o                         
   1  12   4        250.36        275.20         8.66 o                         
   2  12   4        128.97        138.50         4.51 o                         
   3  12   4        699.59        717.36         9.50 o                         
   4  12   4        388.46        393.47         8.81 o                         
   5  12   4         91.21         90.44         4.47 o                         
   6  12   4         88.98         84.84         5.68 o                         
   7  12   4         29.52         31.58         5.34 o                         
   8  12   4         26.61         20.53         4.68 o                         
   9  12   4        173.80        165.88        11.13 o                         
  -8  13   4        129.88        127.00        10.05 o                         
  -7  13   4         42.95         52.45         5.88 o                         
  -6  13   4        198.02        223.55        11.14 o                         
  -5  13   4        336.09        345.33        14.29 o                         
  -4  13   4        142.66        144.61         7.44 o                         
  -3  13   4        182.94        192.67         5.53 o                         
  -2  13   4         69.16         71.86         5.83 o                         
  -1  13   4        404.80        398.36         9.71 o                         
   0  13   4         47.26         49.75         3.50 o                         
   1  13   4        424.70        409.89         7.32 o                         
   2  13   4         81.95        103.54         4.07 o                         
   3  13   4        179.28        167.70         4.89 o                         
   4  13   4        130.71        132.06         5.78 o                         
   5  13   4        332.94        346.85        11.34 o                         
   6  13   4        215.80        227.97         8.04 o                         
   7  13   4         41.58         40.85         5.75 o                         
   8  13   4        112.53        103.27        11.13 o                         
  -8  14   4         15.79          4.76        11.16 o                         
  -7  14   4        169.96        153.80        10.21 o                         
  -6  14   4         31.99         23.15         6.00 o                         
  -5  14   4        288.39        301.25        10.03 o                         
  -4  14   4        111.21        128.14         7.00 o                         
  -3  14   4        172.42        162.54         9.86 o                         
  -2  14   4        172.30        178.97         7.50 o                         
  -1  14   4        181.71        202.13         9.38 o                         
   0  14   4        690.63        704.90        17.90 o                         
   1  14   4        193.96        223.06         6.41 o                         
   2  14   4        187.24        180.75         6.95 o                         
   3  14   4        173.33        195.91         7.05 o                         
   4  14   4        104.73        106.14         5.68 o                         
   5  14   4        295.47        314.65         9.34 o                         
   6  14   4         45.33         51.88         4.99 o                         
   7  14   4        182.49        191.16         9.80 o                         
   8  14   4         22.76         40.29         9.39 o                         
  -7  15   4         82.82         68.61         8.15 o                         
  -6  15   4         49.18         44.37         7.83 o                         
  -5  15   4         91.53         87.07         6.83 o                         
  -4  15   4         60.32         43.74         4.88 o                         
  -3  15   4        384.18        385.13        11.35 o                         
  -2  15   4         42.06         49.22         4.48 o                         
  -1  15   4        167.08        153.87         9.02 o                         
   0  15   4          3.51          5.33         3.76 o                         
   1  15   4        183.81        187.23         7.78 o                         
   2  15   4         55.29         60.37         5.66 o                         
   3  15   4        372.85        366.45        10.11 o                         
   4  15   4         61.37         64.54         4.78 o                         
   5  15   4        106.37        116.11         7.70 o                         
   6  15   4         58.95         52.67         5.87 o                         
   7  15   4         88.16         97.03         8.12 o                         
  -6  16   4         38.59         37.23         6.78 o                         
  -5  16   4        207.03        208.47        11.86 o                         
  -4  16   4         52.39         51.25         5.76 o                         
  -3  16   4        169.19        175.62         8.71 o                         
  -2  16   4        152.67        170.57         9.54 o                         
  -1  16   4        109.91        136.42         8.74 o                         
   0  16   4         82.16         82.47         6.12 o                         
   1  16   4        157.73        129.38        13.09 o                         
   2  16   4        164.11        179.28         7.95 o                         
   3  16   4        145.99        152.95         7.47 o                         
   4  16   4         53.80         47.76         4.55 o                         
   5  16   4        218.44        231.00        12.26 o                         
   6  16   4         45.66         52.49         6.39 o                         
  -4  17   4         53.53         50.76         6.69 o                         
  -3  17   4        253.64        252.19        11.62 o                         
  -2  17   4        101.42        113.54         7.35 o                         
  -1  17   4        289.19        299.08        12.66 o                         
   0  17   4          8.76         13.35         3.91 o                         
   1  17   4        274.10        256.23        10.51 o                         
   2  17   4         92.03        116.28         7.27 o                         
   3  17   4        223.01        212.55         8.78 o                         
   4  17   4         44.87         33.86         6.16 o                         
  -3  18   4         39.87         39.49        11.08 o                         
  -2  18   4          9.53         13.90         6.60 o                         
  -1  18   4          1.39          7.34         4.39 o                         
   0  18   4         27.90         21.09         4.56 o                         
   1  18   4          2.45          3.57         3.69 o                         
   2  18   4          8.02         -2.06         4.81 o                         
   3  18   4         30.99         22.30         8.89 o                         
   1   0   5       5213.14       4880.29        28.49 o                         
   2   0   5      18121.03      17983.54       106.05 o                         
   3   0   5       3297.54       3649.03        24.44 o                         
   4   0   5       2488.84       2456.11        17.78 o                         
   5   0   5       2429.55       2354.76        18.71 o                         
   6   0   5        874.01        854.27        10.63 o                         
   7   0   5         20.72         19.83         3.81 o                         
   8   0   5        452.90        472.87         8.68 o                         
   9   0   5        289.24        297.90         7.52 o                         
  10   0   5        104.90        120.92         7.06 o                         
  11   0   5         14.84         13.08         4.19 o                         
  12   0   5         17.66         20.96         5.86 o                         
 -12   1   5         18.04         16.45         5.48 o                         
 -11   1   5        204.93        188.64        10.24 o                         
 -10   1   5        104.54        117.49         7.05 o                         
  -9   1   5        253.12        248.45         7.88 o                         
  -8   1   5         53.21         59.71         5.69 o                         
  -7   1   5        695.88        676.59        10.25 o                         
  -6   1   5       2862.99       2743.27        25.96 o                         
  -5   1   5        865.33        850.85         9.50 o                         
  -4   1   5        469.90        429.96         5.66 o                         
  -3   1   5       5149.44       5026.77        34.29 o                         
  -2   1   5       3504.04       3322.74        22.20 o                         
  -1   1   5      14119.46      14562.08        84.51 o                         
   0   1   5       3658.18       4059.99        34.04 o                         
   1   1   5      13773.98      14112.31        87.73 o                         
   2   1   5       3852.47       3701.44        23.99 o                         
   3   1   5       5172.50       5044.11        33.97 o                         
   4   1   5        521.37        487.99         5.86 o                         
   5   1   5        870.18        859.60        10.50 o                         
   6   1   5       3006.00       2950.46        30.32 o                         
   7   1   5        796.59        783.71        10.52 o                         
   8   1   5         53.14         51.35         5.16 o                         
   9   1   5        254.96        264.83         7.62 o                         
  10   1   5        120.25        128.37         6.49 o                         
  11   1   5        230.51        216.05        10.21 o                         
  12   1   5         15.67          2.81         6.35 o                         
 -12   2   5         17.69         15.05         5.69 o                         
 -11   2   5          3.17          3.21         4.74 o                         
 -10   2   5        399.69        415.95        12.35 o                         
  -9   2   5        285.94        303.56         9.00 o                         
  -8   2   5         97.03         99.84         5.89 o                         
  -7   2   5         35.45         42.59         5.78 o                         
  -6   2   5        756.89        713.89         9.50 o                         
  -5   2   5       1060.92       1050.71        11.83 o                         
  -4   2   5        336.77        271.27         5.16 o                         
  -3   2   5        888.04        948.70        11.11 o                         
  -2   2   5       3255.50       3330.40        22.39 o                         
  -1   2   5       2980.56       3012.28        19.30 o                         
   0   2   5        252.35        223.46         5.56 o                         
   1   2   5       2812.07       2822.76        17.35 o                         
   2   2   5       3187.39       3330.57        22.08 o                         
   3   2   5        836.87        882.27        12.28 o                         
   4   2   5        296.24        235.53         5.46 o                         
   5   2   5       1076.28       1060.43        10.28 o                         
   6   2   5        783.96        741.74         9.83 o                         
   7   2   5         33.81         35.22         3.29 o                         
   8   2   5        135.34        142.69         4.93 o                         
   9   2   5        332.70        371.56        10.65 o                         
  10   2   5        460.99        458.27        11.15 o                         
  11   2   5          3.08          1.67         3.83 o                         
  12   2   5         24.32         22.30         5.52 o                         
 -11   3   5          9.95         17.12         5.23 o                         
 -10   3   5        313.94        303.25        10.67 o                         
  -9   3   5        460.81        465.90        14.48 o                         
  -8   3   5        273.93        311.54         9.11 o                         
  -7   3   5         93.99         81.99         6.08 o                         
  -6   3   5       2617.17       2551.93        25.27 o                         
  -5   3   5       3350.53       3258.00        25.97 o                         
  -4   3   5        724.00        717.85        11.60 o                         
  -3   3   5        107.29         80.43         2.90 o                         
  -2   3   5       7573.03       7012.78        44.69 o                         
  -1   3   5       6581.38       6956.90        42.75 o                         
   0   3   5       5382.15       5716.87        36.09 o                         
   1   3   5       6579.24       6986.51        40.90 o                         
   2   3   5       7203.39       6676.36        41.26 o                         
   3   3   5         86.53         67.68         2.40 o                         
   4   3   5        709.48        699.44        11.88 o                         
   5   3   5       3317.58       3282.12        26.71 o                         
   6   3   5       2702.11       2668.06        26.08 o                         
   7   3   5         86.55         80.88         3.72 o                         
   8   3   5        232.41        255.07         7.07 o                         
   9   3   5        459.38        442.21         9.78 o                         
  10   3   5        328.21        322.54         9.12 o                         
  11   3   5          8.89          8.62         7.02 o                         
 -11   4   5         75.15         74.52         7.34 o                         
 -10   4   5        209.16        216.52         9.99 o                         
  -9   4   5        182.24        208.19         9.65 o                         
  -8   4   5        565.99        572.52        12.57 o                         
  -7   4   5         69.13         73.76         4.68 o                         
  -6   4   5        402.66        425.02         7.77 o                         
  -5   4   5        988.88        939.29        10.70 o                         
  -4   4   5       2326.38       2255.49        17.58 o                         
  -3   4   5       5101.69       5232.23        36.19 o                         
  -2   4   5        723.03        740.01         6.93 o                         
  -1   4   5       8744.02       9147.97        57.20 o                         
   0   4   5       2074.23       1957.33        23.38 o                         
   1   4   5       8974.57       9497.42        55.02 o                         
   2   4   5        770.58        796.91         7.65 o                         
   3   4   5       5012.21       5182.34        36.73 o                         
   4   4   5       2072.87       2012.24        16.12 o                         
   5   4   5       1077.55       1008.12        10.89 o                         
   6   4   5        406.63        426.90         6.92 o                         
   7   4   5         79.13         93.45         4.05 o                         
   8   4   5        523.53        539.52         9.73 o                         
   9   4   5        178.14        197.73         7.16 o                         
  10   4   5        218.31        233.91         9.39 o                         
  11   4   5         69.71         68.36         6.42 o                         
 -11   5   5        181.49        188.81        10.69 o                         
 -10   5   5        214.29        242.10        10.91 o                         
  -9   5   5        301.75        305.20        11.14 o                         
  -8   5   5        839.08        838.10        14.51 o                         
  -7   5   5       2050.90       1999.09        25.23 o                         
  -6   5   5        971.80       1000.11        14.39 o                         
  -5   5   5        549.40        521.52         7.24 o                         
  -4   5   5       2421.41       2449.03        20.68 o                         
  -3   5   5       8393.83       8338.53        51.96 o                         
  -2   5   5       1360.86       1407.41        12.05 o                         
  -1   5   5       1115.08       1156.54        10.16 o                         
   0   5   5       1329.71       1417.55        12.24 o                         
   1   5   5       1133.27       1169.41         8.67 o                         
   2   5   5       1378.65       1416.21        11.22 o                         
   3   5   5       7906.94       7821.83        54.30 o                         
   4   5   5       2429.94       2481.27        21.83 o                         
   5   5   5        524.44        479.16         8.08 o                         
   6   5   5        888.25        929.33        13.38 o                         
   7   5   5       1914.51       1861.92        22.58 o                         
   8   5   5        788.80        793.34        13.27 o                         
   9   5   5        295.74        290.83         8.16 o                         
  10   5   5        192.24        217.63         9.15 o                         
  11   5   5        173.85        183.10        10.97 o                         
 -11   6   5         64.77         51.19         6.69 o                         
 -10   6   5         93.43         99.73         8.00 o                         
  -9   6   5         75.07         82.64         6.97 o                         
  -8   6   5         42.05         51.66         4.19 o                         
  -7   6   5        224.47        222.67         8.63 o                         
  -6   6   5        217.24        238.51         7.61 o                         
  -5   6   5        417.62        453.34         7.53 o                         
  -4   6   5         13.93         19.43         2.75 o                         
  -3   6   5        530.64        467.16         8.67 o                         
  -2   6   5       5045.15       5020.74        34.01 o                         
  -1   6   5       4300.18       4357.09        31.39 o                         
   0   6   5        323.61        308.23         4.94 o                         
   1   6   5       4540.13       4651.38        31.69 o                         
   2   6   5       5045.81       5025.81        32.55 o                         
   3   6   5        571.50        545.75         9.13 o                         
   4   6   5         15.15         27.32         1.88 o                         
   5   6   5        549.58        572.16         9.51 o                         
   6   6   5        228.47        255.98         6.17 o                         
   7   6   5        242.98        242.62         6.52 o                         
   8   6   5         38.68         44.63         4.19 o                         
   9   6   5         96.93        106.46         5.44 o                         
  10   6   5         96.24         96.54         7.63 o                         
  11   6   5         64.13         45.18         6.31 o                         
 -11   7   5        207.06        182.49        11.81 o                         
 -10   7   5         28.38         35.34         5.68 o                         
  -9   7   5         41.83         37.18         5.34 o                         
  -8   7   5         39.28         49.05         4.80 o                         
  -7   7   5        849.53        847.76        14.46 o                         
  -6   7   5        287.94        291.70         8.46 o                         
  -5   7   5        108.16        122.39         4.56 o                         
  -4   7   5        386.60        342.53         6.85 o                         
  -3   7   5       2190.75       2216.73        18.49 o                         
  -2   7   5       1155.14       1092.44        13.24 o                         
  -1   7   5       1728.72       1832.30        18.63 o                         
   0   7   5         11.03         14.69         2.61 o                         
   1   7   5       1891.22       2007.88        17.10 o                         
   2   7   5       1178.55       1251.72        23.50 o                         
   3   7   5       1966.38       1954.18        16.45 o                         
   4   7   5        417.03        391.49         5.68 o                         
   5   7   5        116.86        127.21         3.89 o                         
   6   7   5        312.08        313.89         9.03 o                         
   7   7   5        817.04        765.90        12.46 o                         
   8   7   5         45.56         51.61         4.66 o                         
   9   7   5         43.39         36.91         4.57 o                         
  10   7   5         34.80         39.32         6.05 o                         
  11   7   5        200.58        196.18        11.51 o                         
 -10   8   5         69.14         77.51         8.17 o                         
  -9   8   5        278.63        302.26        11.73 o                         
  -8   8   5        324.86        355.37        10.51 o                         
  -7   8   5        122.74        137.53         6.33 o                         
  -6   8   5        369.05        362.22         9.41 o                         
  -5   8   5       1356.33       1339.70        16.40 o                         
  -4   8   5        531.36        534.77         8.42 o                         
  -3   8   5        754.88        745.57        10.10 o                         
  -2   8   5         62.24         58.59         2.23 o                         
  -1   8   5       2793.09       2767.15        22.61 o                         
   0   8   5        155.28        171.69         4.19 o                         
   1   8   5       2965.49       2950.49        23.42 o                         
   2   8   5         76.96         79.89         2.36 o                         
   3   8   5        670.77        673.56         7.96 o                         
   4   8   5        503.84        500.01         6.33 o                         
   5   8   5       1516.53       1495.24        15.72 o                         
   6   8   5        369.07        373.95         7.89 o                         
   7   8   5        122.50        126.62         5.50 o                         
   8   8   5        326.32        336.38        11.13 o                         
   9   8   5        317.57        336.10         9.55 o                         
  10   8   5         80.65         89.13         9.43 o                         
 -10   9   5         12.66         10.72         5.81 o                         
  -9   9   5         16.14         12.74         4.08 o                         
  -8   9   5         31.20         37.63         5.00 o                         
  -7   9   5         39.21         41.09         4.23 o                         
  -6   9   5        579.99        585.82        11.59 o                         
  -5   9   5        352.74        353.90         7.36 o                         
  -4   9   5        101.97        119.69         4.83 o                         
  -3   9   5       1624.57       1610.88        20.97 o                         
  -2   9   5       4465.69       4414.16        40.09 o                         
  -1   9   5       1411.26       1438.39        14.91 o                         
   0   9   5        127.96        151.73         5.32 o                         
   1   9   5       1425.23       1452.14        14.52 o                         
   2   9   5       4583.52       4536.96        40.89 o                         
   3   9   5       1563.58       1559.04        18.71 o                         
   4   9   5        113.15        109.99         3.19 o                         
   5   9   5        345.58        357.94         6.80 o                         
   6   9   5        656.35        649.17        10.75 o                         
   7   9   5         45.06         46.94         3.52 o                         
   8   9   5         19.21         17.28         3.18 o                         
   9   9   5         17.58         11.99         3.96 o                         
  10   9   5         15.41         16.63         5.89 o                         
 -10  10   5         50.11         38.17         7.18 o                         
  -9  10   5          3.28          9.07         4.87 o                         
  -8  10   5        223.64        212.20        12.68 o                         
  -7  10   5        309.49        294.59        10.67 o                         
  -6  10   5        633.06        598.02        12.22 o                         
  -5  10   5        134.20        135.93         4.87 o                         
  -4  10   5        593.27        556.30         9.02 o                         
  -3  10   5       1181.34       1144.66        14.24 o                         
  -2  10   5        105.20        116.40         5.94 o                         
  -1  10   5       1070.85       1011.48        13.89 o                         
   0  10   5          3.41          7.05         1.37 o                         
   1  10   5       1105.02       1070.78        13.78 o                         
   2  10   5        112.66        116.54         3.41 o                         
   3  10   5       1157.95       1113.11        13.18 o                         
   4  10   5        543.85        516.77         7.49 o                         
   5  10   5        143.04        144.58         4.13 o                         
   6  10   5        673.25        653.69        10.58 o                         
   7  10   5        285.05        281.97        10.76 o                         
   8  10   5        225.64        215.96         8.43 o                         
   9  10   5          3.46          3.98         4.13 o                         
  10  10   5         72.76         64.92         7.46 o                         
  -9  11   5         29.65         22.69         6.30 o                         
  -8  11   5        448.12        417.86        16.03 o                         
  -7  11   5        524.89        523.35        17.09 o                         
  -6  11   5        304.58        340.01        13.09 o                         
  -5  11   5        189.83        177.43         5.99 o                         
  -4  11   5        705.22        665.68        11.66 o                         
  -3  11   5        223.66        228.97         9.10 o                         
  -2  11   5        784.02        785.42        12.93 o                         
  -1  11   5        143.82        162.09         4.50 o                         
   0  11   5         23.58         20.57         3.79 o                         
   1  11   5        186.32        198.76         4.56 o                         
   2  11   5        701.29        712.16        11.68 o                         
   3  11   5        213.16        190.73         4.78 o                         
   4  11   5        644.72        645.70         9.14 o                         
   5  11   5        190.02        182.11         6.08 o                         
   6  11   5        273.90        303.76        10.03 o                         
   7  11   5        483.07        494.77        12.52 o                         
   8  11   5        395.74        382.29        10.32 o                         
   9  11   5         32.00         24.95         4.98 o                         
  -9  12   5         42.29         47.60         7.14 o                         
  -8  12   5         54.54         53.66         7.24 o                         
  -7  12   5        105.00        107.19         8.93 o                         
  -6  12   5        275.53        281.07        11.90 o                         
  -5  12   5        308.32        318.34         8.38 o                         
  -4  12   5        310.26        328.56         9.67 o                         
  -3  12   5        832.01        854.81        16.67 o                         
  -2  12   5        188.60        184.10         6.58 o                         
  -1  12   5        868.25        866.01        15.21 o                         
   0  12   5          3.11          7.19         2.01 o                         
   1  12   5        914.64        911.65        13.27 o                         
   2  12   5        212.42        222.80         5.43 o                         
   3  12   5        795.18        830.49        10.59 o                         
   4  12   5        283.18        275.08         6.85 o                         
   5  12   5        365.91        362.36         8.47 o                         
   6  12   5        293.76        292.81        10.08 o                         
   7  12   5         94.77        103.28         6.33 o                         
   8  12   5         43.82         34.56         5.62 o                         
   9  12   5         50.24         51.54         7.27 o                         
  -8  13   5         11.41         10.62         5.18 o                         
  -7  13   5        690.89        671.55        25.50 o                         
  -6  13   5         59.51         56.56         6.42 o                         
  -5  13   5        106.87        111.10         7.04 o                         
  -4  13   5         12.04         14.63         3.52 o                         
  -3  13   5       1293.02       1271.74        29.71 o                         
  -2  13   5         17.90         28.60         3.02 o                         
  -1  13   5        413.30        418.91        10.30 o                         
   0  13   5        683.68        694.70        12.70 o                         
   1  13   5        466.67        473.39         8.62 o                         
   2  13   5         14.27         11.88         3.02 o                         
   3  13   5       1201.37       1180.15        14.95 o                         
   4  13   5         10.65         16.32         2.44 o                         
   5  13   5        126.11        154.89         8.12 o                         
   6  13   5         57.34         57.26         5.40 o                         
   7  13   5        630.10        625.64        17.46 o                         
   8  13   5         10.53          8.37         4.67 o                         
  -7  14   5         23.00         25.31         5.66 o                         
  -6  14   5         10.38         12.23         4.70 o                         
  -5  14   5        318.66        318.37        12.05 o                         
  -4  14   5         11.16         10.45         3.59 o                         
  -3  14   5        444.81        405.81        19.58 o                         
  -2  14   5         69.29         75.57         5.42 o                         
  -1  14   5        307.96        298.70        10.11 o                         
   0  14   5        130.15        135.39         6.44 o                         
   1  14   5        365.46        372.25         8.02 o                         
   2  14   5         63.38         68.38         4.41 o                         
   3  14   5        445.73        452.32        10.59 o                         
   4  14   5         14.72         18.29         3.18 o                         
   5  14   5        384.11        388.22        10.45 o                         
   6  14   5         14.19         15.15         3.95 o                         
   7  14   5         21.43         12.45         5.23 o                         
  -7  15   5         41.07         37.40         7.08 o                         
  -6  15   5        106.70        104.43         8.43 o                         
  -5  15   5        107.91         98.72        10.92 o                         
  -4  15   5         95.21         97.72         6.43 o                         
  -3  15   5         27.50         30.95         4.96 o                         
  -2  15   5        129.01        117.66         6.19 o                         
  -1  15   5        284.19        292.67        11.35 o                         
   0  15   5         22.21         22.63         4.00 o                         
   1  15   5        312.25        324.41         9.99 o                         
   2  15   5        123.15        125.94         7.06 o                         
   3  15   5         16.74         16.38         3.26 o                         
   4  15   5         82.83         89.07         5.42 o                         
   5  15   5        118.04        127.63         6.85 o                         
   6  15   5        100.94        105.19         7.46 o                         
   7  15   5         40.67         36.82         5.99 o                         
  -6  16   5         71.02         76.03         8.33 o                         
  -5  16   5         31.35         29.31         5.83 o                         
  -4  16   5         78.14         82.45         7.27 o                         
  -3  16   5         68.34         71.28         7.22 o                         
  -2  16   5        301.46        296.78        10.85 o                         
  -1  16   5        114.54        120.26         8.46 o                         
   0  16   5        260.35        294.86        15.95 o                         
   1  16   5        120.08        129.63         8.05 o                         
   2  16   5        305.59        294.58         9.90 o                         
   3  16   5         55.36         57.24         5.44 o                         
   4  16   5         95.73        101.49         6.35 o                         
   5  16   5         29.55         30.41         4.88 o                         
   6  16   5         82.16         68.82         6.41 o                         
  -4  17   5          4.63          3.52         4.77 o                         
  -3  17   5         24.51         19.79         5.68 o                         
  -2  17   5        214.23        212.12        11.14 o                         
  -1  17   5        201.32        196.53         9.42 o                         
   0  17   5        108.43        119.20         8.00 o                         
   1  17   5        192.01        206.11         9.55 o                         
   2  17   5        210.78        202.68         8.65 o                         
   3  17   5         22.88         17.54         5.74 o                         
   4  17   5          3.12          9.99         4.57 o                         
  -2  18   5         24.92         22.60         5.74 o                         
  -1  18   5        120.25        120.32         8.88 o                         
   0  18   5         37.42         27.58         8.03 o                         
   1  18   5        141.82        143.72        10.03 o                         
   2  18   5         29.84         30.34         5.30 o                         
   0   0   6       6363.14       5991.11        49.82 o                         
   1   0   6      15261.26      15477.51        88.49 o                         
   2   0   6        177.77        201.79         2.57 o                         
   3   0   6       1085.23       1305.20        10.81 o                         
   4   0   6        486.14        532.87         5.71 o                         
   5   0   6         34.68         45.90         2.79 o                         
   6   0   6        443.67        405.45         7.29 o                         
   7   0   6       1671.49       1638.00        18.60 o                         
   8   0   6        128.68        114.90         6.46 o                         
   9   0   6          8.58         10.37         2.89 o                         
  10   0   6        419.06        439.70        11.66 o                         
  11   0   6        258.30        286.24        10.14 o                         
  12   0   6         19.24         15.92         5.90 o                         
 -12   1   6          0.32         -1.56         4.65 o                         
 -11   1   6         16.46         14.34         4.95 o                         
 -10   1   6        340.94        351.85        11.23 o                         
  -9   1   6        171.92        188.82         7.37 o                         
  -8   1   6         69.40         72.92         5.30 o                         
  -7   1   6        501.92        489.47         9.21 o                         
  -6   1   6       3417.06       3339.92        29.57 o                         
  -5   1   6        464.76        461.33         7.02 o                         
  -4   1   6        529.09        555.85         6.50 o                         
  -3   1   6       2956.26       2778.26        20.85 o                         
  -2   1   6      10834.03      10569.61        62.43 o                         
  -1   1   6        753.39        712.26        10.20 o                         
   0   1   6        562.71        499.26         5.92 o                         
   1   1   6        762.76        750.69        11.72 o                         
   2   1   6      10941.81      10767.61        66.86 o                         
   3   1   6       2993.13       2833.52        19.50 o                         
   4   1   6        532.49        566.91         6.31 o                         
   5   1   6        568.38        568.82         7.70 o                         
   6   1   6       3442.96       3406.54        30.99 o                         
   7   1   6        547.10        521.38         9.81 o                         
   8   1   6         87.55         86.59         6.11 o                         
   9   1   6        219.41        236.84         6.85 o                         
  10   1   6        344.86        344.62         9.07 o                         
  11   1   6         18.79         19.11         5.01 o                         
  12   1   6          0.07          7.65         5.18 o                         
 -12   2   6        154.03        136.78        12.22 o                         
 -11   2   6         39.35         46.63         6.22 o                         
 -10   2   6        318.64        347.79        11.32 o                         
  -9   2   6        282.97        292.29         9.19 o                         
  -8   2   6        618.01        603.45        16.92 o                         
  -7   2   6        905.45        955.87        13.74 o                         
  -6   2   6        541.88        504.16         8.51 o                         
  -5   2   6        133.65        144.17         5.39 o                         
  -4   2   6        311.72        309.64         8.56 o                         
  -3   2   6       1698.94       1802.22        17.16 o                         
  -2   2   6       5725.89       5616.05        35.22 o                         
  -1   2   6       1420.96       1596.25        11.51 o                         
   0   2   6       2534.67       2460.40        16.29 o                         
   1   2   6       1554.21       1746.18        11.85 o                         
   2   2   6       5933.33       5911.43        37.10 o                         
   3   2   6       1684.72       1774.75        17.12 o                         
   4   2   6        377.22        369.90         7.45 o                         
   5   2   6        131.80        134.20         5.80 o                         
   6   2   6        624.19        586.74         8.42 o                         
   7   2   6        928.35        955.19        14.23 o                         
   8   2   6        664.43        664.63        12.18 o                         
   9   2   6        311.20        317.32         7.72 o                         
  10   2   6        363.66        396.66        10.45 o                         
  11   2   6         31.19         33.63         5.08 o                         
  12   2   6        166.15        149.93        12.63 o                         
 -11   3   6        167.32        168.50        10.11 o                         
 -10   3   6        120.85        127.89         7.87 o                         
  -9   3   6         48.37         47.89         4.66 o                         
  -8   3   6       1151.94       1161.04        18.85 o                         
  -7   3   6        823.02        811.92        12.77 o                         
  -6   3   6        566.30        633.53        10.12 o                         
  -5   3   6        309.59        297.54         5.49 o                         
  -4   3   6       8151.52       7906.99        51.81 o                         
  -3   3   6       3691.42       3768.98        26.34 o                         
  -2   3   6        109.79        176.05         3.77 o                         
  -1   3   6       3265.51       3292.35        23.66 o                         
   0   3   6      12436.75      12730.33        79.40 o                         
   1   3   6       3223.38       3262.05        20.49 o                         
   2   3   6        129.01        191.26         3.26 o                         
   3   3   6       3830.01       3965.27        26.59 o                         
   4   3   6       8206.84       7996.22        52.72 o                         
   5   3   6        321.14        298.19         5.79 o                         
   6   3   6        573.27        625.99        15.55 o                         
   7   3   6        869.03        855.12        11.06 o                         
   8   3   6       1155.28       1151.38        14.79 o                         
   9   3   6         47.69         55.26         3.91 o                         
  10   3   6        105.78        111.00         6.17 o                         
  11   3   6        158.78        143.46         8.75 o                         
 -11   4   6         28.07         28.29         5.79 o                         
 -10   4   6         31.87         42.74         5.72 o                         
  -9   4   6        121.94        131.92         8.60 o                         
  -8   4   6        256.15        256.23         7.88 o                         
  -7   4   6          1.55          5.31         3.21 o                         
  -6   4   6       1147.71       1211.74        15.53 o                         
  -5   4   6        763.40        752.77         9.46 o                         
  -4   4   6         91.82         97.75         4.17 o                         
  -3   4   6        152.16        120.08         4.80 o                         
  -2   4   6       9460.82       8995.68        54.97 o                         
  -1   4   6       1709.46       1783.49        13.91 o                         
   0   4   6       1486.64       1517.64        11.63 o                         
   1   4   6       1587.21       1660.11        11.72 o                         
   2   4   6       9587.70       9134.04        55.61 o                         
   3   4   6        187.66        166.52         4.70 o                         
   4   4   6         78.74         82.25         3.31 o                         
   5   4   6        647.15        623.51         7.74 o                         
   6   4   6       1030.71       1051.85        15.94 o                         
   7   4   6          0.59          3.96         4.70 o                         
   8   4   6        225.45        214.90         7.01 o                         
   9   4   6         89.02         82.09         5.44 o                         
  10   4   6         19.87         26.03         4.10 o                         
  11   4   6         21.31         17.71         4.76 o                         
 -11   5   6        144.14        133.93         9.12 o                         
 -10   5   6        205.19        204.53        10.05 o                         
  -9   5   6        159.17        169.62         9.13 o                         
  -8   5   6         72.62         68.84         5.66 o                         
  -7   5   6        420.22        448.96        12.85 o                         
  -6   5   6       2776.06       2761.17        28.26 o                         
  -5   5   6       1021.10        999.99        12.08 o                         
  -4   5   6       1227.66       1244.67        12.99 o                         
  -3   5   6        915.63        916.94        14.08 o                         
  -2   5   6       6616.59       6518.98        44.16 o                         
  -1   5   6       1053.09       1116.86         9.74 o                         
   0   5   6        683.33        799.68         7.97 o                         
   1   5   6       1042.62       1085.17         8.61 o                         
   2   5   6       6576.81       6520.86        41.60 o                         
   3   5   6        824.50        826.92        11.26 o                         
   4   5   6       1358.61       1368.85        14.86 o                         
   5   5   6        982.47        988.13        12.31 o                         
   6   5   6       2690.52       2694.66        29.78 o                         
   7   5   6        372.02        368.26         9.32 o                         
   8   5   6        101.97        120.46         5.80 o                         
   9   5   6        149.34        173.14         7.09 o                         
  10   5   6        211.96        241.39         9.83 o                         
  11   5   6        127.26        122.07         8.74 o                         
 -11   6   6        155.33        164.09        10.60 o                         
 -10   6   6        340.28        347.14        12.43 o                         
  -9   6   6         22.39         19.17         4.45 o                         
  -8   6   6         49.82         49.63         3.75 o                         
  -7   6   6        199.29        201.72         6.97 o                         
  -6   6   6        990.66        977.86        13.70 o                         
  -5   6   6        597.07        616.48        11.35 o                         
  -4   6   6         93.51         94.85         4.41 o                         
  -3   6   6        247.87        241.63         5.13 o                         
  -2   6   6        545.60        501.31         6.37 o                         
  -1   6   6        774.53        781.56         7.96 o                         
   0   6   6        167.58        202.05         4.35 o                         
   1   6   6        899.88        915.23         7.47 o                         
   2   6   6        527.31        501.84         5.26 o                         
   3   6   6        192.52        195.94         4.12 o                         
   4   6   6        132.75        140.07         3.86 o                         
   5   6   6        655.81        653.55        14.75 o                         
   6   6   6        949.59        952.68        14.86 o                         
   7   6   6        180.77        185.42         6.53 o                         
   8   6   6         36.50         28.89         4.16 o                         
   9   6   6         17.85         13.64         3.16 o                         
  10   6   6        309.08        311.47        12.20 o                         
  11   6   6        139.81        139.99        10.00 o                         
 -11   7   6         20.51         20.00         6.33 o                         
 -10   7   6         65.59         67.30         8.30 o                         
  -9   7   6        263.52        270.91        10.36 o                         
  -8   7   6         36.18         34.33         4.09 o                         
  -7   7   6        314.03        329.72         9.98 o                         
  -6   7   6        937.74        936.22        13.50 o                         
  -5   7   6        213.85        218.58         5.23 o                         
  -4   7   6         36.85         52.66         4.19 o                         
  -3   7   6        128.08        136.51         4.14 o                         
  -2   7   6       9771.41       9769.56        64.63 o                         
  -1   7   6         89.46         92.25         3.87 o                         
   0   7   6       2684.36       2601.89        20.06 o                         
   1   7   6        123.25        129.55         2.71 o                         
   2   7   6       9853.88       9962.97        65.88 o                         
   3   7   6        111.44        116.43         2.69 o                         
   4   7   6         52.63         57.60         3.09 o                         
   5   7   6        275.61        275.90         5.97 o                         
   6   7   6        909.78        913.55        15.30 o                         
   7   7   6        319.43        314.28        10.93 o                         
   8   7   6         48.77         47.65         3.95 o                         
   9   7   6        310.58        312.66        10.21 o                         
  10   7   6         76.33         68.13         7.13 o                         
  11   7   6         25.64         13.49         5.54 o                         
 -10   8   6        124.08        122.35         9.16 o                         
  -9   8   6         64.49         53.79         5.56 o                         
  -8   8   6        543.56        569.87        17.61 o                         
  -7   8   6         90.32         91.20         5.58 o                         
  -6   8   6        394.95        370.93         9.74 o                         
  -5   8   6        248.21        274.54         6.35 o                         
  -4   8   6       1531.08       1570.83        17.15 o                         
  -3   8   6        266.54        283.83         6.07 o                         
  -2   8   6        194.83        189.70         4.78 o                         
  -1   8   6        140.48        148.77         4.90 o                         
   0   8   6        336.18        352.57         5.45 o                         
   1   8   6        101.22        108.16         3.23 o                         
   2   8   6        211.00        209.85         4.29 o                         
   3   8   6        207.97        230.75         4.91 o                         
   4   8   6       1618.60       1665.98        15.99 o                         
   5   8   6        283.92        288.77         5.44 o                         
   6   8   6        460.74        461.96         9.04 o                         
   7   8   6         76.00         92.61         5.19 o                         
   8   8   6        573.65        583.64        13.45 o                         
   9   8   6         76.53         81.24         6.23 o                         
  10   8   6        138.04        139.47         8.60 o                         
 -10   9   6        104.91        117.90        10.50 o                         
  -9   9   6        150.93        136.25         8.28 o                         
  -8   9   6         31.11         33.42         4.64 o                         
  -7   9   6        550.15        558.41        13.17 o                         
  -6   9   6         13.19         12.57         4.72 o                         
  -5   9   6        203.46        189.52         5.49 o                         
  -4   9   6       1194.61       1166.33        16.56 o                         
  -3   9   6        530.42        549.83         8.57 o                         
  -2   9   6        251.49        252.14         5.13 o                         
  -1   9   6       1161.63       1119.08        12.50 o                         
   0   9   6       6785.62       6784.36        73.01 o                         
   1   9   6       1052.39       1028.69        12.66 o                         
   2   9   6        276.77        266.61         5.17 o                         
   3   9   6        615.82        642.99         9.05 o                         
   4   9   6       1155.07       1124.72        15.15 o                         
   5   9   6        193.97        168.75         5.19 o                         
   6   9   6         23.75         17.19         2.83 o                         
   7   9   6        552.18        528.67        10.50 o                         
   8   9   6         19.04         20.56         3.67 o                         
   9   9   6        163.25        164.91         8.17 o                         
  10   9   6        107.35         97.36         8.31 o                         
 -10  10   6         74.27         60.03         8.33 o                         
  -9  10   6         27.07         31.11         6.06 o                         
  -8  10   6        193.37        178.37        11.40 o                         
  -7  10   6        190.39        200.01        10.26 o                         
  -6  10   6        681.77        690.70        14.54 o                         
  -5  10   6        100.21        100.01         5.03 o                         
  -4  10   6        249.15        255.49         6.72 o                         
  -3  10   6        472.65        466.49         8.42 o                         
  -2  10   6       2308.35       2336.44        26.01 o                         
  -1  10   6        200.83        176.64         4.53 o                         
   0  10   6         81.77         95.11         3.46 o                         
   1  10   6        179.94        193.14         5.51 o                         
   2  10   6       2249.73       2254.29        21.61 o                         
   3  10   6        457.97        448.30         6.87 o                         
   4  10   6        230.70        247.13         5.65 o                         
   5  10   6         72.17         79.34         5.49 o                         
   6  10   6        694.47        691.31        11.48 o                         
   7  10   6        177.14        191.57         7.16 o                         
   8  10   6        188.33        198.89         8.21 o                         
   9  10   6         20.25         20.45         4.41 o                         
  10  10   6         71.79         54.92         6.57 o                         
  -9  11   6        101.12        108.00         9.65 o                         
  -8  11   6         98.60         91.74         8.50 o                         
  -7  11   6        610.10        617.56        20.13 o                         
  -6  11   6        110.80        104.90         8.36 o                         
  -5  11   6        518.68        521.88        12.39 o                         
  -4  11   6        406.26        399.38         8.15 o                         
  -3  11   6        265.99        289.70         7.21 o                         
  -2  11   6       1114.14       1068.95        15.75 o                         
  -1  11   6        265.25        274.91         5.68 o                         
   0  11   6       2485.51       2507.36        30.02 o                         
   1  11   6        301.05        311.54         6.99 o                         
   2  11   6       1112.42       1063.15        16.78 o                         
   3  11   6        292.46        301.05         5.57 o                         
   4  11   6        410.29        371.78         6.45 o                         
   5  11   6        584.74        592.25        11.72 o                         
   6  11   6        112.09        108.74         6.12 o                         
   7  11   6        601.56        623.82        14.84 o                         
   8  11   6        106.74         82.35         5.84 o                         
   9  11   6        106.78        124.31         9.58 o                         
  -9  12   6         23.50         17.59         6.05 o                         
  -8  12   6        170.47        170.45        11.21 o                         
  -7  12   6        266.05        263.22        12.16 o                         
  -6  12   6        224.38        241.00        10.89 o                         
  -5  12   6        187.18        185.78         8.72 o                         
  -4  12   6        274.68        282.62         8.30 o                         
  -3  12   6        883.27        866.11        14.89 o                         
  -2  12   6          5.80         13.56         2.40 o                         
  -1  12   6        991.54        987.05        15.85 o                         
   0  12   6          1.76          7.41         2.12 o                         
   1  12   6       1049.25       1056.17        14.90 o                         
   2  12   6          3.79          6.11         1.58 o                         
   3  12   6        800.29        750.48         9.65 o                         
   4  12   6        240.53        219.30         6.67 o                         
   5  12   6        169.38        168.23         6.77 o                         
   6  12   6        192.39        185.94         8.75 o                         
   7  12   6        231.54        232.98         8.78 o                         
   8  12   6        166.56        162.70         9.22 o                         
   9  12   6         21.68         20.24         6.20 o                         
  -8  13   6          1.99          0.49         4.54 o                         
  -7  13   6          2.74          6.17         4.33 o                         
  -6  13   6         62.93         70.87         6.98 o                         
  -5  13   6        288.07        302.96        10.53 o                         
  -4  13   6        225.52        236.40        12.72 o                         
  -3  13   6        331.93        325.29         9.17 o                         
  -2  13   6        847.18        805.33        13.63 o                         
  -1  13   6        621.14        640.21        15.07 o                         
   0  13   6          4.24          3.89         2.23 o                         
   1  13   6        707.71        734.63        11.77 o                         
   2  13   6        825.71        808.44        13.24 o                         
   3  13   6        303.43        313.27         6.15 o                         
   4  13   6        206.79        193.39         5.74 o                         
   5  13   6        344.24        378.29        11.28 o                         
   6  13   6         77.92         85.62         6.74 o                         
   7  13   6          2.29         10.20         3.80 o                         
   8  13   6          4.47         -1.37         3.99 o                         
  -7  14   6         11.72          8.22         5.46 o                         
  -6  14   6        159.90        144.86         9.20 o                         
  -5  14   6         38.18         27.19         4.82 o                         
  -4  14   6        114.83        120.27         7.58 o                         
  -3  14   6          9.17         10.92         3.10 o                         
  -2  14   6        265.00        264.51         8.35 o                         
  -1  14   6        147.15        155.49         7.86 o                         
   0  14   6        201.88        213.81         9.97 o                         
   1  14   6        183.42        199.26         6.23 o                         
   2  14   6        292.94        280.36         8.36 o                         
   3  14   6         11.70         12.47         2.73 o                         
   4  14   6        119.53        134.47         6.78 o                         
   5  14   6         39.24         42.09         4.49 o                         
   6  14   6        179.56        163.52         8.54 o                         
   7  14   6          5.86          1.21         4.10 o                         
  -7  15   6         18.81         10.22         7.01 o                         
  -6  15   6         87.51         84.22         7.83 o                         
  -5  15   6         75.96         75.17         6.68 o                         
  -4  15   6        179.21        181.12         8.85 o                         
  -3  15   6         29.25         39.45         5.34 o                         
  -2  15   6        129.35        132.84        10.95 o                         
  -1  15   6        102.06        110.72         7.92 o                         
   0  15   6         93.77        112.04         6.71 o                         
   1  15   6         88.69         89.66         5.22 o                         
   2  15   6        115.64        128.96         7.00 o                         
   3  15   6         21.87         25.55         3.84 o                         
   4  15   6        153.00        159.34         6.71 o                         
   5  15   6         73.75         89.47         6.42 o                         
   6  15   6         90.85         92.39        11.56 o                         
   7  15   6         21.51         36.64        15.31 o                         
  -5  16   6         42.37         70.87         9.34 o                         
  -4  16   6         52.92         55.80         6.70 o                         
  -3  16   6         99.89        105.58        11.09 o                         
  -2  16   6        696.27        707.67        17.47 o                         
  -1  16   6        119.59        117.93         8.46 o                         
   0  16   6         27.91         40.97         5.78 o                         
   1  16   6        134.27        132.55         8.20 o                         
   2  16   6        705.91        741.61        16.68 o                         
   3  16   6         91.85         83.59         7.33 o                         
   4  16   6         49.72         49.32         4.89 o                         
   5  16   6         41.33         41.96         5.87 o                         
   6  16   6        117.74        125.12        17.56 o                         
  -4  17   6        206.89        193.00        13.50 o                         
  -3  17   6         55.80         66.69         6.63 o                         
  -2  17   6          1.17         -0.88         3.96 o                         
  -1  17   6         99.72         91.75         6.61 o                         
   0  17   6        202.54        210.98         8.95 o                         
   1  17   6        118.28         97.03         7.36 o                         
   2  17   6          1.11          2.26         3.46 o                         
   3  17   6         50.48         70.39         5.96 o                         
   4  17   6        192.64        165.36        17.96 o                         
  -2  18   6         27.70         25.06         6.38 o                         
  -1  18   6        116.07        120.69         9.22 o                         
   0  18   6        317.44        339.56        13.90 o                         
   1  18   6        130.51        140.26         9.91 o                         
   2  18   6         20.49          0.27         5.70 o                         
   1   0   7       3032.54       3302.85        21.49 o                         
   2   0   7       9150.62       9190.02        56.49 o                         
   3   0   7       5777.81       6092.60        39.92 o                         
   4   0   7          2.12          6.01         1.88 o                         
   5   0   7          0.56          6.39         3.43 o                         
   6   0   7        567.35        555.88         8.17 o                         
   7   0   7         69.97         65.72         4.67 o                         
   8   0   7         78.53         71.33         4.44 o                         
   9   0   7         60.90         63.30         4.24 o                         
  10   0   7         56.07         41.09         5.41 o                         
  11   0   7         37.41         37.95         5.72 o                         
  12   0   7         95.75         80.86         7.71 o                         
 -12   1   7        123.05         55.63        16.18 o                         
 -11   1   7        108.94        107.84         7.70 o                         
 -10   1   7         97.02        112.58         7.55 o                         
  -9   1   7          1.60          5.30         3.42 o                         
  -8   1   7        522.58        569.74        10.10 o                         
  -7   1   7        902.77        879.34        12.68 o                         
  -6   1   7       1773.41       1769.76        17.93 o                         
  -5   1   7         99.41         87.12         3.34 o                         
  -4   1   7        633.03        574.72         7.05 o                         
  -3   1   7        427.39        466.55         4.99 o                         
  -2   1   7       2626.79       2651.11        19.24 o                         
  -1   1   7       1228.51       1146.47         8.62 o                         
   0   1   7       5149.51       5301.52        32.08 o                         
   1   1   7       1253.49       1158.39         8.75 o                         
   2   1   7       2673.85       2728.19        19.32 o                         
   3   1   7        469.12        514.27         5.41 o                         
   4   1   7        797.87        748.31         8.77 o                         
   5   1   7        140.13        127.28         4.94 o                         
   6   1   7       1815.78       1799.19        18.77 o                         
   7   1   7        911.38        872.32        11.68 o                         
   8   1   7        531.91        570.89        12.24 o                         
   9   1   7          3.15          3.05         2.66 o                         
  10   1   7         93.96        111.31         6.92 o                         
  11   1   7        106.94         92.70         7.13 o                         
  12   1   7        123.60        129.21        17.07 o                         
 -11   2   7        410.84        394.98        12.85 o                         
 -10   2   7         95.59         98.81         7.67 o                         
  -9   2   7        133.95        119.28         6.63 o                         
  -8   2   7        333.28        329.87        11.47 o                         
  -7   2   7       2420.35       2353.73        26.71 o                         
  -6   2   7       1052.83        998.20        12.96 o                         
  -5   2   7         45.94         46.98         5.71 o                         
  -4   2   7       3168.05       2988.00        22.54 o                         
  -3   2   7       5701.82       5537.79        38.11 o                         
  -2   2   7       9164.17       9174.02        55.83 o                         
  -1   2   7       2521.58       2458.77        17.24 o                         
   0   2   7       7273.95       7450.05        44.94 o                         
   1   2   7       2715.40       2666.09        16.89 o                         
   2   2   7       9250.68       9325.61        56.97 o                         
   3   2   7       5493.97       5383.18        35.18 o                         
   4   2   7       3085.90       2928.51        21.24 o                         
   5   2   7         38.46         37.31         3.57 o                         
   6   2   7       1045.20        970.92        11.76 o                         
   7   2   7       2420.74       2366.89        23.73 o                         
   8   2   7        321.56        318.85         7.22 o                         
   9   2   7        132.89        135.10         5.88 o                         
  10   2   7         98.75         94.66         6.40 o                         
  11   2   7        430.69        437.47        13.08 o                         
 -11   3   7        130.05        123.15         8.69 o                         
 -10   3   7         10.64         14.48         4.94 o                         
  -9   3   7         65.13         67.96         5.76 o                         
  -8   3   7        588.10        572.92        11.81 o                         
  -7   3   7         48.19         45.50         5.02 o                         
  -6   3   7        116.87        120.92         5.09 o                         
  -5   3   7       1932.18       1906.78        19.39 o                         
  -4   3   7       2440.87       2350.90        20.18 o                         
  -3   3   7       5027.63       4867.45        33.28 o                         
  -2   3   7       1366.71       1484.45        11.33 o                         
  -1   3   7      20271.64      20570.69       126.89 o                         
   0   3   7        378.08        333.48         3.99 o                         
   1   3   7      20468.71      20730.05       118.01 o                         
   2   3   7       1331.68       1450.20        11.25 o                         
   3   3   7       5172.21       5134.36        34.64 o                         
   4   3   7       2487.10       2447.67        23.58 o                         
   5   3   7       2170.82       2138.93        18.73 o                         
   6   3   7        116.25        121.51         3.79 o                         
   7   3   7         55.35         54.86         4.24 o                         
   8   3   7        598.95        599.95        10.12 o                         
   9   3   7         87.55         84.01         5.52 o                         
  10   3   7         11.17         10.16         3.93 o                         
  11   3   7        131.78        125.57         8.02 o                         
 -11   4   7        346.73        373.64        13.13 o                         
 -10   4   7        179.34        187.41        11.57 o                         
  -9   4   7         52.76         43.04         5.23 o                         
  -8   4   7         70.23         69.11         4.94 o                         
  -7   4   7       3150.27       3182.35        36.69 o                         
  -6   4   7       1355.12       1376.77        18.82 o                         
  -5   4   7         83.30         91.18         3.37 o                         
  -4   4   7        896.24        903.83        11.08 o                         
  -3   4   7       9735.63       9555.99        59.36 o                         
  -2   4   7       2927.08       3007.61        21.06 o                         
  -1   4   7       2866.15       2942.07        22.97 o                         
   0   4   7       8607.79       9123.14        55.31 o                         
   1   4   7       2981.09       3102.09        22.24 o                         
   2   4   7       2987.19       3110.82        20.83 o                         
   3   4   7       9408.40       9310.64        58.81 o                         
   4   4   7        910.20        924.19        10.27 o                         
   5   4   7         63.08         68.88         2.81 o                         
   6   4   7       1370.93       1397.45        18.20 o                         
   7   4   7       3020.54       2977.43        30.32 o                         
   8   4   7         61.77         62.76         3.67 o                         
   9   4   7         52.01         47.86         4.60 o                         
  10   4   7        190.67        193.52         8.13 o                         
  11   4   7        335.39        327.92        11.39 o                         
 -11   5   7        232.42        217.13        11.62 o                         
 -10   5   7         90.44         87.61         7.17 o                         
  -9   5   7        188.77        184.60         9.30 o                         
  -8   5   7        591.67        589.56        12.02 o                         
  -7   5   7         57.24         64.70         5.10 o                         
  -6   5   7         44.23         32.11         2.61 o                         
  -5   5   7         32.99         35.70         3.85 o                         
  -4   5   7        385.37        357.40         6.72 o                         
  -3   5   7       3425.92       3554.13        25.47 o                         
  -2   5   7       1279.56       1272.84        10.88 o                         
  -1   5   7       2134.68       2049.65        16.86 o                         
   0   5   7        113.58        109.37         3.05 o                         
   1   5   7       2226.77       2196.62        15.43 o                         
   2   5   7       1244.45       1243.89         9.80 o                         
   3   5   7       3296.99       3383.72        24.61 o                         
   4   5   7        330.54        325.85         8.73 o                         
   5   5   7         18.99         24.75         2.78 o                         
   6   5   7         64.50         61.16         3.79 o                         
   7   5   7         55.21         60.83         4.28 o                         
   8   5   7        562.30        567.61        11.22 o                         
   9   5   7        168.93        160.79         7.45 o                         
  10   5   7        106.34        115.42         6.75 o                         
  11   5   7        235.59        248.15        12.70 o                         
 -11   6   7         35.28         37.89         6.96 o                         
 -10   6   7        131.04        129.13         8.52 o                         
  -9   6   7         46.37         42.63         5.33 o                         
  -8   6   7        243.16        231.32         9.02 o                         
  -7   6   7        152.60        161.14         8.56 o                         
  -6   6   7       1610.88       1600.99        19.81 o                         
  -5   6   7       1277.83       1262.89        14.87 o                         
  -4   6   7         15.63         18.22         2.66 o                         
  -3   6   7         40.48         29.63         3.16 o                         
  -2   6   7       3627.32       3652.99        27.74 o                         
  -1   6   7       2088.62       2057.24        17.34 o                         
   0   6   7          1.79          8.33         2.67 o                         
   1   6   7       2073.26       2009.39        16.98 o                         
   2   6   7       3723.06       3781.28        25.25 o                         
   3   6   7         34.38         27.63         2.18 o                         
   4   6   7         10.75         13.39         2.10 o                         
   5   6   7       1281.28       1260.74        17.18 o                         
   6   6   7       1720.48       1716.37        22.99 o                         
   7   6   7        158.69        157.92         6.27 o                         
   8   6   7        205.13        200.82         7.26 o                         
   9   6   7         49.55         43.32         4.39 o                         
  10   6   7        125.48        101.11         7.60 o                         
  11   6   7         34.75         29.98         6.16 o                         
 -11   7   7         12.67         16.32         5.53 o                         
 -10   7   7        331.67        335.49        13.58 o                         
  -9   7   7         82.35         78.86         6.60 o                         
  -8   7   7        160.24        174.86        11.51 o                         
  -7   7   7        452.82        451.40        10.79 o                         
  -6   7   7       1021.19        999.01        14.55 o                         
  -5   7   7        493.21        505.95         8.41 o                         
  -4   7   7        110.17        109.77         4.31 o                         
  -3   7   7        177.47        186.76         5.49 o                         
  -2   7   7       1065.01       1013.47        10.79 o                         
  -1   7   7        687.22        694.90         7.28 o                         
   0   7   7        175.69        155.45         4.08 o                         
   1   7   7        678.67        700.19         7.04 o                         
   2   7   7       1107.62       1046.68        11.67 o                         
   3   7   7        192.81        184.97         3.72 o                         
   4   7   7         61.80         71.71         3.35 o                         
   5   7   7        506.63        504.88         8.31 o                         
   6   7   7       1063.48       1068.79        15.80 o                         
   7   7   7        457.23        471.31        10.19 o                         
   8   7   7        200.88        220.80         7.85 o                         
   9   7   7         79.96         77.49         5.10 o                         
  10   7   7        377.32        387.92        12.88 o                         
  11   7   7         12.26         14.99         5.56 o                         
 -10   8   7         14.78          9.66         5.88 o                         
  -9   8   7         89.01        131.81        11.93 o                         
  -8   8   7        120.29        125.81         7.72 o                         
  -7   8   7        161.35        149.78         7.07 o                         
  -6   8   7        802.22        813.66        14.27 o                         
  -5   8   7        116.33        105.20         5.04 o                         
  -4   8   7        465.11        462.70         7.93 o                         
  -3   8   7       1657.35       1623.67        18.54 o                         
  -2   8   7       1287.16       1274.19        13.83 o                         
  -1   8   7       2507.47       2543.24        22.40 o                         
   0   8   7         15.03         20.00         2.53 o                         
   1   8   7       2633.39       2666.56        22.28 o                         
   2   8   7       1395.60       1378.40        12.61 o                         
   3   8   7       1574.18       1550.56        13.83 o                         
   4   8   7        436.68        407.54         5.97 o                         
   5   8   7        135.40        129.30         6.01 o                         
   6   8   7        859.81        822.21        11.80 o                         
   7   8   7        152.14        159.66         5.31 o                         
   8   8   7         98.97        110.57         6.49 o                         
   9   8   7         87.63         94.37         6.04 o                         
  10   8   7         15.73         13.27         4.65 o                         
 -10   9   7         52.67         41.26         7.49 o                         
  -9   9   7        229.60        227.91        10.36 o                         
  -8   9   7        354.76        367.09        13.47 o                         
  -7   9   7         88.46         75.34         6.23 o                         
  -6   9   7         37.79         37.51         4.31 o                         
  -5   9   7       1157.08       1162.84        16.01 o                         
  -4   9   7        174.74        174.33         7.16 o                         
  -3   9   7        542.33        535.16         8.52 o                         
  -2   9   7        222.17        222.95         5.30 o                         
  -1   9   7        780.20        798.82         9.89 o                         
   0   9   7        416.59        414.61         5.90 o                         
   1   9   7        923.45        942.30        10.69 o                         
   2   9   7        238.61        242.49         6.25 o                         
   3   9   7        543.14        541.62         7.06 o                         
   4   9   7        176.78        176.93         4.82 o                         
   5   9   7       1266.48       1262.27        14.58 o                         
   6   9   7         44.71         38.02         2.57 o                         
   7   9   7         94.95        103.21         5.24 o                         
   8   9   7        348.20        336.96        12.07 o                         
   9   9   7        295.46        282.05         9.14 o                         
  10   9   7         59.34         55.50         6.92 o                         
 -10  10   7         87.00         82.80        10.10 o                         
  -9  10   7         22.33         22.98         6.85 o                         
  -8  10   7         79.23         73.10         7.86 o                         
  -7  10   7       1039.91       1073.50        23.67 o                         
  -6  10   7        510.98        503.24        11.51 o                         
  -5  10   7        178.54        170.76         6.91 o                         
  -4  10   7        171.10        170.07         5.17 o                         
  -3  10   7       3373.47       3238.88        38.90 o                         
  -2  10   7        233.29        223.93         5.49 o                         
  -1  10   7       2246.43       2239.05        25.38 o                         
   0  10   7        111.53        117.30         3.53 o                         
   1  10   7       2320.98       2342.04        27.39 o                         
   2  10   7        204.54        194.12         4.03 o                         
   3  10   7       3168.74       3167.22        29.54 o                         
   4  10   7        178.53        185.34         4.88 o                         
   5  10   7        185.97        166.20         6.91 o                         
   6  10   7        496.37        484.28         9.21 o                         
   7  10   7        940.67        954.18        18.12 o                         
   8  10   7         83.37         89.89         6.35 o                         
   9  10   7         21.88         28.94         5.67 o                         
  10  10   7         86.99         96.15         7.76 o                         
  -9  11   7         56.43         43.66         7.74 o                         
  -8  11   7         80.47         72.49         8.11 o                         
  -7  11   7         16.40         13.42         5.00 o                         
  -6  11   7         11.55         13.53         4.28 o                         
  -5  11   7       1105.87       1085.25        16.48 o                         
  -4  11   7        448.61        454.68         8.64 o                         
  -3  11   7       1027.76       1000.03        19.00 o                         
  -2  11   7        559.77        543.38         9.25 o                         
  -1  11   7       1952.15       1848.97        26.64 o                         
   0  11   7        436.69        449.81         8.81 o                         
   1  11   7       2041.50       2035.39        32.52 o                         
   2  11   7        564.27        536.17         7.81 o                         
   3  11   7        997.14        962.36        12.12 o                         
   4  11   7        416.79        413.85         8.31 o                         
   5  11   7       1148.61       1178.39        18.91 o                         
   6  11   7         14.48         13.90         3.37 o                         
   7  11   7         16.72         17.91         3.27 o                         
   8  11   7         65.06         68.54         5.44 o                         
   9  11   7         50.36         42.11         5.82 o                         
  -9  12   7         89.94         80.53         9.80 o                         
  -8  12   7         46.42         36.27         6.46 o                         
  -7  12   7         95.27         88.32         8.00 o                         
  -6  12   7        619.65        634.01        17.55 o                         
  -5  12   7        300.29        303.10        15.14 o                         
  -4  12   7        314.26        320.07         8.49 o                         
  -3  12   7        297.32        260.99         8.81 o                         
  -2  12   7        530.22        509.70        12.31 o                         
  -1  12   7        208.51        192.36         5.51 o                         
   0  12   7        556.30        536.22        10.82 o                         
   1  12   7        214.36        207.63         5.45 o                         
   2  12   7        533.98        544.71        11.60 o                         
   3  12   7        262.16        264.74         5.13 o                         
   4  12   7        290.50        276.50         6.68 o                         
   5  12   7        309.36        311.42         9.15 o                         
   6  12   7        606.95        604.98        15.32 o                         
   7  12   7         80.82         72.74         6.28 o                         
   8  12   7         44.00         46.80         5.43 o                         
   9  12   7         92.99         98.94         9.59 o                         
  -8  13   7         85.51         79.76         9.07 o                         
  -7  13   7         11.89         12.79         5.33 o                         
  -6  13   7         75.72         66.29         6.45 o                         
  -5  13   7         43.10         38.91         7.20 o                         
  -4  13   7        224.95        230.07         8.87 o                         
  -3  13   7        309.14        307.97         8.78 o                         
  -2  13   7          1.47          0.17         1.90 o                         
  -1  13   7        106.76         86.18         8.50 o                         
   0  13   7          4.28          8.02         2.45 o                         
   1  13   7        110.55         83.74         5.99 o                         
   2  13   7          0.70         -0.14         1.77 o                         
   3  13   7        306.88        287.87         8.17 o                         
   4  13   7        297.09        302.72         7.31 o                         
   5  13   7         39.37         51.95         4.92 o                         
   6  13   7         90.65        101.13         7.05 o                         
   7  13   7         10.05         16.99         4.19 o                         
   8  13   7        100.55        107.14         9.35 o                         
  -7  14   7         78.47         80.11         8.81 o                         
  -6  14   7         22.55         26.61         5.84 o                         
  -5  14   7        166.06        153.25         9.04 o                         
  -4  14   7         60.99         67.65         5.89 o                         
  -3  14   7         54.90         62.81         5.57 o                         
  -2  14   7          4.73          5.32         2.20 o                         
  -1  14   7        157.20        170.53         9.28 o                         
   0  14   7        129.73        140.38         6.68 o                         
   1  14   7        159.12        147.18         5.19 o                         
   2  14   7          6.00          6.26         2.60 o                         
   3  14   7         61.82         77.12         5.05 o                         
   4  14   7         54.87         63.10         4.22 o                         
   5  14   7        177.26        174.86         7.50 o                         
   6  14   7         34.10         23.49         4.68 o                         
   7  14   7         67.13         61.55         7.52 o                         
  -6  15   7         10.20         12.54         4.64 o                         
  -5  15   7        185.01        198.78        11.15 o                         
  -4  15   7        250.63        249.57        10.09 o                         
  -3  15   7         88.94         75.13         8.00 o                         
  -2  15   7         11.13         10.15         3.65 o                         
  -1  15   7        278.27        302.09        10.83 o                         
   0  15   7         93.00        112.85         6.73 o                         
   1  15   7        297.11        314.33         8.69 o                         
   2  15   7          8.18         15.20         3.22 o                         
   3  15   7         69.90         68.00         4.81 o                         
   4  15   7        246.31        234.48         8.11 o                         
   5  15   7        243.24        233.71        10.87 o                         
   6  15   7         12.38         11.17         4.50 o                         
  -5  16   7         49.53         46.21         6.87 o                         
  -4  16   7         27.41         24.17         5.22 o                         
  -3  16   7        290.51        309.07        11.64 o                         
  -2  16   7         28.33         24.70         4.43 o                         
  -1  16   7        257.90        273.45        10.71 o                         
   0  16   7          5.48          5.36         3.43 o                         
   1  16   7        273.91        296.03        10.73 o                         
   2  16   7         28.31         32.53         4.47 o                         
   3  16   7        282.00        291.53         9.88 o                         
   4  16   7         26.18         19.54         4.33 o                         
   5  16   7         53.03         54.81         5.89 o                         
  -4  17   7         53.97         62.69         8.61 o                         
  -3  17   7        210.82        209.59        13.24 o                         
  -2  17   7         37.39         20.09         6.33 o                         
  -1  17   7        327.38        319.24        12.31 o                         
   0  17   7          4.84          6.51         3.72 o                         
   1  17   7        342.18        334.35        12.22 o                         
   2  17   7         39.98         21.95         5.28 o                         
   3  17   7        199.95        199.37        10.87 o                         
   4  17   7         55.76         60.37         7.78 o                         
  -2  18   7         80.96         70.17         7.40 o                         
  -1  18   7          9.16         10.47         4.48 o                         
   0  18   7        144.53        151.63        10.34 o                         
   1  18   7          8.62         11.54         4.92 o                         
   2  18   7         82.46         76.89         8.22 o                         
   0   0   8        674.47        620.48         8.79 o                         
   1   0   8       5217.69       5166.47        32.38 o                         
   2   0   8        529.69        579.71         5.49 o                         
   3   0   8       2100.31       2193.72        16.44 o                         
   4   0   8         56.06         47.16         2.15 o                         
   5   0   8        217.37        229.51         4.58 o                         
   6   0   8         96.80         83.24         4.10 o                         
   7   0   8        383.46        382.14         7.62 o                         
   8   0   8         96.91         99.74         5.52 o                         
   9   0   8          7.16          1.98         2.81 o                         
  10   0   8         84.63         97.38         7.11 o                         
  11   0   8        129.10        111.23         7.92 o                         
 -11   1   8         13.79          6.36         4.98 o                         
 -10   1   8        379.21        372.61        11.68 o                         
  -9   1   8        347.36        371.30        10.08 o                         
  -8   1   8         67.95         76.72         5.00 o                         
  -7   1   8        282.71        288.64        10.52 o                         
  -6   1   8        915.07        892.18        11.60 o                         
  -5   1   8       1053.70        994.08        12.06 o                         
  -4   1   8        552.93        532.34         6.14 o                         
  -3   1   8       1679.44       1720.54        13.37 o                         
  -2   1   8       1041.00        986.10         8.34 o                         
  -1   1   8        133.45        122.61         3.19 o                         
   0   1   8        551.40        672.22         6.50 o                         
   1   1   8        139.86        126.72         3.24 o                         
   2   1   8       1104.23       1066.50         8.88 o                         
   3   1   8       1845.77       1905.23        14.17 o                         
   4   1   8        554.09        532.33         5.90 o                         
   5   1   8       1212.24       1135.41        13.27 o                         
   6   1   8        864.34        842.12        11.18 o                         
   7   1   8        298.09        297.36         7.28 o                         
   8   1   8         50.29         60.17         4.09 o                         
   9   1   8        385.32        406.54         9.98 o                         
  10   1   8        349.17        357.05        10.65 o                         
  11   1   8         10.90          5.99         4.52 o                         
 -11   2   8         60.04         55.77         6.39 o                         
 -10   2   8        119.38        126.03         8.02 o                         
  -9   2   8        159.00        173.49         7.88 o                         
  -8   2   8         33.95         43.46         4.04 o                         
  -7   2   8        152.83        154.30         5.77 o                         
  -6   2   8        834.70        848.39        11.64 o                         
  -5   2   8       3914.74       3792.56        31.11 o                         
  -4   2   8       1773.93       1789.90        14.67 o                         
  -3   2   8        430.36        396.32         5.11 o                         
  -2   2   8      11578.49      11575.93        68.53 o                         
  -1   2   8       3135.87       2932.78        19.15 o                         
   0   2   8       8662.51       8897.41        52.96 o                         
   1   2   8       3138.92       2942.73        19.87 o                         
   2   2   8      11594.38      11768.29        71.46 o                         
   3   2   8        408.91        379.08         4.51 o                         
   4   2   8       1788.45       1813.21        13.89 o                         
   5   2   8       3751.24       3681.97        29.29 o                         
   6   2   8        903.27        879.44        11.15 o                         
   7   2   8        177.90        177.67         5.54 o                         
   8   2   8         44.49         52.29         3.93 o                         
   9   2   8        137.35        151.47         7.10 o                         
  10   2   8        128.32        123.97         6.88 o                         
  11   2   8         69.51         64.85         7.06 o                         
 -11   3   8        132.01        113.03         8.45 o                         
 -10   3   8        291.08        328.01        11.65 o                         
  -9   3   8        172.12        192.71         8.30 o                         
  -8   3   8         32.72         39.78         4.67 o                         
  -7   3   8       1907.06       1920.43        24.52 o                         
  -6   3   8        394.09        394.72         7.20 o                         
  -5   3   8        672.36        677.08         8.55 o                         
  -4   3   8        460.97        453.92         7.09 o                         
  -3   3   8       4812.88       4656.00        32.40 o                         
  -2   3   8          0.71          5.28         1.95 o                         
  -1   3   8       1736.81       1704.37        12.93 o                         
   0   3   8       1062.62        867.72         7.22 o                         
   1   3   8       1647.31       1622.47        11.38 o                         
   2   3   8          0.01          8.15         1.22 o                         
   3   3   8       4868.18       4782.46        31.38 o                         
   4   3   8        446.14        442.95         7.37 o                         
   5   3   8        715.01        737.59         9.32 o                         
   6   3   8        381.72        368.70         7.83 o                         
   7   3   8       1838.11       1846.36        20.53 o                         
   8   3   8         32.54         41.42         3.12 o                         
   9   3   8        169.96        181.50         7.44 o                         
  10   3   8        275.45        313.06         9.71 o                         
  11   3   8        119.45        109.61         8.18 o                         
 -11   4   8         53.13         53.67         6.70 o                         
 -10   4   8        223.67        249.94        10.80 o                         
  -9   4   8        504.74        486.83        13.38 o                         
  -8   4   8        223.98        255.69         9.40 o                         
  -7   4   8        372.40        379.68        12.03 o                         
  -6   4   8       4274.25       4186.71        38.88 o                         
  -5   4   8       2623.86       2545.97        24.87 o                         
  -4   4   8        448.54        486.28         8.89 o                         
  -3   4   8       2101.42       2115.13        16.54 o                         
  -2   4   8      10823.72      10908.34        66.79 o                         
  -1   4   8       2862.43       2700.44        19.56 o                         
   0   4   8        301.61        311.94         5.30 o                         
   1   4   8       2862.08       2733.74        19.11 o                         
   2   4   8      10873.78      10940.34        64.73 o                         
   3   4   8       2075.70       2123.19        15.73 o                         
   4   4   8        416.01        471.60         9.49 o                         
   5   4   8       2650.62       2552.16        24.36 o                         
   6   4   8       4300.95       4233.51        41.13 o                         
   7   4   8        378.12        384.72         7.61 o                         
   8   4   8        228.67        245.21         8.16 o                         
   9   4   8        561.05        556.72        13.21 o                         
  10   4   8        209.84        212.57         8.44 o                         
  11   4   8         61.78         43.22         5.89 o                         
 -11   5   8         76.31         72.93         7.81 o                         
 -10   5   8        185.52        186.03         9.63 o                         
  -9   5   8        159.57        179.55         8.77 o                         
  -8   5   8        277.47        278.12         8.53 o                         
  -7   5   8        557.47        574.38        10.98 o                         
  -6   5   8        534.69        531.65         8.99 o                         
  -5   5   8        620.87        594.30         9.18 o                         
  -4   5   8        379.74        383.86         6.02 o                         
  -3   5   8       1259.85       1267.74        11.37 o                         
  -2   5   8       1623.64       1637.86        13.23 o                         
  -1   5   8       1008.53       1019.67         9.86 o                         
   0   5   8        206.13        214.34         7.11 o                         
   1   5   8        928.68        945.52         7.64 o                         
   2   5   8       1556.00       1590.22        12.70 o                         
   3   5   8       1238.94       1253.61        10.89 o                         
   4   5   8        320.10        310.35         5.00 o                         
   5   5   8        562.94        560.09         8.77 o                         
   6   5   8        590.95        587.45        10.01 o                         
   7   5   8        530.41        550.11        13.79 o                         
   8   5   8        290.26        301.80         8.46 o                         
   9   5   8        123.60        124.25         6.85 o                         
  10   5   8        192.35        193.63         8.04 o                         
  11   5   8         73.88         78.40         7.76 o                         
 -11   6   8        119.29        116.96         9.20 o                         
 -10   6   8         68.45         79.57         6.73 o                         
  -9   6   8         77.09         69.80         6.23 o                         
  -8   6   8        104.45         98.67         6.60 o                         
  -7   6   8       1063.16       1126.93        19.64 o                         
  -6   6   8         23.86         19.86         2.59 o                         
  -5   6   8        663.54        633.55         9.55 o                         
  -4   6   8         80.48         77.09         3.01 o                         
  -3   6   8       1190.44       1237.44        16.90 o                         
  -2   6   8       1282.20       1244.81        11.74 o                         
  -1   6   8        178.64        167.60         3.73 o                         
   0   6   8       1578.33       1452.76        12.21 o                         
   1   6   8        145.08        145.39         3.58 o                         
   2   6   8       1337.02       1326.87        12.22 o                         
   3   6   8       1157.69       1196.75        10.85 o                         
   4   6   8        113.24        124.35         4.32 o                         
   5   6   8        621.74        576.73         8.93 o                         
   6   6   8         24.54         23.79         3.08 o                         
   7   6   8       1012.91       1054.22        16.58 o                         
   8   6   8        115.62        132.13         6.21 o                         
   9   6   8         80.14         70.48         5.45 o                         
  10   6   8         56.83         77.02         6.81 o                         
  11   6   8        121.88        116.99         9.63 o                         
 -11   7   8         17.91         14.60         5.38 o                         
 -10   7   8         26.27         26.29         5.93 o                         
  -9   7   8         18.70         20.29         4.96 o                         
  -8   7   8         15.09          7.60         4.07 o                         
  -7   7   8        220.71        212.77         7.89 o                         
  -6   7   8        413.02        397.76        10.03 o                         
  -5   7   8         32.85         46.41         3.55 o                         
  -4   7   8        673.16        639.55         9.20 o                         
  -3   7   8        815.04        813.31        10.28 o                         
  -2   7   8       1192.79       1167.34        15.36 o                         
  -1   7   8        128.86        129.88         4.86 o                         
   0   7   8        710.23        697.24         7.06 o                         
   1   7   8         85.92        103.30         4.18 o                         
   2   7   8       1019.16        976.63        14.00 o                         
   3   7   8        874.57        839.94         8.91 o                         
   4   7   8        659.84        640.32         7.84 o                         
   5   7   8         55.91         79.79         5.53 o                         
   6   7   8        337.70        356.08         8.18 o                         
   7   7   8        233.09        216.59         7.44 o                         
   8   7   8         26.01         32.88         4.10 o                         
   9   7   8         14.75         11.65         4.01 o                         
  10   7   8         20.32         22.28         5.12 o                         
  11   7   8         17.62         20.99         5.86 o                         
 -10   8   8          2.77         10.00         5.38 o                         
  -9   8   8         16.99         23.54         4.86 o                         
  -8   8   8         82.58         88.05         7.00 o                         
  -7   8   8        209.25        189.00         7.13 o                         
  -6   8   8        189.76        204.25         7.72 o                         
  -5   8   8        398.59        387.90         8.99 o                         
  -4   8   8        512.05        471.05         7.97 o                         
  -3   8   8        230.52        221.42         4.83 o                         
  -2   8   8       1326.93       1246.33        18.95 o                         
  -1   8   8       2289.69       2299.66        21.20 o                         
   0   8   8        226.88        222.89         7.66 o                         
   1   8   8       2351.30       2381.09        20.03 o                         
   2   8   8       1381.74       1366.47        13.69 o                         
   3   8   8        241.75        218.24         4.56 o                         
   4   8   8        582.25        564.55         7.25 o                         
   5   8   8        441.81        451.70         9.17 o                         
   6   8   8        205.75        192.56         6.22 o                         
   7   8   8        246.75        225.09         6.71 o                         
   8   8   8         87.59        102.34         5.37 o                         
   9   8   8         15.47         16.96         4.44 o                         
  10   8   8          0.43          0.77         4.12 o                         
 -10   9   8        154.73        142.17        14.19 o                         
  -9   9   8         11.10          7.00         6.63 o                         
  -8   9   8         62.37         53.09         7.16 o                         
  -7   9   8       1321.57       1359.37        27.69 o                         
  -6   9   8        921.74        933.51        18.28 o                         
  -5   9   8        248.90        243.67         7.41 o                         
  -4   9   8          4.24          1.73         1.91 o                         
  -3   9   8       2767.69       2800.14        29.23 o                         
  -2   9   8       1311.06       1294.24        21.99 o                         
  -1   9   8        907.86        937.05        11.24 o                         
   0   9   8        550.96        542.39         8.90 o                         
   1   9   8        929.01        985.37        11.02 o                         
   2   9   8       1281.97       1229.71        16.97 o                         
   3   9   8       2710.00       2654.84        27.11 o                         
   4   9   8         17.79         24.30         2.20 o                         
   5   9   8        260.53        265.41         6.76 o                         
   6   9   8        898.02        899.97        12.39 o                         
   7   9   8       1281.19       1265.24        22.39 o                         
   8   9   8         72.46         73.40         6.10 o                         
   9   9   8          8.83         11.53         4.03 o                         
  10   9   8        145.64        158.35        10.37 o                         
  -9  10   8         66.43         75.55         9.69 o                         
  -8  10   8         11.06         13.16         4.86 o                         
  -7  10   8        255.98        279.48        14.14 o                         
  -6  10   8        332.74        341.50         8.96 o                         
  -5  10   8        216.00        211.05         6.78 o                         
  -4  10   8         77.88        106.08         4.42 o                         
  -3  10   8       1167.96       1197.81        17.29 o                         
  -2  10   8       5618.52       5628.14        56.72 o                         
  -1  10   8       1890.78       1884.88        21.67 o                         
   0  10   8        104.04        117.85         4.22 o                         
   1  10   8       1962.97       1925.63        22.92 o                         
   2  10   8       5603.42       5520.33        46.74 o                         
   3  10   8       1142.93       1116.53        13.58 o                         
   4  10   8         81.23         92.71         4.81 o                         
   5  10   8        239.65        221.56         5.21 o                         
   6  10   8        298.90        288.43         7.14 o                         
   7  10   8        265.06        281.87         8.89 o                         
   8  10   8          5.29         11.64         4.01 o                         
   9  10   8         76.85         71.96         6.29 o                         
  -9  11   8         16.73         25.51         6.78 o                         
  -8  11   8        285.17        279.81        12.82 o                         
  -7  11   8        293.54        296.38        12.66 o                         
  -6  11   8        242.63        249.73        10.15 o                         
  -5  11   8        143.63        150.56         6.06 o                         
  -4  11   8        153.53        147.31         5.90 o                         
  -3  11   8        435.71        432.80         9.22 o                         
  -2  11   8        990.20       1001.42        14.53 o                         
  -1  11   8        105.38        103.58         4.67 o                         
   0  11   8         58.72         52.51         3.69 o                         
   1  11   8         74.46         75.40         3.62 o                         
   2  11   8       1023.38       1008.60        12.30 o                         
   3  11   8        452.28        430.99         7.46 o                         
   4  11   8        119.08        117.02         4.92 o                         
   5  11   8        123.96        143.13         4.87 o                         
   6  11   8        235.69        236.59         8.88 o                         
   7  11   8        310.78        288.30        12.09 o                         
   8  11   8        263.14        268.07        10.77 o                         
   9  11   8         17.67         12.94         4.95 o                         
  -8  12   8         90.67         75.02         8.01 o                         
  -7  12   8        138.80        129.43         9.49 o                         
  -6  12   8         56.06         63.38         6.86 o                         
  -5  12   8          7.12          7.65         3.43 o                         
  -4  12   8         11.45         16.50         3.21 o                         
  -3  12   8        510.41        509.44        10.54 o                         
  -2  12   8         80.09         89.62         5.06 o                         
  -1  12   8        279.32        263.76         8.20 o                         
   0  12   8          5.18          8.77         2.18 o                         
   1  12   8        234.30        246.70         6.55 o                         
   2  12   8         85.67        104.53         5.12 o                         
   3  12   8        525.94        531.41         8.06 o                         
   4  12   8         14.06         12.01         2.40 o                         
   5  12   8          4.92          4.79         2.88 o                         
   6  12   8         66.49         63.96         5.73 o                         
   7  12   8        155.03        170.24         9.31 o                         
   8  12   8         84.37         80.34         6.41 o                         
  -8  13   8         22.64         29.26         6.79 o                         
  -7  13   8         20.58         15.83         5.01 o                         
  -6  13   8         20.33         32.94         4.95 o                         
  -5  13   8         69.90         52.12         5.93 o                         
  -4  13   8        106.78        116.75         7.02 o                         
  -3  13   8        176.55        177.15         7.35 o                         
  -2  13   8        172.30        176.54         6.13 o                         
  -1  13   8        610.18        590.88        12.31 o                         
   0  13   8          0.62         -1.98         1.98 o                         
   1  13   8        597.10        583.49        10.58 o                         
   2  13   8        206.29        199.74         5.40 o                         
   3  13   8        190.24        194.42         6.24 o                         
   4  13   8        112.70        117.71         5.41 o                         
   5  13   8         53.29         52.10         4.66 o                         
   6  13   8         31.15         26.84         4.55 o                         
   7  13   8         19.07          8.08         4.15 o                         
   8  13   8         15.93         16.74         5.07 o                         
  -7  14   8        306.50        287.68        14.44 o                         
  -6  14   8         48.58         47.19         6.92 o                         
  -5  14   8        184.15        202.89        10.02 o                         
  -4  14   8        113.78        126.81         7.96 o                         
  -3  14   8         43.41         40.85         4.44 o                         
  -2  14   8        131.41        121.93         5.23 o                         
  -1  14   8        313.07        312.60        11.08 o                         
   0  14   8         19.73         20.13         3.48 o                         
   1  14   8        348.39        355.48         9.09 o                         
   2  14   8        125.10        123.29         6.02 o                         
   3  14   8         59.91         75.02         4.89 o                         
   4  14   8         87.67        107.05         5.96 o                         
   5  14   8        202.84        222.45         8.71 o                         
   6  14   8         42.85         34.53         4.80 o                         
   7  14   8        334.69        303.15        12.21 o                         
  -6  15   8         64.87         64.63         7.30 o                         
  -5  15   8          5.63          7.28         4.15 o                         
  -4  15   8        121.06        116.35         7.72 o                         
  -3  15   8        801.66        781.53        19.57 o                         
  -2  15   8         59.06         51.38         5.01 o                         
  -1  15   8        406.30        449.05        14.38 o                         
   0  15   8         21.57         24.87         3.72 o                         
   1  15   8        422.81        473.53        14.40 o                         
   2  15   8         66.38         67.27         4.89 o                         
   3  15   8        776.92        769.75        14.96 o                         
   4  15   8        140.08        129.68         6.92 o                         
   5  15   8          3.24          2.76         3.42 o                         
   6  15   8         53.40         41.64         5.63 o                         
  -5  16   8        238.72        233.67        14.89 o                         
  -4  16   8          7.82          3.56         4.22 o                         
  -3  16   8        141.45        139.37         8.43 o                         
  -2  16   8        120.99        113.10         8.42 o                         
  -1  16   8        270.33        284.68        10.80 o                         
   0  16   8          0.32          2.60         3.14 o                         
   1  16   8        293.30        294.52         9.11 o                         
   2  16   8         99.82        100.49         6.24 o                         
   3  16   8        135.80        136.00         7.13 o                         
   4  16   8         10.36          9.90         4.02 o                         
   5  16   8        254.95        255.75        11.26 o                         
  -4  17   8        260.93        235.08        19.65 o                         
  -3  17   8        158.01        140.62        13.80 o                         
  -2  17   8         23.99         22.98         7.64 o                         
  -1  17   8         14.31         18.20         4.74 o                         
   0  17   8        251.29        277.92        11.28 o                         
   1  17   8         21.06         23.00         5.21 o                         
   2  17   8         19.55         23.23         5.70 o                         
   3  17   8        137.61        121.59         9.03 o                         
   4  17   8        246.18        224.37        12.36 o                         
  -1  18   8         87.22         94.74         8.28 o                         
   0  18   8         51.60         43.34         6.29 o                         
   1  18   8         83.79         84.36         7.96 o                         
   1   0   9         89.71         80.05         1.78 o                         
   2   0   9       1519.33       1484.45        11.12 o                         
   3   0   9       2819.44       2888.46        20.97 o                         
   4   0   9        215.61        184.68         3.84 o                         
   5   0   9        345.88        349.37         5.28 o                         
   6   0   9          1.90         16.02         3.24 o                         
   7   0   9         80.95         64.32         3.85 o                         
   8   0   9          5.92         16.29        14.81 o                         
   9   0   9         40.35         30.37         4.34 o                         
  10   0   9         29.07         26.67         4.92 o                         
  11   0   9        174.23        192.98         9.73 o                         
 -11   1   9        449.70        453.03        13.73 o                         
 -10   1   9         17.16         14.44         4.35 o                         
  -9   1   9        150.88        176.18         7.96 o                         
  -8   1   9        285.40        296.40         8.15 o                         
  -7   1   9       1785.81       1733.65        21.51 o                         
  -6   1   9        811.94        763.01        11.55 o                         
  -5   1   9        149.66        152.01         6.25 o                         
  -4   1   9         41.38         55.77         2.78 o                         
  -3   1   9       1610.02       1561.94        13.61 o                         
  -2   1   9       3346.99       3343.84        22.31 o                         
  -1   1   9        989.59       1020.75         8.87 o                         
   0   1   9       1344.29       1350.11        10.65 o                         
   1   1   9        944.84        975.76         8.41 o                         
   2   1   9       3335.91       3345.70        22.83 o                         
   3   1   9       1394.32       1384.24        11.33 o                         
   4   1   9         29.04         40.73         2.52 o                         
   5   1   9        139.24        143.58         4.12 o                         
   6   1   9        778.01        734.31         9.68 o                         
   7   1   9       1695.96       1630.43        19.47 o                         
   8   1   9        297.97        289.20         8.10 o                         
   9   1   9        160.20        184.10         8.39 o                         
  10   1   9         19.48         21.61         4.34 o                         
  11   1   9        452.58        422.72        13.04 o                         
 -11   2   9          1.23         -4.75         4.75 o                         
 -10   2   9        371.29        376.28        11.81 o                         
  -9   2   9        132.01        128.68         7.21 o                         
  -8   2   9         88.10         89.48         5.31 o                         
  -7   2   9        522.66        524.38         8.90 o                         
  -6   2   9       3172.05       3143.98        29.56 o                         
  -5   2   9         87.33         85.47         3.34 o                         
  -4   2   9        411.80        468.39         6.40 o                         
  -3   2   9       5298.55       5004.30        33.08 o                         
  -2   2   9       3356.17       3399.20        23.16 o                         
  -1   2   9       1690.23       1507.94        11.50 o                         
   0   2   9        495.05        530.60         5.74 o                         
   1   2   9       1677.97       1466.96        10.78 o                         
   2   2   9       3335.32       3412.72        23.43 o                         
   3   2   9       5332.45       5111.70        34.26 o                         
   4   2   9        527.09        596.79         7.31 o                         
   5   2   9        104.41        100.36         3.48 o                         
   6   2   9       3211.21       3172.13        30.25 o                         
   7   2   9        536.07        540.27         9.55 o                         
   8   2   9         98.82        115.30         5.32 o                         
   9   2   9        121.72        120.96         6.88 o                         
  10   2   9        358.75        377.74        10.02 o                         
  11   2   9          2.09         -3.34         4.21 o                         
 -11   3   9         92.10         83.00         7.71 o                         
 -10   3   9         49.04         48.20         5.94 o                         
  -9   3   9        159.41        176.43         8.17 o                         
  -8   3   9          0.12         -3.24         3.24 o                         
  -7   3   9        355.41        343.32         9.62 o                         
  -6   3   9       4557.19       4500.66        38.41 o                         
  -5   3   9       1135.68       1097.93        11.90 o                         
  -4   3   9        162.92        162.27         4.00 o                         
  -3   3   9        626.85        682.03         9.62 o                         
  -2   3   9      35048.60      34040.70       203.58 o                         
  -1   3   9       1083.48       1007.49        10.69 o                         
   0   3   9       1808.43       1914.62        13.91 o                         
   1   3   9       1074.64       1006.91         9.02 o                         
   2   3   9      34770.69      34191.18       193.94 o                         
   3   3   9        619.39        659.69         9.06 o                         
   4   3   9        136.60        140.81         4.14 o                         
   5   3   9       1105.06       1044.68        10.84 o                         
   6   3   9       4502.24       4414.75        39.12 o                         
   7   3   9        363.11        358.86        10.48 o                         
   8   3   9          2.40          4.94         2.78 o                         
   9   3   9        165.01        174.77         7.19 o                         
  10   3   9         42.69         29.71         4.61 o                         
  11   3   9         92.79         86.77         7.59 o                         
 -11   4   9          8.54          6.08         5.20 o                         
 -10   4   9        485.86        507.01        14.39 o                         
  -9   4   9         99.38        112.38         7.71 o                         
  -8   4   9        705.23        709.86        12.95 o                         
  -7   4   9        300.76        311.86         7.68 o                         
  -6   4   9       3391.39       3294.59        32.68 o                         
  -5   4   9         79.41         96.06         4.08 o                         
  -4   4   9        933.20        920.23        14.58 o                         
  -3   4   9          3.96          6.90         3.49 o                         
  -2   4   9       6221.87       6063.61        41.15 o                         
  -1   4   9        746.96        710.84         7.33 o                         
   0   4   9        646.91        706.28         8.36 o                         
   1   4   9        661.76        625.38         6.63 o                         
   2   4   9       6300.61       6195.48        38.31 o                         
   3   4   9          4.76          9.13         1.31 o                         
   4   4   9        876.86        865.85        10.97 o                         
   5   4   9         51.17         67.46         4.20 o                         
   6   4   9       3399.75       3362.98        33.20 o                         
   7   4   9        284.55        280.80         6.49 o                         
   8   4   9        699.97        719.14        11.51 o                         
   9   4   9         98.88        124.15         8.64 o                         
  10   4   9        472.17        482.88        12.39 o                         
  11   4   9          6.84         -1.34         5.66 o                         
 -11   5   9        173.99        167.33        10.61 o                         
 -10   5   9         69.12         77.47         6.82 o                         
  -9   5   9        322.96        338.77        10.88 o                         
  -8   5   9          8.98          0.43         4.20 o                         
  -7   5   9        283.83        276.67         8.70 o                         
  -6   5   9         61.20         67.04         4.78 o                         
  -5   5   9       2171.21       2036.93        21.71 o                         
  -4   5   9        108.73        113.74         3.40 o                         
  -3   5   9       1383.29       1353.78        13.45 o                         
  -2   5   9       5776.38       5727.64        39.40 o                         
  -1   5   9       3491.21       3449.95        25.76 o                         
   0   5   9        357.88        358.06         5.16 o                         
   1   5   9       3473.02       3439.39        22.90 o                         
   2   5   9       5827.54       5870.40        37.85 o                         
   3   5   9       1436.21       1424.40        11.66 o                         
   4   5   9        110.13        111.58         2.80 o                         
   5   5   9       2170.59       2055.53        19.81 o                         
   6   5   9         34.36         36.58         5.19 o                         
   7   5   9        256.02        272.38         8.95 o                         
   8   5   9         19.73         15.11         3.28 o                         
   9   5   9        323.26        334.28        10.59 o                         
  10   5   9         63.58         63.54         6.92 o                         
  11   5   9        163.89        167.82        12.45 o                         
 -11   6   9         13.77         14.42         6.50 o                         
 -10   6   9         52.57         39.74         6.24 o                         
  -9   6   9        281.41        296.10        11.99 o                         
  -8   6   9        301.38        311.59        10.16 o                         
  -7   6   9        104.94        103.84         6.14 o                         
  -6   6   9        334.00        314.24         7.51 o                         
  -5   6   9        120.64        114.20         4.28 o                         
  -4   6   9        293.18        301.79         5.54 o                         
  -3   6   9         11.19         24.61         2.14 o                         
  -2   6   9        486.45        503.79         6.76 o                         
  -1   6   9         65.44         66.89         4.12 o                         
   0   6   9        748.27        847.49        10.40 o                         
   1   6   9         99.41        113.79         3.56 o                         
   2   6   9        449.98        448.14         5.32 o                         
   3   6   9         13.70         30.83         2.04 o                         
   4   6   9        288.78        280.23         4.80 o                         
   5   6   9        199.04        188.29         4.87 o                         
   6   6   9        326.15        327.05         8.87 o                         
   7   6   9         99.86         99.60         5.44 o                         
   8   6   9        303.63        322.39         8.92 o                         
   9   6   9        337.66        350.79        10.76 o                         
  10   6   9         49.32         47.64         5.19 o                         
  11   6   9         14.26         13.10         6.22 o                         
 -10   7   9        193.70        166.24         9.97 o                         
  -9   7   9         17.89         24.22         5.14 o                         
  -8   7   9        162.01        166.31         9.34 o                         
  -7   7   9        540.45        554.02        12.39 o                         
  -6   7   9        189.42        187.53         6.10 o                         
  -5   7   9         15.17         22.58         2.54 o                         
  -4   7   9       1603.40       1556.01        17.61 o                         
  -3   7   9         34.14         47.11         3.72 o                         
  -2   7   9         26.07         21.50         2.06 o                         
  -1   7   9        107.03        128.72         5.45 o                         
   0   7   9          0.33          3.27         4.35 o                         
   1   7   9        151.51        164.32         4.67 o                         
   2   7   9         24.90         25.24         1.70 o                         
   3   7   9         66.93         70.65         2.70 o                         
   4   7   9       1616.22       1580.72        15.45 o                         
   5   7   9         22.36         25.93         2.90 o                         
   6   7   9        178.97        189.41         6.84 o                         
   7   7   9        470.35        503.67        10.63 o                         
   8   7   9        171.76        172.83         7.78 o                         
   9   7   9         17.84         10.03         3.57 o                         
  10   7   9        191.60        175.75         9.49 o                         
 -10   8   9        136.02        155.58        11.86 o                         
  -9   8   9         17.11          5.24         5.62 o                         
  -8   8   9         68.19         67.47         6.26 o                         
  -7   8   9        217.81        235.93         8.27 o                         
  -6   8   9        198.17        213.86         8.72 o                         
  -5   8   9         60.00         67.38         3.91 o                         
  -4   8   9         15.47         22.27         2.54 o                         
  -3   8   9       1957.36       1928.57        21.10 o                         
  -2   8   9        201.90        194.29         5.42 o                         
  -1   8   9       2441.21       2483.04        23.44 o                         
   0   8   9         85.50        105.09         2.63 o                         
   1   8   9       2472.99       2491.51        20.58 o                         
   2   8   9        212.82        202.06         3.70 o                         
   3   8   9       1901.25       1918.43        16.62 o                         
   4   8   9         37.85         40.36         2.25 o                         
   5   8   9         39.63         40.83         2.70 o                         
   6   8   9        206.88        215.94         7.97 o                         
   7   8   9        217.65        220.21         6.89 o                         
   8   8   9         74.12         70.02         4.99 o                         
   9   8   9          7.27          0.87         3.60 o                         
  10   8   9        139.81        153.42         9.06 o                         
 -10   9   9        158.35        152.01        11.93 o                         
  -9   9   9         18.39         18.84         5.62 o                         
  -8   9   9        309.07        292.49        15.33 o                         
  -7   9   9         87.90         79.89         7.21 o                         
  -6   9   9       1477.44       1486.14        20.31 o                         
  -5   9   9        155.45        157.54         5.78 o                         
  -4   9   9        985.16        947.13        13.17 o                         
  -3   9   9         49.09         59.72         3.59 o                         
  -2   9   9       3499.60       3468.21        33.71 o                         
  -1   9   9        452.78        405.40         7.40 o                         
   0   9   9       1083.64       1052.92        12.06 o                         
   1   9   9        436.04        416.38         8.07 o                         
   2   9   9       3489.78       3481.21        30.96 o                         
   3   9   9         63.34         66.77         3.67 o                         
   4   9   9        972.97        952.45        13.90 o                         
   5   9   9        151.15        152.46         4.58 o                         
   6   9   9       1422.04       1402.34        17.14 o                         
   7   9   9         84.70         92.08         6.17 o                         
   8   9   9        296.83        283.46         9.46 o                         
   9   9   9         16.22         18.60         4.69 o                         
  10   9   9        146.44        144.06         9.27 o                         
  -9  10   9         24.55         24.73         6.22 o                         
  -8  10   9         80.21         76.78         7.74 o                         
  -7  10   9        160.33        142.21         9.92 o                         
  -6  10   9        548.87        527.72        14.52 o                         
  -5  10   9         56.89         54.48         4.50 o                         
  -4  10   9       1922.69       1862.57        24.19 o                         
  -3  10   9        282.04        284.47         7.58 o                         
  -2  10   9         95.88        113.08         4.61 o                         
  -1  10   9        113.55        117.13         4.06 o                         
   0  10   9       2409.90       2430.54        24.15 o                         
   1  10   9        102.25        119.30         4.49 o                         
   2  10   9        107.89        101.98         5.40 o                         
   3  10   9        305.39        283.52         5.97 o                         
   4  10   9       1943.93       1886.17        20.59 o                         
   5  10   9         55.96         80.36         4.50 o                         
   6  10   9        565.04        554.00         9.13 o                         
   7  10   9        172.41        163.58         7.34 o                         
   8  10   9         90.80         86.53         5.82 o                         
   9  10   9         23.42         25.52         4.54 o                         
  -9  11   9        114.88        123.63        14.10 o                         
  -8  11   9        156.88        164.90        11.69 o                         
  -7  11   9         24.86         20.09         5.05 o                         
  -6  11   9        575.64        596.36        17.55 o                         
  -5  11   9       1862.32       1830.12        25.87 o                         
  -4  11   9        136.82        135.07         6.07 o                         
  -3  11   9        202.37        215.30         6.75 o                         
  -2  11   9        365.70        413.33         8.48 o                         
  -1  11   9       1962.79       1857.91        24.44 o                         
   0  11   9         17.68         31.57         2.79 o                         
   1  11   9       1986.51       2015.17        24.92 o                         
   2  11   9        319.37        309.24         6.98 o                         
   3  11   9        157.77        155.70         4.25 o                         
   4  11   9        137.97        148.21         4.85 o                         
   5  11   9       1853.19       1832.39        31.46 o                         
   6  11   9        545.67        534.54        13.80 o                         
   7  11   9         17.54          9.91         3.27 o                         
   8  11   9        145.95        131.95         8.80 o                         
   9  11   9        108.28         95.99         7.82 o                         
  -8  12   9          6.58          2.13         4.99 o                         
  -7  12   9         12.38         10.67         4.77 o                         
  -6  12   9        372.28        362.49        12.57 o                         
  -5  12   9        106.43        104.63         7.63 o                         
  -4  12   9        210.17        213.07         9.97 o                         
  -3  12   9          6.87         17.25         3.49 o                         
  -2  12   9        157.49        160.61         5.24 o                         
  -1  12   9        107.47        120.72         5.77 o                         
   0  12   9         16.99         43.07         3.74 o                         
   1  12   9        127.66        144.97         5.55 o                         
   2  12   9        160.51        153.94         5.33 o                         
   3  12   9          2.51          7.76         2.00 o                         
   4  12   9        217.71        206.54         6.10 o                         
   5  12   9        160.21        164.71         6.74 o                         
   6  12   9        372.63        371.84        11.34 o                         
   7  12   9         12.54         10.32         3.83 o                         
   8  12   9          6.15          2.87         4.02 o                         
  -8  13   9         20.55         16.83        10.07 o                         
  -7  13   9         14.90         10.12         5.53 o                         
  -6  13   9        119.26        125.11         9.26 o                         
  -5  13   9         52.98         47.23         5.94 o                         
  -4  13   9          4.50          4.69         3.17 o                         
  -3  13   9        115.08        121.05         6.53 o                         
  -2  13   9        231.50        233.37         6.75 o                         
  -1  13   9         77.67         86.09         4.62 o                         
   0  13   9         36.30         46.21         3.88 o                         
   1  13   9         80.80         99.09         4.90 o                         
   2  13   9        221.28        214.08         5.56 o                         
   3  13   9         74.99         85.68         4.92 o                         
   4  13   9          6.16          6.40         2.47 o                         
   5  13   9         61.87         68.54         5.51 o                         
   6  13   9        117.31        122.92         8.65 o                         
   7  13   9         10.60         11.64         4.35 o                         
   8  13   9         21.13          4.02         5.04 o                         
  -7  14   9         45.38         49.60         7.69 o                         
  -6  14   9        145.86        146.38        10.84 o                         
  -5  14   9        175.14        193.67        10.29 o                         
  -4  14   9         26.68         19.98         3.96 o                         
  -3  14   9        205.19        215.35         8.31 o                         
  -2  14   9        294.57        281.65         8.27 o                         
  -1  14   9        149.69        152.12         8.15 o                         
   0  14   9        249.38        261.94         8.77 o                         
   1  14   9        169.44        170.69         6.39 o                         
   2  14   9        303.01        307.25         8.61 o                         
   3  14   9        200.32        198.63         6.81 o                         
   4  14   9         29.09         34.86         4.15 o                         
   5  14   9        174.85        171.79         7.34 o                         
   6  14   9        158.73        171.89         9.72 o                         
   7  14   9         44.57         46.36         6.97 o                         
  -6  15   9        184.26        207.34        16.86 o                         
  -5  15   9         27.65         29.49         4.98 o                         
  -4  15   9        191.12        164.26        12.24 o                         
  -3  15   9         32.38         39.97         8.59 o                         
  -2  15   9        283.62        296.96        10.00 o                         
  -1  15   9         21.93         23.68         4.12 o                         
   0  15   9          2.83          8.37         3.04 o                         
   1  15   9         23.62         23.93         3.51 o                         
   2  15   9        268.24        283.24         8.46 o                         
   3  15   9         23.63         19.25         4.11 o                         
   4  15   9        183.96        192.76         7.76 o                         
   5  15   9         26.03         27.54         4.74 o                         
   6  15   9        175.61        171.93         9.16 o                         
  -5  16   9         64.41         63.65         8.60 o                         
  -4  16   9        196.98        184.21        12.06 o                         
  -3  16   9         79.49         81.28         9.48 o                         
  -2  16   9         25.61         24.14         6.22 o                         
  -1  16   9        136.45        136.52         9.07 o                         
   0  16   9        570.21        556.45        15.87 o                         
   1  16   9        131.37        137.42         7.97 o                         
   2  16   9         28.71         29.08         4.64 o                         
   3  16   9         84.15         72.32         6.20 o                         
   4  16   9        193.99        176.77        10.65 o                         
   5  16   9         66.71         53.62         7.09 o                         
  -4  17   9         88.27         78.23        12.75 o                         
  -3  17   9         76.12         77.82         9.01 o                         
  -2  17   9        106.96        110.84         9.28 o                         
  -1  17   9         91.91         92.48         9.82 o                         
   0  17   9          5.01          5.56         4.61 o                         
   1  17   9         90.21        109.89         9.13 o                         
   2  17   9        108.01         95.62         8.17 o                         
   3  17   9         73.75         74.43         7.37 o                         
   4  17   9         84.11         71.88        16.53 o                         
  -1  18   9         31.61         27.29        10.02 o                         
   0  18   9        235.06        214.99        11.65 o                         
   1  18   9         32.10         19.34        13.64 o                         
   0   0  10       4722.89       4832.22        43.03 o                         
   1   0  10       2757.59       2556.48        17.55 o                         
   2   0  10          9.16          7.19         1.69 o                         
   3   0  10       1209.17       1186.41        10.22 o                         
   4   0  10        554.77        591.80         6.27 o                         
   5   0  10        437.66        407.83         5.99 o                         
   6   0  10        184.85        178.40         4.81 o                         
   7   0  10        140.16        160.01         6.28 o                         
   8   0  10          1.92          5.36         2.76 o                         
   9   0  10         12.91          7.69         3.70 o                         
  10   0  10        384.92        404.71        11.16 o                         
  11   0  10         95.47         77.66         7.44 o                         
 -11   1  10         29.63         25.84         5.40 o                         
 -10   1  10        234.26        251.55         9.94 o                         
  -9   1  10        191.05        198.29         8.40 o                         
  -8   1  10         38.15         34.78         4.36 o                         
  -7   1  10        306.53        303.78         8.78 o                         
  -6   1  10       2133.21       2127.92        20.64 o                         
  -5   1  10        379.54        383.22         5.71 o                         
  -4   1  10       1339.15       1307.24        12.24 o                         
  -3   1  10        867.42        838.98         9.04 o                         
  -2   1  10       5229.66       5137.95        32.72 o                         
  -1   1  10        306.37        330.15         5.09 o                         
   0   1  10       2922.23       2941.04        20.01 o                         
   1   1  10        241.60        255.91         5.93 o                         
   2   1  10       5305.81       5211.15        33.20 o                         
   3   1  10        778.73        742.82         7.59 o                         
   4   1  10       1254.84       1238.71        10.90 o                         
   5   1  10        323.70        322.92         5.64 o                         
   6   1  10       2167.71       2147.60        21.34 o                         
   7   1  10        339.51        325.00         9.48 o                         
   8   1  10         31.60         32.79         3.69 o                         
   9   1  10        175.11        179.40         8.38 o                         
  10   1  10        250.39        279.60         9.45 o                         
  11   1  10         39.04         35.97         5.61 o                         
 -11   2  10        159.52        177.08        10.23 o                         
 -10   2  10         74.59         65.17         6.12 o                         
  -9   2  10        306.89        312.42        10.00 o                         
  -8   2  10        162.75        148.75         6.25 o                         
  -7   2  10        149.88        158.75         6.30 o                         
  -6   2  10        596.69        565.94        12.38 o                         
  -5   2  10       1644.10       1599.88        15.92 o                         
  -4   2  10        203.80        206.53         4.90 o                         
  -3   2  10         33.93         41.29         3.20 o                         
  -2   2  10       4370.14       4228.62        28.35 o                         
  -1   2  10        266.38        298.15         4.93 o                         
   0   2  10       1336.97       1323.24        10.21 o                         
   1   2  10        400.79        442.77         6.99 o                         
   2   2  10       4321.47       4220.03        27.78 o                         
   3   2  10         48.10         60.07         2.11 o                         
   4   2  10        232.76        236.30         4.76 o                         
   5   2  10       1637.01       1582.36        15.12 o                         
   6   2  10        540.66        510.52        10.28 o                         
   7   2  10        131.68        133.62         7.32 o                         
   8   2  10        155.77        143.98         7.20 o                         
   9   2  10        291.98        299.11        10.47 o                         
  10   2  10         69.50         68.39         5.54 o                         
  11   2  10        146.15        135.19         8.83 o                         
 -11   3  10         93.57         64.55         7.50 o                         
 -10   3  10        141.34        140.37         8.62 o                         
  -9   3  10         96.22         94.28         6.94 o                         
  -8   3  10         35.85         27.96         3.24 o                         
  -7   3  10       2007.37       1995.48        23.60 o                         
  -6   3  10         89.86         94.70         4.87 o                         
  -5   3  10       1008.66        970.60        11.53 o                         
  -4   3  10        130.71        147.72         5.46 o                         
  -3   3  10       8463.78       8301.95        55.14 o                         
  -2   3  10        598.32        628.29         9.91 o                         
  -1   3  10       7663.96       7538.21        47.20 o                         
   0   3  10          7.16         15.31         1.95 o                         
   1   3  10       7490.21       7398.20        44.28 o                         
   2   3  10        572.41        575.88         7.83 o                         
   3   3  10       8337.87       8241.23        50.62 o                         
   4   3  10         93.58        113.82         2.53 o                         
   5   3  10        969.03        938.96        10.19 o                         
   6   3  10         94.90        102.47         4.79 o                         
   7   3  10       2007.70       1981.50        22.85 o                         
   8   3  10         29.53         18.62         2.77 o                         
   9   3  10         98.65         99.14         7.36 o                         
  10   3  10        155.46        147.49         8.81 o                         
  11   3  10         97.37         88.99         8.03 o                         
 -11   4  10         23.70         16.89         5.59 o                         
 -10   4  10         44.18         42.15         5.68 o                         
  -9   4  10        246.07        262.76         9.82 o                         
  -8   4  10        107.59        115.36         5.22 o                         
  -7   4  10        329.66        325.32         8.38 o                         
  -6   4  10        580.79        584.24         9.52 o                         
  -5   4  10       2112.16       2074.70        21.94 o                         
  -4   4  10        390.85        399.89         6.66 o                         
  -3   4  10        866.70        864.82        10.15 o                         
  -2   4  10       1854.12       1807.03        15.43 o                         
  -1   4  10       4308.34       4152.39        28.27 o                         
   0   4  10         59.80         77.69         2.51 o                         
   1   4  10       4420.08       4248.64        28.17 o                         
   2   4  10       1963.89       1920.94        13.87 o                         
   3   4  10        896.21        908.42         8.21 o                         
   4   4  10        390.76        394.64         5.26 o                         
   5   4  10       2153.96       2162.05        20.03 o                         
   6   4  10        607.69        612.75        10.54 o                         
   7   4  10        362.59        360.67         8.84 o                         
   8   4  10        104.24        107.45         5.20 o                         
   9   4  10        208.42        222.84         9.05 o                         
  10   4  10         52.49         45.94         5.69 o                         
  11   4  10         20.48         16.80         5.30 o                         
 -11   5  10        209.70        176.20        10.87 o                         
 -10   5  10        481.16        493.57        15.47 o                         
  -9   5  10         99.63        109.85         7.99 o                         
  -8   5  10        103.30        108.60         5.92 o                         
  -7   5  10       1126.40       1114.71        19.43 o                         
  -6   5  10       1150.26       1178.05        15.62 o                         
  -5   5  10         34.32         41.48         3.88 o                         
  -4   5  10        754.08        770.07        10.52 o                         
  -3   5  10        883.07        850.98        10.52 o                         
  -2   5  10       1772.01       1820.56        15.30 o                         
  -1   5  10         90.52         84.66         3.08 o                         
   0   5  10       1541.56       1683.60        19.32 o                         
   1   5  10        115.71        105.11         2.88 o                         
   2   5  10       1767.30       1829.30        13.66 o                         
   3   5  10        869.51        866.94        10.62 o                         
   4   5  10        829.85        839.00         8.88 o                         
   5   5  10         43.99         38.42         3.25 o                         
   6   5  10       1149.65       1150.49        18.57 o                         
   7   5  10       1165.59       1140.96        16.75 o                         
   8   5  10        111.97        113.04         6.28 o                         
   9   5  10        118.86        124.28         7.66 o                         
  10   5  10        491.82        506.73        14.02 o                         
  11   5  10        215.86        190.51        12.11 o                         
 -11   6  10        101.16         91.46         8.97 o                         
 -10   6  10        163.81        156.27        10.29 o                         
  -9   6  10         46.08         42.76         5.90 o                         
  -8   6  10         24.33         19.98         4.63 o                         
  -7   6  10        934.53        930.53        15.85 o                         
  -6   6  10         97.47        112.85         5.50 o                         
  -5   6  10        379.63        416.67         7.78 o                         
  -4   6  10        480.47        465.82         8.92 o                         
  -3   6  10        446.28        438.91         7.10 o                         
  -2   6  10        200.06        204.57         6.79 o                         
  -1   6  10        109.19        128.39         5.29 o                         
   0   6  10        394.53        417.15         5.81 o                         
   1   6  10        143.85        158.20         2.61 o                         
   2   6  10        183.53        180.58         3.57 o                         
   3   6  10        447.70        437.42         5.28 o                         
   4   6  10        411.13        399.16         5.84 o                         
   5   6  10        401.48        456.90         8.42 o                         
   6   6  10         96.92        107.74         5.96 o                         
   7   6  10        991.38        983.55        16.13 o                         
   8   6  10         15.79         17.81         3.79 o                         
   9   6  10         39.34         35.26         4.65 o                         
  10   6  10        177.98        193.95         9.33 o                         
  11   6  10        106.18         88.22         9.00 o                         
 -10   7  10         69.06         56.24         6.92 o                         
  -9   7  10          1.67         -3.86         3.86 o                         
  -8   7  10         13.02         13.70         4.44 o                         
  -7   7  10        207.51        199.26         7.29 o                         
  -6   7  10        444.21        454.11         9.14 o                         
  -5   7  10        191.44        176.82         5.02 o                         
  -4   7  10         50.79         57.02         3.41 o                         
  -3   7  10        820.93        832.11        11.57 o                         
  -2   7  10        758.24        788.32        11.98 o                         
  -1   7  10        883.98        880.27        10.73 o                         
   0   7  10        528.56        572.09        13.99 o                         
   1   7  10        966.02        943.65         9.49 o                         
   2   7  10        826.12        844.61         8.20 o                         
   3   7  10        844.72        845.53         9.07 o                         
   4   7  10         64.73         61.15         3.42 o                         
   5   7  10        235.01        218.80         5.22 o                         
   6   7  10        529.81        564.83        10.80 o                         
   7   7  10        221.58        234.55         7.60 o                         
   8   7  10          5.17         11.79         3.54 o                         
   9   7  10          5.20          3.74         3.47 o                         
  10   7  10         70.12         74.12         6.74 o                         
 -10   8  10         15.23         13.94         6.24 o                         
  -9   8  10         95.24         83.10         7.20 o                         
  -8   8  10         41.18         41.24         5.17 o                         
  -7   8  10        259.81        275.88        10.52 o                         
  -6   8  10        363.26        352.01         9.76 o                         
  -5   8  10        437.20        405.73         8.30 o                         
  -4   8  10        650.57        605.43         9.69 o                         
  -3   8  10        751.71        772.65        11.04 o                         
  -2   8  10       4173.75       4155.30        41.53 o                         
  -1   8  10       1127.65       1126.17        13.98 o                         
   0   8  10        113.04        120.33         3.22 o                         
   1   8  10       1063.70       1049.68        10.86 o                         
   2   8  10       4034.39       4002.35        32.38 o                         
   3   8  10        677.23        651.80         7.67 o                         
   4   8  10        557.04        522.61         7.20 o                         
   5   8  10        386.95        362.09         7.12 o                         
   6   8  10        315.66        315.82         7.78 o                         
   7   8  10        235.32        244.64        10.23 o                         
   8   8  10         34.64         28.42         4.98 o                         
   9   8  10         91.38         84.27         6.40 o                         
  10   8  10         22.49         29.07         6.47 o                         
 -10   9  10        101.55        113.44         9.80 o                         
  -9   9  10          9.02          8.11         5.50 o                         
  -8   9  10         99.05        121.49        10.59 o                         
  -7   9  10        299.52        323.21        13.29 o                         
  -6   9  10        785.12        755.52        13.68 o                         
  -5   9  10        509.25        521.01        10.23 o                         
  -4   9  10         48.83         59.61         3.91 o                         
  -3   9  10       1982.27       1973.12        23.55 o                         
  -2   9  10        929.15        946.97        12.82 o                         
  -1   9  10       1715.14       1697.04        19.47 o                         
   0   9  10          1.33          3.73         1.63 o                         
   1   9  10       1642.79       1623.89        16.53 o                         
   2   9  10        919.50        934.80        11.11 o                         
   3   9  10       2046.10       2024.90        19.08 o                         
   4   9  10         33.00         33.10         2.54 o                         
   5   9  10        493.59        462.79        10.77 o                         
   6   9  10        779.52        773.23        11.56 o                         
   7   9  10        314.52        318.72         8.91 o                         
   8   9  10         85.34         77.95         6.79 o                         
   9   9  10         10.50          9.92         4.32 o                         
  10   9  10         99.98         80.15        12.16 o                         
  -9  10  10        337.26        336.62        15.40 o                         
  -8  10  10         25.50         22.79         5.43 o                         
  -7  10  10        260.51        258.18        11.37 o                         
  -6  10  10        244.24        263.97         9.25 o                         
  -5  10  10       1219.87       1203.66        20.28 o                         
  -4  10  10        244.53        230.47         7.68 o                         
  -3  10  10        455.10        433.26        12.64 o                         
  -2  10  10       1758.83       1743.49        20.58 o                         
  -1  10  10       1900.68       1912.06        20.96 o                         
   0  10  10        286.09        268.48         5.67 o                         
   1  10  10       1878.38       1866.12        22.05 o                         
   2  10  10       1776.68       1793.35        19.73 o                         
   3  10  10        486.24        485.18         7.92 o                         
   4  10  10        254.25        230.81         5.34 o                         
   5  10  10       1162.64       1142.58        15.08 o                         
   6  10  10        287.87        289.19         8.22 o                         
   7  10  10        258.28        256.18         8.81 o                         
   8  10  10         33.34         34.94         4.61 o                         
   9  10  10        309.96        328.38        14.13 o                         
  -9  11  10         26.23         38.41         7.33 o                         
  -8  11  10        115.94        112.80        10.26 o                         
  -7  11  10        268.48        267.56        13.37 o                         
  -6  11  10        445.35        423.47        12.30 o                         
  -5  11  10         42.25         46.25         4.79 o                         
  -4  11  10          0.83          3.30         2.59 o                         
  -3  11  10        382.08        384.99         9.03 o                         
  -2  11  10        585.05        540.30        10.22 o                         
  -1  11  10        242.86        246.11         7.43 o                         
   0  11  10        191.78        188.14         5.62 o                         
   1  11  10        218.16        230.74         5.08 o                         
   2  11  10        571.42        570.51         8.12 o                         
   3  11  10        398.34        391.40         8.82 o                         
   4  11  10          2.14          7.24         2.02 o                         
   5  11  10         44.12         49.21         5.19 o                         
   6  11  10        435.70        438.69        11.11 o                         
   7  11  10        289.41        278.48         9.09 o                         
   8  11  10        131.63        120.08         7.09 o                         
   9  11  10         32.63         34.44         6.35 o                         
  -8  12  10        121.44        119.53        12.03 o                         
  -7  12  10        292.17        274.92        13.23 o                         
  -6  12  10         21.71         18.31         4.98 o                         
  -5  12  10         16.63         20.25         4.38 o                         
  -4  12  10        241.27        254.78         8.88 o                         
  -3  12  10        162.51        153.89         6.02 o                         
  -2  12  10         67.66         67.50         3.73 o                         
  -1  12  10        106.33        115.10         4.83 o                         
   0  12  10        349.16        359.81        13.70 o                         
   1  12  10        134.62        131.70         4.07 o                         
   2  12  10         76.25         84.25         3.50 o                         
   3  12  10        176.09        163.03         6.15 o                         
   4  12  10        288.22        272.12         7.84 o                         
   5  12  10         29.44         41.29         5.33 o                         
   6  12  10         16.03         26.12         4.50 o                         
   7  12  10        273.14        292.50        10.95 o                         
   8  12  10        133.24        131.31         9.84 o                         
  -8  13  10         98.61         91.32        10.47 o                         
  -7  13  10         52.64         50.49         8.76 o                         
  -6  13  10         40.20         29.36         5.50 o                         
  -5  13  10         33.81         36.45         5.25 o                         
  -4  13  10         55.92         50.58         5.06 o                         
  -3  13  10        372.21        363.40        10.62 o                         
  -2  13  10         41.30         48.72         3.37 o                         
  -1  13  10        225.68        205.64         7.51 o                         
   0  13  10         36.19         45.73         3.97 o                         
   1  13  10        241.59        233.76         5.71 o                         
   2  13  10         19.64         20.08         2.28 o                         
   3  13  10        373.37        387.95        10.15 o                         
   4  13  10         69.93         66.87         4.57 o                         
   5  13  10         44.52         40.48         3.94 o                         
   6  13  10         23.94         17.12         4.17 o                         
   7  13  10         52.82         54.71         6.33 o                         
   8  13  10        114.15         96.53        11.76 o                         
  -7  14  10        264.10        279.23        16.13 o                         
  -6  14  10         50.26         52.22         6.96 o                         
  -5  14  10        125.39        126.32         8.05 o                         
  -4  14  10         43.45         48.77         5.70 o                         
  -3  14  10         31.58         30.99         4.05 o                         
  -2  14  10        239.59        229.67         7.68 o                         
  -1  14  10        372.84        384.67        12.63 o                         
   0  14  10        254.76        240.58        10.19 o                         
   1  14  10        347.22        347.87        10.56 o                         
   2  14  10        239.59        249.77         6.94 o                         
   3  14  10         26.47         21.07         3.50 o                         
   4  14  10         64.41         70.24         5.23 o                         
   5  14  10        107.18        107.52         6.28 o                         
   6  14  10         38.24         26.51         6.56 o                         
   7  14  10        248.85        262.36        12.57 o                         
  -6  15  10         62.91         52.73         7.57 o                         
  -5  15  10         12.29         12.72         4.49 o                         
  -4  15  10         93.36         92.55         6.95 o                         
  -3  15  10        584.68        596.49        15.46 o                         
  -2  15  10         10.30          3.53         3.58 o                         
  -1  15  10        308.73        297.48        12.18 o                         
   0  15  10        131.23        143.34         8.98 o                         
   1  15  10        283.72        293.16        10.00 o                         
   2  15  10         13.25         13.31         3.45 o                         
   3  15  10        631.56        652.11        14.51 o                         
   4  15  10         87.26         98.46         6.16 o                         
   5  15  10          7.95          6.51         4.02 o                         
   6  15  10         65.81         48.90         6.84 o                         
  -5  16  10        703.47        666.92        22.09 o                         
  -4  16  10         20.19          4.26         5.46 o                         
  -3  16  10        185.42        201.72        14.16 o                         
  -2  16  10        160.62        140.94        13.10 o                         
  -1  16  10        863.54        896.58        21.79 o                         
   0  16  10         20.38         12.73         4.31 o                         
   1  16  10        831.80        833.50        18.59 o                         
   2  16  10        169.67        172.51         8.80 o                         
   3  16  10        189.90        180.34        11.36 o                         
   4  16  10         17.52         10.76         4.90 o                         
   5  16  10        678.11        650.78        19.66 o                         
  -3  17  10        252.15        255.26        15.19 o                         
  -2  17  10         19.56         13.13         4.73 o                         
  -1  17  10         74.93         82.74         8.62 o                         
   0  17  10          0.93          1.56         3.74 o                         
   1  17  10         58.16         50.66         8.46 o                         
   2  17  10         16.82          8.28         5.09 o                         
   3  17  10        284.61        288.79        12.75 o                         
   1   0  11       3365.06       3096.05        21.22 o                         
   2   0  11       5069.80       4652.79        30.59 o                         
   3   0  11       4612.10       4563.55        30.56 o                         
   4   0  11         56.03         66.47         3.12 o                         
   5   0  11        303.21        349.89         5.52 o                         
   6   0  11       2552.33       2405.22        23.69 o                         
   7   0  11         21.05         29.56         3.04 o                         
   8   0  11         23.07         24.47         3.50 o                         
   9   0  11        624.05        643.90        15.13 o                         
  10   0  11        366.81        364.58        10.39 o                         
  11   0  11        111.90        116.68         8.46 o                         
 -11   1  11          8.40          8.92         4.77 o                         
 -10   1  11        113.99        137.70         8.22 o                         
  -9   1  11         11.06          9.82         3.50 o                         
  -8   1  11        457.90        464.21        10.34 o                         
  -7   1  11       1122.85       1137.14        15.93 o                         
  -6   1  11        880.78        856.89        11.69 o                         
  -5   1  11        375.19        386.01         6.64 o                         
  -4   1  11        751.49        752.97        11.41 o                         
  -3   1  11        592.08        549.19         6.51 o                         
  -2   1  11        650.27        597.61        10.70 o                         
  -1   1  11       1899.62       1781.31        13.31 o                         
   0   1  11        536.34        631.49         5.95 o                         
   1   1  11       1901.03       1767.65        13.66 o                         
   2   1  11        619.39        565.65         9.73 o                         
   3   1  11        551.25        509.16         5.63 o                         
   4   1  11        634.95        618.19         8.42 o                         
   5   1  11        349.40        374.93         8.40 o                         
   6   1  11        862.46        833.69        10.82 o                         
   7   1  11       1120.28       1135.21        16.62 o                         
   8   1  11        393.96        393.86        12.12 o                         
   9   1  11         22.44         20.07         4.19 o                         
  10   1  11        111.14        116.28         7.35 o                         
  11   1  11         11.46         20.04         7.24 o                         
 -11   2  11        522.06        517.57        15.49 o                         
 -10   2  11        107.33        108.76         7.34 o                         
  -9   2  11        244.09        259.97         8.75 o                         
  -8   2  11         12.37         16.64         2.99 o                         
  -7   2  11       1438.98       1470.81        18.20 o                         
  -6   2  11        599.98        580.50         8.20 o                         
  -5   2  11       1368.23       1354.17        14.36 o                         
  -4   2  11       1228.40       1232.71        12.67 o                         
  -3   2  11       4218.52       4115.18        29.94 o                         
  -2   2  11       2202.45       2221.47        16.16 o                         
  -1   2  11       3565.96       3499.84        23.24 o                         
   0   2  11      10199.98      10573.97        63.64 o                         
   1   2  11       3582.88       3509.90        23.98 o                         
   2   2  11       2187.43       2196.03        16.96 o                         
   3   2  11       4320.47       4277.95        29.18 o                         
   4   2  11       1257.19       1257.77        11.41 o                         
   5   2  11       1397.98       1383.47        15.77 o                         
   6   2  11        614.15        583.03         9.40 o                         
   7   2  11       1385.27       1404.21        19.56 o                         
   8   2  11          9.49         15.33         3.03 o                         
   9   2  11        251.06        258.83         9.92 o                         
  10   2  11        109.78        119.51         7.15 o                         
  11   2  11        473.65        450.01        14.33 o                         
 -11   3  11        131.93        137.74        10.01 o                         
 -10   3  11        101.75        106.73         8.67 o                         
  -9   3  11        169.08        160.12         8.50 o                         
  -8   3  11        182.29        177.56         6.79 o                         
  -7   3  11        187.28        202.39         6.29 o                         
  -6   3  11        504.61        543.27         8.66 o                         
  -5   3  11       1693.27       1647.04        17.14 o                         
  -4   3  11       1334.61       1300.12        14.17 o                         
  -3   3  11       1259.08       1250.39        13.28 o                         
  -2   3  11        826.33        832.02         8.02 o                         
  -1   3  11       6667.01       6716.16        42.51 o                         
   0   3  11        886.87        944.85        15.40 o                         
   1   3  11       6526.26       6533.73        39.86 o                         
   2   3  11        937.90        946.26         8.42 o                         
   3   3  11       1285.15       1305.29        11.31 o                         
   4   3  11       1335.15       1293.74        12.07 o                         
   5   3  11       1588.93       1526.14        17.74 o                         
   6   3  11        507.27        546.75        10.86 o                         
   7   3  11        174.67        192.96         6.34 o                         
   8   3  11        180.35        167.17         6.00 o                         
   9   3  11        170.01        191.07         8.66 o                         
  10   3  11        111.40        120.10         8.80 o                         
  11   3  11        127.86        128.54         8.73 o                         
 -11   4  11        143.43        118.00         9.15 o                         
 -10   4  11         59.16         50.56         6.76 o                         
  -9   4  11        109.11        100.13         7.91 o                         
  -8   4  11         13.48         14.96         3.90 o                         
  -7   4  11       1059.87        983.97        15.13 o                         
  -6   4  11        769.41        744.07        10.42 o                         
  -5   4  11        109.75        119.56         4.89 o                         
  -4   4  11       2673.46       2659.69        26.45 o                         
  -3   4  11       3055.12       3028.21        26.44 o                         
  -2   4  11       2251.48       2219.24        19.98 o                         
  -1   4  11       2251.08       2241.61        17.00 o                         
   0   4  11      13566.29      13428.16        80.43 o                         
   1   4  11       2300.42       2314.49        16.53 o                         
   2   4  11       2231.73       2239.82        16.28 o                         
   3   4  11       3282.21       3271.08        24.18 o                         
   4   4  11       2674.91       2659.45        21.75 o                         
   5   4  11        134.16        142.34         4.47 o                         
   6   4  11        697.70        674.10        10.91 o                         
   7   4  11       1180.80       1124.73        16.89 o                         
   8   4  11          8.72          8.76         2.88 o                         
   9   4  11        104.81         88.53         6.17 o                         
  10   4  11         57.33         51.14         6.29 o                         
  11   4  11        142.94        113.76         9.07 o                         
 -11   5  11         34.93         34.32         6.31 o                         
 -10   5  11         99.70        112.28         8.88 o                         
  -9   5  11        237.98        276.40        11.13 o                         
  -8   5  11        542.77        543.90        13.61 o                         
  -7   5  11        101.89        106.73         5.61 o                         
  -6   5  11         54.82         50.18         3.80 o                         
  -5   5  11        640.85        614.42         9.62 o                         
  -4   5  11       3021.38       2851.54        28.04 o                         
  -3   5  11       1287.85       1240.65        14.54 o                         
  -2   5  11        559.42        552.27         9.08 o                         
  -1   5  11        725.82        722.75        11.58 o                         
   0   5  11        361.63        393.06         5.28 o                         
   1   5  11        701.14        714.80         9.81 o                         
   2   5  11        589.31        570.57         6.87 o                         
   3   5  11       1348.41       1310.46        13.39 o                         
   4   5  11       3310.11       3156.88        25.41 o                         
   5   5  11        714.53        707.35        10.07 o                         
   6   5  11         83.33         79.93         4.82 o                         
   7   5  11        115.49        110.43         5.78 o                         
   8   5  11        587.69        604.99        16.99 o                         
   9   5  11        260.78        284.36        10.76 o                         
  10   5  11         98.34        105.23         7.81 o                         
  11   5  11         31.02         38.04         6.52 o                         
 -10   6  11        158.36        160.18         9.76 o                         
  -9   6  11        201.58        209.84        10.34 o                         
  -8   6  11        109.44        104.55         8.38 o                         
  -7   6  11         42.15         28.38         3.99 o                         
  -6   6  11       1912.95       1881.29        24.23 o                         
  -5   6  11        127.36        134.38         4.88 o                         
  -4   6  11         14.22         26.60         4.13 o                         
  -3   6  11         11.13         13.74         2.08 o                         
  -2   6  11       3327.02       3275.33        27.83 o                         
  -1   6  11        130.73        118.48         4.35 o                         
   0   6  11       1625.42       1564.41        21.81 o                         
   1   6  11        120.56        114.90         3.69 o                         
   2   6  11       3230.14       3171.40        24.29 o                         
   3   6  11          8.18         16.94         2.48 o                         
   4   6  11         15.05         18.62         3.03 o                         
   5   6  11        111.01        120.34         4.06 o                         
   6   6  11       1787.02       1761.50        22.93 o                         
   7   6  11         48.07         44.08         4.12 o                         
   8   6  11        141.37        129.50         7.97 o                         
   9   6  11        190.53        203.06         9.57 o                         
  10   6  11        160.52        136.82         9.02 o                         
 -10   7  11        270.75        284.05        11.94 o                         
  -9   7  11         24.24         25.80         5.36 o                         
  -8   7  11        170.69        172.74         9.35 o                         
  -7   7  11        543.24        560.07        11.28 o                         
  -6   7  11        515.18        512.25        12.37 o                         
  -5   7  11         69.59         52.99         3.48 o                         
  -4   7  11        319.84        366.41         7.61 o                         
  -3   7  11        635.49        628.25        10.17 o                         
  -2   7  11        624.14        634.65         9.01 o                         
  -1   7  11        155.55        174.62         4.31 o                         
   0   7  11        167.36        167.36         3.57 o                         
   1   7  11        159.08        174.24         3.14 o                         
   2   7  11        613.53        598.83         6.93 o                         
   3   7  11        645.56        640.74         7.64 o                         
   4   7  11        366.82        393.10         5.54 o                         
   5   7  11         72.75         75.09         3.39 o                         
   6   7  11        488.97        502.75        10.20 o                         
   7   7  11        568.91        580.59        12.24 o                         
   8   7  11        173.63        188.95         8.21 o                         
   9   7  11         27.60         33.10         4.92 o                         
  10   7  11        243.24        246.10        12.08 o                         
 -10   8  11         66.61         60.68         7.85 o                         
  -9   8  11         26.29         25.66         6.82 o                         
  -8   8  11         14.44          8.89         3.94 o                         
  -7   8  11        510.76        512.35        12.43 o                         
  -6   8  11       1157.05       1109.56        17.67 o                         
  -5   8  11        165.57        161.38         6.24 o                         
  -4   8  11         41.33         52.22         3.40 o                         
  -3   8  11       2792.90       2723.39        32.29 o                         
  -2   8  11        608.29        682.12        11.34 o                         
  -1   8  11       1851.89       1755.99        24.11 o                         
   0   8  11       1109.92       1056.50        11.51 o                         
   1   8  11       1832.24       1829.69        27.68 o                         
   2   8  11        573.18        584.27         7.17 o                         
   3   8  11       2855.43       2868.32        25.35 o                         
   4   8  11         32.09         39.87         3.58 o                         
   5   8  11        161.25        179.21         5.35 o                         
   6   8  11       1083.21       1079.98        15.60 o                         
   7   8  11        485.70        493.62        11.63 o                         
   8   8  11         24.94         21.13         4.43 o                         
   9   8  11         27.33         19.95         5.35 o                         
  10   8  11         59.26         60.43         6.95 o                         
 -10   9  11         23.60         14.65         5.76 o                         
  -9   9  11         73.65         64.61         8.15 o                         
  -8   9  11         59.13         57.77         7.21 o                         
  -7   9  11         60.30         65.25         7.22 o                         
  -6   9  11         26.35         34.76         4.03 o                         
  -5   9  11        661.03        651.32        12.58 o                         
  -4   9  11          7.24         10.98         2.84 o                         
  -3   9  11        385.18        415.82         9.54 o                         
  -2   9  11        664.37        652.51        11.81 o                         
  -1   9  11        932.69        923.32        12.27 o                         
   0   9  11        266.03        280.78         7.87 o                         
   1   9  11        838.14        831.52        10.45 o                         
   2   9  11        626.60        625.15         8.64 o                         
   3   9  11        381.58        371.03         6.50 o                         
   4   9  11         13.90         15.29         1.96 o                         
   5   9  11        604.40        581.10        11.95 o                         
   6   9  11         21.49          6.76         3.40 o                         
   7   9  11         56.10         76.98         5.23 o                         
   8   9  11         63.39         72.49         5.83 o                         
   9   9  11         74.63         67.27         6.34 o                         
  10   9  11         17.94          7.84         5.53 o                         
  -9  10  11         64.19         51.51         8.39 o                         
  -8  10  11        182.16        182.74        11.01 o                         
  -7  10  11        429.26        460.94        13.38 o                         
  -6  10  11        391.37        415.74        12.05 o                         
  -5  10  11         34.49         31.78         3.96 o                         
  -4  10  11       1148.12       1188.02        19.36 o                         
  -3  10  11        888.95        870.66        14.77 o                         
  -2  10  11        268.41        267.96         6.79 o                         
  -1  10  11        392.92        371.58         7.43 o                         
   0  10  11        841.89        799.05        11.04 o                         
   1  10  11        360.17        371.23         9.21 o                         
   2  10  11        256.98        253.72         6.75 o                         
   3  10  11        965.44        925.27        12.36 o                         
   4  10  11       1135.13       1122.31        14.88 o                         
   5  10  11         43.73         60.47         3.74 o                         
   6  10  11        394.37        426.76        11.89 o                         
   7  10  11        419.03        399.81        10.84 o                         
   8  10  11        170.99        169.50         9.28 o                         
   9  10  11         61.88         59.21         7.25 o                         
  -9  11  11         90.87         97.71         9.66 o                         
  -8  11  11        130.90        108.97         9.72 o                         
  -7  11  11         92.81        106.22         8.37 o                         
  -6  11  11         86.50         74.13         7.24 o                         
  -5  11  11        593.11        617.60        18.07 o                         
  -4  11  11         86.35         84.67         5.25 o                         
  -3  11  11        486.11        477.86        11.25 o                         
  -2  11  11        256.54        260.19         6.80 o                         
  -1  11  11       1596.28       1593.96        20.45 o                         
   0  11  11          1.15         12.36         2.32 o                         
   1  11  11       1584.40       1580.21        21.04 o                         
   2  11  11        272.71        296.88         7.06 o                         
   3  11  11        501.43        484.00        10.13 o                         
   4  11  11        119.74        129.03         5.57 o                         
   5  11  11        628.74        654.46        16.74 o                         
   6  11  11         83.88         79.53         5.82 o                         
   7  11  11         82.15         74.77         6.43 o                         
   8  11  11        156.76        141.99         8.46 o                         
   9  11  11        113.22        120.13        10.15 o                         
  -8  12  11         14.84         13.63         6.23 o                         
  -7  12  11         31.23         27.77         6.50 o                         
  -6  12  11        281.39        298.73        13.02 o                         
  -5  12  11        228.66        235.84        12.96 o                         
  -4  12  11         17.10         25.40         4.54 o                         
  -3  12  11        303.78        302.33         8.59 o                         
  -2  12  11        231.89        258.20         7.86 o                         
  -1  12  11        162.39        175.37         6.25 o                         
   0  12  11         10.58         15.36         2.55 o                         
   1  12  11        140.99        153.46         5.17 o                         
   2  12  11        233.21        236.83         5.61 o                         
   3  12  11        339.62        332.65         7.66 o                         
   4  12  11         11.89         14.47         3.54 o                         
   5  12  11        210.41        227.73         9.78 o                         
   6  12  11        306.37        313.40        12.93 o                         
   7  12  11         39.76         34.41         5.51 o                         
   8  12  11         21.77         14.19         5.63 o                         
  -7  13  11        176.31        164.89        17.28 o                         
  -6  13  11         26.42         25.57         6.03 o                         
  -5  13  11         15.76         15.14         4.61 o                         
  -4  13  11         62.89         72.64         5.97 o                         
  -3  13  11        539.15        536.73        13.13 o                         
  -2  13  11        135.35        143.81         7.64 o                         
  -1  13  11        204.78        204.25         7.41 o                         
   0  13  11         54.73         47.71         4.78 o                         
   1  13  11        198.54        199.42         6.27 o                         
   2  13  11        148.94        162.86         6.22 o                         
   3  13  11        569.62        589.69        13.13 o                         
   4  13  11         48.73         51.35         4.51 o                         
   5  13  11         17.07         10.19         3.98 o                         
   6  13  11         31.28         33.85         5.15 o                         
   7  13  11        198.23        213.32        10.93 o                         
  -7  14  11         71.97         72.48         9.74 o                         
  -6  14  11         56.63         55.51         7.86 o                         
  -5  14  11        127.70        127.81         8.81 o                         
  -4  14  11         28.54         22.43         4.12 o                         
  -3  14  11        245.50        250.23         8.56 o                         
  -2  14  11        283.68        291.29         9.78 o                         
  -1  14  11        480.07        504.44        14.04 o                         
   0  14  11          4.38          7.20         3.54 o                         
   1  14  11        444.75        473.35        12.04 o                         
   2  14  11        250.48        245.35         9.11 o                         
   3  14  11        228.26        236.21         8.06 o                         
   4  14  11         22.30         20.58         4.22 o                         
   5  14  11        113.45        127.62         6.72 o                         
   6  14  11         40.28         41.22         5.17 o                         
   7  14  11         67.96         50.59         6.60 o                         
  -6  15  11         41.87         38.07         6.99 o                         
  -5  15  11         30.27         31.44         6.21 o                         
  -4  15  11        256.00        235.60        10.57 o                         
  -3  15  11         75.14         66.81         6.80 o                         
  -2  15  11         47.92         50.46         5.48 o                         
  -1  15  11        202.18        207.70        10.47 o                         
   0  15  11        205.27        172.32         9.72 o                         
   1  15  11        186.49        188.55         8.43 o                         
   2  15  11         45.46         46.63         4.91 o                         
   3  15  11         86.12         88.09         8.26 o                         
   4  15  11        262.60        225.49         9.68 o                         
   5  15  11         26.76         22.39         5.29 o                         
   6  15  11         43.35         46.83         7.17 o                         
  -5  16  11         28.39         25.26         7.23 o                         
  -4  16  11         34.63         37.23         7.82 o                         
  -3  16  11        213.63        221.88        13.65 o                         
  -2  16  11         52.59         63.80         7.48 o                         
  -1  16  11        116.07        102.39         8.12 o                         
   0  16  11        226.41        246.22        10.79 o                         
   1  16  11        131.73        146.71         8.35 o                         
   2  16  11         52.41         71.07         6.32 o                         
   3  16  11        184.44        193.19         9.40 o                         
   4  16  11         36.49         36.72         6.24 o                         
   5  16  11         29.59         11.09         5.28 o                         
  -3  17  11        109.00         97.47         9.47 o                         
  -2  17  11         92.78         83.72         8.14 o                         
  -1  17  11        193.88        179.70        10.33 o                         
   0  17  11          7.26         13.05         4.72 o                         
   1  17  11        212.82        210.43        10.65 o                         
   2  17  11         88.15         77.55         7.83 o                         
   3  17  11        100.89        105.06         9.80 o                         
   0   0  12        426.55        496.74         8.81 o                         
   1   0  12         39.74         40.53         3.05 o                         
   2   0  12        228.13        233.67         3.55 o                         
   3   0  12        459.84        474.69         6.60 o                         
   4   0  12         43.69         43.67         3.10 o                         
   5   0  12         93.60        120.63         3.99 o                         
   6   0  12        213.28        237.50         5.80 o                         
   7   0  12        980.50        987.63        14.23 o                         
   8   0  12         18.57         13.36         3.34 o                         
   9   0  12        296.98        324.21        10.75 o                         
  10   0  12        117.48        128.52         6.83 o                         
  11   0  12        210.12        204.62         9.87 o                         
 -11   1  12         61.03         74.58         7.64 o                         
 -10   1  12        252.74        251.70        10.82 o                         
  -9   1  12        343.03        361.45        10.35 o                         
  -8   1  12         17.63         12.68         3.53 o                         
  -7   1  12        289.67        276.62        10.83 o                         
  -6   1  12       1056.81       1029.44        12.72 o                         
  -5   1  12        853.64        802.58         9.69 o                         
  -4   1  12        100.24        114.53         4.52 o                         
  -3   1  12        532.55        546.20         8.43 o                         
  -2   1  12       5461.55       5289.73        33.72 o                         
  -1   1  12       1552.47       1575.58        12.01 o                         
   0   1  12        404.23        399.78         4.52 o                         
   1   1  12       1517.03       1541.94        12.70 o                         
   2   1  12       5515.79       5303.90        34.83 o                         
   3   1  12        564.39        587.12         6.10 o                         
   4   1  12         86.40         99.39         3.49 o                         
   5   1  12        691.63        654.94         8.95 o                         
   6   1  12       1027.92       1010.67        13.12 o                         
   7   1  12        287.91        290.70         7.36 o                         
   8   1  12         23.87         21.06         3.66 o                         
   9   1  12        279.07        278.85        10.12 o                         
  10   1  12        244.94        258.58        10.46 o                         
  11   1  12         62.44         62.88         6.70 o                         
 -11   2  12         32.47         30.67         6.02 o                         
 -10   2  12        268.55        261.67        10.10 o                         
  -9   2  12         83.45         90.85         6.50 o                         
  -8   2  12        206.33        207.74         6.49 o                         
  -7   2  12        657.58        657.90        10.83 o                         
  -6   2  12       1259.86       1260.09        14.27 o                         
  -5   2  12        139.60        136.38         4.85 o                         
  -4   2  12       1212.41       1160.93        13.18 o                         
  -3   2  12        691.48        672.33         7.26 o                         
  -2   2  12      11141.06      11082.81        64.92 o                         
  -1   2  12          1.32          9.30         1.73 o                         
   0   2  12          1.03          7.78         1.84 o                         
   1   2  12          6.76         19.48         2.74 o                         
   2   2  12      10982.34      10797.33        65.88 o                         
   3   2  12        659.55        645.01         7.19 o                         
   4   2  12       1152.40       1112.21        10.88 o                         
   5   2  12        126.74        119.75         3.88 o                         
   6   2  12       1139.65       1119.26        16.41 o                         
   7   2  12        627.21        619.21        11.78 o                         
   8   2  12        182.96        171.09         6.99 o                         
   9   2  12         74.44         81.92         6.78 o                         
  10   2  12        235.68        238.89         9.89 o                         
  11   2  12         32.94         52.90         6.74 o                         
 -11   3  12        147.75        128.07        10.11 o                         
 -10   3  12        329.87        324.57        11.65 o                         
  -9   3  12          7.70         10.57         4.04 o                         
  -8   3  12         91.39         86.24         5.67 o                         
  -7   3  12        287.42        293.52         7.55 o                         
  -6   3  12       1351.63       1325.47        15.33 o                         
  -5   3  12        277.46        242.21         6.03 o                         
  -4   3  12       1623.42       1614.73        18.01 o                         
  -3   3  12        442.78        465.10         7.24 o                         
  -2   3  12        691.25        742.78        10.99 o                         
  -1   3  12        336.84        312.00         6.53 o                         
   0   3  12       2717.15       2558.54        19.50 o                         
   1   3  12        368.14        354.22         7.45 o                         
   2   3  12        665.79        633.45         9.67 o                         
   3   3  12        419.49        444.25         6.30 o                         
   4   3  12       1648.47       1656.91        15.41 o                         
   5   3  12        276.45        263.01         5.52 o                         
   6   3  12       1322.97       1297.46        15.46 o                         
   7   3  12        264.05        265.48         8.04 o                         
   8   3  12         84.00         81.25         5.46 o                         
   9   3  12          8.15         16.15         4.03 o                         
  10   3  12        337.47        358.60        11.65 o                         
  11   3  12        161.48        149.12         8.63 o                         
 -11   4  12          5.48         -2.55         5.09 o                         
 -10   4  12         98.76        106.88         8.43 o                         
  -9   4  12        111.31        130.76         8.56 o                         
  -8   4  12        210.88        196.78         7.49 o                         
  -7   4  12         23.37         15.61         2.73 o                         
  -6   4  12       1743.79       1768.87        20.81 o                         
  -5   4  12       1278.15       1283.34        15.26 o                         
  -4   4  12        259.13        265.23         6.41 o                         
  -3   4  12        264.55        245.05         9.56 o                         
  -2   4  12       7337.84       7398.85        51.18 o                         
  -1   4  12       1520.59       1446.48        14.28 o                         
   0   4  12       1896.57       1924.17        14.43 o                         
   1   4  12       1584.17       1546.74        16.06 o                         
   2   4  12       7211.74       7197.30        44.88 o                         
   3   4  12        231.24        224.73         5.79 o                         
   4   4  12        306.29        336.52         6.49 o                         
   5   4  12       1376.51       1390.91        14.81 o                         
   6   4  12       1775.36       1768.75        21.45 o                         
   7   4  12         29.64         21.72         3.22 o                         
   8   4  12        248.25        229.10         7.47 o                         
   9   4  12        122.84        135.98         7.54 o                         
  10   4  12        113.32        124.78         8.49 o                         
  11   4  12          8.43          3.97         5.14 o                         
 -11   5  12         37.92         27.81         6.34 o                         
 -10   5  12         95.18         93.50         7.96 o                         
  -9   5  12        163.88        145.76         9.20 o                         
  -8   5  12         46.69         35.79         5.02 o                         
  -7   5  12          8.79         10.75         2.91 o                         
  -6   5  12       1282.32       1275.11        17.66 o                         
  -5   5  12       1131.95       1063.97        14.01 o                         
  -4   5  12        215.18        232.42         6.87 o                         
  -3   5  12         67.64         74.62         3.83 o                         
  -2   5  12       1574.93       1471.48        15.03 o                         
  -1   5  12         26.26         37.30         3.08 o                         
   0   5  12          1.79         16.60         3.15 o                         
   1   5  12         10.06         12.04         3.09 o                         
   2   5  12       1582.54       1539.04        16.24 o                         
   3   5  12         58.91         68.87         3.21 o                         
   4   5  12        164.27        171.66         4.28 o                         
   5   5  12       1127.87       1043.28        12.64 o                         
   6   5  12       1308.47       1322.13        17.61 o                         
   7   5  12          3.68         14.50         2.94 o                         
   8   5  12         47.17         49.30         5.30 o                         
   9   5  12        191.60        204.79        10.06 o                         
  10   5  12         97.96        102.50         7.76 o                         
  11   5  12         43.24         28.77         6.66 o                         
 -10   6  12         51.57         48.49         6.38 o                         
  -9   6  12         17.49         17.67         4.92 o                         
  -8   6  12         11.79          6.68         3.96 o                         
  -7   6  12        484.59        468.17        11.50 o                         
  -6   6  12        420.58        429.37         9.13 o                         
  -5   6  12        379.07        388.49         7.80 o                         
  -4   6  12        373.97        364.48         7.17 o                         
  -3   6  12       1210.68       1240.60        16.40 o                         
  -2   6  12        745.55        717.05         9.08 o                         
  -1   6  12       1866.90       1857.72        17.29 o                         
   0   6  12        744.82        718.10         8.93 o                         
   1   6  12       1699.09       1641.02        17.38 o                         
   2   6  12        757.66        756.29         9.67 o                         
   3   6  12       1359.10       1275.46        14.57 o                         
   4   6  12        338.02        326.71         6.83 o                         
   5   6  12        359.19        368.08         7.07 o                         
   6   6  12        425.08        436.53         8.96 o                         
   7   6  12        585.07        592.47        12.83 o                         
   8   6  12         14.25         18.59         4.33 o                         
   9   6  12         17.88         18.11         4.64 o                         
  10   6  12         51.45         61.95         6.49 o                         
 -10   7  12         42.11         35.11         6.92 o                         
  -9   7  12        292.79        320.80        11.64 o                         
  -8   7  12         73.59         74.09         6.33 o                         
  -7   7  12        107.94         97.53         5.87 o                         
  -6   7  12        750.20        726.45        16.34 o                         
  -5   7  12       1036.09       1048.10        18.20 o                         
  -4   7  12         66.43         66.55         4.22 o                         
  -3   7  12        109.68        109.20         5.19 o                         
  -2   7  12       4858.69       4876.33        45.06 o                         
  -1   7  12        553.67        549.48         8.41 o                         
   0   7  12       1358.29       1385.99        13.97 o                         
   1   7  12        421.00        394.42         5.18 o                         
   2   7  12       4862.62       4791.14        40.23 o                         
   3   7  12        132.37        143.84         4.64 o                         
   4   7  12         75.01         73.57         2.51 o                         
   5   7  12        923.64        880.52        11.32 o                         
   6   7  12        786.07        781.56        13.44 o                         
   7   7  12        115.68        109.10         6.11 o                         
   8   7  12         66.76         79.88         6.49 o                         
   9   7  12        264.00        290.53        10.79 o                         
  10   7  12         38.75         39.91         6.60 o                         
 -10   8  12        132.91        123.12        10.80 o                         
  -9   8  12         23.68         10.49         4.85 o                         
  -8   8  12        477.21        485.16        14.03 o                         
  -7   8  12         78.78         77.91         5.37 o                         
  -6   8  12        867.34        891.03        16.37 o                         
  -5   8  12         61.33         66.34         4.53 o                         
  -4   8  12        664.07        658.79        12.53 o                         
  -3   8  12        283.46        280.51         8.04 o                         
  -2   8  12        559.18        545.29         9.21 o                         
  -1   8  12        494.52        471.11         8.01 o                         
   0   8  12         70.82         65.27         2.77 o                         
   1   8  12        454.79        411.36         6.37 o                         
   2   8  12        536.59        494.80         7.68 o                         
   3   8  12        302.93        285.73         6.46 o                         
   4   8  12        640.26        627.89         8.67 o                         
   5   8  12         55.01         66.47         3.22 o                         
   6   8  12        836.62        833.82        13.71 o                         
   7   8  12         80.83         94.06         6.83 o                         
   8   8  12        469.12        514.00        13.10 o                         
   9   8  12         19.01         13.56         4.25 o                         
  10   8  12        120.87        103.76         8.35 o                         
  -9   9  12         35.14         29.65         9.37 o                         
  -8   9  12         14.83         18.56         5.30 o                         
  -7   9  12        143.77        123.21         9.13 o                         
  -6   9  12        267.41        260.28        10.76 o                         
  -5   9  12         41.81         57.98         5.29 o                         
  -4   9  12       1177.88       1179.60        18.63 o                         
  -3   9  12        242.25        253.40         7.86 o                         
  -2   9  12        294.78        268.38         8.25 o                         
  -1   9  12        163.20        172.60         4.46 o                         
   0   9  12       8925.53       8747.33        69.65 o                         
   1   9  12        199.68        195.66         4.75 o                         
   2   9  12        282.51        254.28        10.16 o                         
   3   9  12        220.55        210.69         6.86 o                         
   4   9  12       1183.60       1192.87        14.10 o                         
   5   9  12         42.89         44.17         3.41 o                         
   6   9  12        235.05        241.88         7.03 o                         
   7   9  12        144.91        142.11         7.06 o                         
   8   9  12          7.54          8.60         3.40 o                         
   9   9  12         28.61         24.62         5.01 o                         
  -9  10  12         17.79         14.97         5.65 o                         
  -8  10  12        215.91        201.36        11.65 o                         
  -7  10  12          5.27          4.01         3.76 o                         
  -6  10  12        404.22        382.42        11.42 o                         
  -5  10  12        163.28        163.06         7.99 o                         
  -4  10  12        599.37        541.35        12.92 o                         
  -3  10  12          5.26          6.48         2.87 o                         
  -2  10  12        967.84        971.16        15.31 o                         
  -1  10  12        478.98        464.10         9.05 o                         
   0  10  12         54.86         63.16         3.64 o                         
   1  10  12        531.75        529.67        10.55 o                         
   2  10  12        965.64        945.95        14.08 o                         
   3  10  12          7.12         10.30         1.78 o                         
   4  10  12        624.82        599.16         9.55 o                         
   5  10  12        178.95        193.70         7.10 o                         
   6  10  12        390.00        368.44        10.13 o                         
   7  10  12          6.24         10.85         3.40 o                         
   8  10  12        238.16        220.91         9.46 o                         
   9  10  12         20.69          9.48         4.63 o                         
  -9  11  12        191.01        104.89        23.56 o                         
  -8  11  12         27.85         29.79         5.80 o                         
  -7  11  12        148.31        130.25        11.06 o                         
  -6  11  12        116.76        119.95         9.60 o                         
  -5  11  12        289.30        316.12        14.48 o                         
  -4  11  12        168.01        172.34         8.03 o                         
  -3  11  12         28.86         22.60         4.31 o                         
  -2  11  12        122.38        120.07         7.16 o                         
  -1  11  12        281.68        273.36         8.53 o                         
   0  11  12        838.69        813.54        13.45 o                         
   1  11  12        241.54        234.26         6.29 o                         
   2  11  12        109.32        126.05         5.13 o                         
   3  11  12         33.42         39.56         2.83 o                         
   4  11  12        170.76        171.93         6.23 o                         
   5  11  12        249.34        253.23        10.22 o                         
   6  11  12         92.92         83.05         5.38 o                         
   7  11  12        151.34        128.44         9.37 o                         
   8  11  12         36.36         33.00         5.19 o                         
  -8  12  12         74.54         51.58         8.88 o                         
  -7  12  12        148.66        156.62        11.82 o                         
  -6  12  12        157.24        156.07        11.02 o                         
  -5  12  12         98.53        111.54         9.17 o                         
  -4  12  12        214.59        214.96        10.62 o                         
  -3  12  12        760.48        774.36        16.78 o                         
  -2  12  12          4.87          7.75         3.19 o                         
  -1  12  12        602.88        618.18        14.36 o                         
   0  12  12          1.18         11.98         2.71 o                         
   1  12  12        545.49        535.22        10.16 o                         
   2  12  12          2.17          5.86         2.23 o                         
   3  12  12        844.18        842.34        16.45 o                         
   4  12  12        231.27        250.31         8.62 o                         
   5  12  12         91.14         94.38         7.37 o                         
   6  12  12        162.22        165.56         7.90 o                         
   7  12  12        193.32        197.94        10.36 o                         
   8  12  12         86.39         78.07         8.17 o                         
  -7  13  12          7.71          6.49         6.09 o                         
  -6  13  12         71.27         87.21         8.40 o                         
  -5  13  12        587.48        576.33        16.67 o                         
  -4  13  12         32.58         31.34         5.62 o                         
  -3  13  12        267.55        267.92        10.48 o                         
  -2  13  12        531.19        514.60        13.86 o                         
  -1  13  12        388.39        392.49        12.17 o                         
   0  13  12         93.51         98.31         6.91 o                         
   1  13  12        334.09        344.87        10.41 o                         
   2  13  12        540.39        554.13        12.04 o                         
   3  13  12        298.55        304.67        10.50 o                         
   4  13  12         35.76         44.82         4.64 o                         
   5  13  12        561.23        548.53        13.96 o                         
   6  13  12         63.04         72.11         7.01 o                         
   7  13  12          8.82         -0.46         4.88 o                         
  -6  14  12         33.51         25.83         5.60 o                         
  -5  14  12        136.67        123.63         9.94 o                         
  -4  14  12        220.05        223.50        10.84 o                         
  -3  14  12          1.06         -1.24         3.46 o                         
  -2  14  12        108.25        116.22         8.17 o                         
  -1  14  12        203.53        196.45         9.16 o                         
   0  14  12        175.36        192.42        11.50 o                         
   1  14  12        167.15        174.71         8.61 o                         
   2  14  12        112.60        126.46         6.11 o                         
   3  14  12          6.17          4.72         3.44 o                         
   4  14  12        217.99        213.88         8.04 o                         
   5  14  12        125.38        118.21         6.73 o                         
   6  14  12         22.46         27.04         5.61 o                         
  -6  15  12         51.68         52.21        13.00 o                         
  -5  15  12        180.12        192.37        11.50 o                         
  -4  15  12        421.55        434.51        14.05 o                         
  -3  15  12         40.37         34.01         5.09 o                         
  -2  15  12          2.80         -3.13         3.13 o                         
  -1  15  12         65.14         64.37         6.90 o                         
   0  15  12        666.55        646.46        17.30 o                         
   1  15  12         49.12         51.23         5.57 o                         
   2  15  12          4.39          4.34         3.12 o                         
   3  15  12         51.00         48.61         5.70 o                         
   4  15  12        429.19        427.27        13.02 o                         
   5  15  12        164.12        137.89        10.63 o                         
   6  15  12         51.39         60.44        17.60 o                         
  -4  16  12         72.28         48.78         8.32 o                         
  -3  16  12         10.91          2.50         4.17 o                         
  -2  16  12        168.47        152.62        10.46 o                         
  -1  16  12        114.14         93.64         8.00 o                         
   0  16  12          0.14          7.44         4.06 o                         
   1  16  12        107.31        106.41         7.23 o                         
   2  16  12        160.53        168.43         9.11 o                         
   3  16  12         13.78          5.06         4.08 o                         
   4  16  12         81.78         61.61         7.24 o                         
  -2  17  12         69.37         45.76         9.05 o                         
  -1  17  12        183.90        188.08        12.11 o                         
   0  17  12        333.31        315.32        12.30 o                         
   1  17  12        166.11        178.47        11.70 o                         
   2  17  12         61.18         60.85         7.69 o                         
   1   0  13       1320.74       1298.40        11.29 o                         
   2   0  13       2405.79       2358.45        17.56 o                         
   3   0  13       1217.13       1243.74        11.26 o                         
   4   0  13       1307.10       1302.88        12.73 o                         
   5   0  13       4308.86       4258.31        37.67 o                         
   6   0  13        278.60        255.13         5.78 o                         
   7   0  13          0.25          4.35         2.96 o                         
   8   0  13        220.20        218.47         8.00 o                         
   9   0  13        661.31        702.93        16.11 o                         
  10   0  13         47.48         62.69         5.85 o                         
  11   0  13         21.55          8.24         5.37 o                         
 -11   1  13         50.42         43.02         6.57 o                         
 -10   1  13        166.74        159.50         8.38 o                         
  -9   1  13        241.35        226.30         8.53 o                         
  -8   1  13        210.87        182.20         6.75 o                         
  -7   1  13        113.39        110.63         5.01 o                         
  -6   1  13       1774.00       1746.82        19.16 o                         
  -5   1  13       1963.61       1967.93        19.74 o                         
  -4   1  13       1456.63       1399.11        14.37 o                         
  -3   1  13        771.64        758.73        10.03 o                         
  -2   1  13       2601.76       2623.00        18.80 o                         
  -1   1  13       6216.31       6044.50        37.68 o                         
   0   1  13       1166.44       1101.71         9.35 o                         
   1   1  13       6277.96       6027.81        40.49 o                         
   2   1  13       2466.31       2468.66        18.62 o                         
   3   1  13        744.08        743.61         9.25 o                         
   4   1  13       1398.61       1334.19        12.98 o                         
   5   1  13       2005.37       2029.26        19.83 o                         
   6   1  13       1689.44       1690.33        19.42 o                         
   7   1  13         80.30         79.89         7.28 o                         
   8   1  13        203.24        188.31         7.54 o                         
   9   1  13        227.34        210.03         9.70 o                         
  10   1  13        143.32        140.47         8.95 o                         
  11   1  13         48.45         35.16         6.04 o                         
 -11   2  13         13.24         20.19         5.73 o                         
 -10   2  13        199.21        218.94        11.69 o                         
  -9   2  13        188.29        213.55         9.32 o                         
  -8   2  13          2.12          3.50         2.72 o                         
  -7   2  13        110.68        102.00         5.00 o                         
  -6   2  13         86.86        103.70         4.04 o                         
  -5   2  13        808.94        795.26        11.30 o                         
  -4   2  13         41.76         64.59         3.32 o                         
  -3   2  13        519.09        457.98         7.21 o                         
  -2   2  13        587.94        599.93         7.52 o                         
  -1   2  13        892.99        831.35         8.68 o                         
   0   2  13        133.65        150.74         6.39 o                         
   1   2  13       1030.63        980.58        11.53 o                         
   2   2  13        598.71        610.53         6.36 o                         
   3   2  13        448.45        374.27        10.20 o                         
   4   2  13         43.08         60.75         3.71 o                         
   5   2  13        810.52        805.87        10.26 o                         
   6   2  13         80.72         99.11         4.17 o                         
   7   2  13         84.92         86.27         4.41 o                         
   8   2  13          0.08         -2.12         4.03 o                         
   9   2  13        157.36        147.17         9.11 o                         
  10   2  13        170.45        165.71         8.12 o                         
  11   2  13         19.18         26.64         5.47 o                         
 -11   3  13         11.30         15.92         5.39 o                         
 -10   3  13        340.53        372.43        13.66 o                         
  -9   3  13        580.26        576.59        16.10 o                         
  -8   3  13         95.81         85.79         5.98 o                         
  -7   3  13        305.05        303.13         7.49 o                         
  -6   3  13       1286.79       1288.91        18.09 o                         
  -5   3  13       2756.22       2752.04        27.67 o                         
  -4   3  13        491.25        474.37         7.84 o                         
  -3   3  13        335.62        327.06        10.45 o                         
  -2   3  13         69.30         73.19         3.45 o                         
  -1   3  13       4631.31       4633.79        30.36 o                         
   0   3  13        238.50        264.57         7.29 o                         
   1   3  13       4624.26       4673.82        30.08 o                         
   2   3  13         41.55         41.83         2.69 o                         
   3   3  13        332.08        330.79         7.93 o                         
   4   3  13        468.55        454.61         7.43 o                         
   5   3  13       2713.27       2688.80        25.10 o                         
   6   3  13       1281.45       1282.17        16.21 o                         
   7   3  13        316.00        293.18         9.13 o                         
   8   3  13        109.92        111.94         6.89 o                         
   9   3  13        549.15        528.04        14.12 o                         
  10   3  13        313.36        326.72        11.46 o                         
  11   3  13         11.20          9.38         4.72 o                         
 -11   4  13         96.38         80.60         7.97 o                         
 -10   4  13        293.34        306.09        12.65 o                         
  -9   4  13        117.21        112.73         8.28 o                         
  -8   4  13         42.46         42.67         5.32 o                         
  -7   4  13         58.85         54.70         4.30 o                         
  -6   4  13         92.05         96.47         5.70 o                         
  -5   4  13        298.91        319.37         8.68 o                         
  -4   4  13        363.17        351.98         6.63 o                         
  -3   4  13       1478.28       1394.33        15.22 o                         
  -2   4  13         44.93         36.75         3.87 o                         
  -1   4  13       2520.55       2472.32        18.68 o                         
   0   4  13        430.78        412.50         6.32 o                         
   1   4  13       2439.43       2415.47        19.30 o                         
   2   4  13         43.95         44.59         4.34 o                         
   3   4  13       1568.15       1500.60        14.27 o                         
   4   4  13        408.61        402.17         6.11 o                         
   5   4  13        253.80        239.26         8.21 o                         
   6   4  13         84.84         92.92         5.34 o                         
   7   4  13         79.54         81.09         4.72 o                         
   8   4  13         57.49         56.19         5.38 o                         
   9   4  13        132.07        149.14         8.21 o                         
  10   4  13        277.80        274.73        11.64 o                         
  11   4  13        114.39        120.44         8.29 o                         
 -10   5  13        192.13        195.18        13.36 o                         
  -9   5  13        375.14        356.44        13.73 o                         
  -8   5  13        400.86        406.77        12.66 o                         
  -7   5  13        325.37        335.11         9.06 o                         
  -6   5  13        825.93        807.16        12.94 o                         
  -5   5  13        397.39        386.79        11.22 o                         
  -4   5  13       1921.67       1916.66        21.14 o                         
  -3   5  13       1302.47       1341.83        17.78 o                         
  -2   5  13        479.14        455.69         6.88 o                         
  -1   5  13        240.09        231.78         4.84 o                         
   0   5  13       1236.84       1233.59        13.59 o                         
   1   5  13        241.61        249.18         5.90 o                         
   2   5  13        507.10        466.75         6.71 o                         
   3   5  13       1382.28       1388.74        14.40 o                         
   4   5  13       1824.29       1803.22        16.53 o                         
   5   5  13        435.39        453.56        11.82 o                         
   6   5  13        901.33        861.92        13.23 o                         
   7   5  13        337.84        335.69         8.53 o                         
   8   5  13        418.94        417.91        10.98 o                         
   9   5  13        379.19        379.29        12.70 o                         
  10   5  13        208.28        214.58        10.54 o                         
 -10   6  13         30.39         37.81         6.08 o                         
  -9   6  13        143.63        162.21         9.25 o                         
  -8   6  13         43.07         44.42         5.18 o                         
  -7   6  13         80.62         79.60         6.44 o                         
  -6   6  13        252.32        265.27         7.78 o                         
  -5   6  13        300.84        297.66         7.44 o                         
  -4   6  13        316.99        313.39         7.08 o                         
  -3   6  13        240.85        259.62         7.52 o                         
  -2   6  13       1901.23       1841.88        19.42 o                         
  -1   6  13       1259.16       1231.53        12.96 o                         
   0   6  13       1821.26       1744.34        15.76 o                         
   1   6  13       1225.43       1190.54        12.16 o                         
   2   6  13       1959.24       1905.90        18.56 o                         
   3   6  13        217.95        206.64         6.00 o                         
   4   6  13        334.62        327.69         5.73 o                         
   5   6  13        245.31        244.12         5.54 o                         
   6   6  13        290.26        277.30         7.26 o                         
   7   6  13         71.96         65.67         5.29 o                         
   8   6  13         42.48         42.77         5.38 o                         
   9   6  13        146.01        137.51         9.00 o                         
  10   6  13         36.48         32.26         5.47 o                         
 -10   7  13         15.63          7.80         5.41 o                         
  -9   7  13          1.56         -3.01         4.08 o                         
  -8   7  13        234.97        262.70         9.64 o                         
  -7   7  13        232.57        245.76         8.60 o                         
  -6   7  13        215.56        205.68         9.16 o                         
  -5   7  13        286.89        296.83         8.91 o                         
  -4   7  13        342.40        344.06         8.34 o                         
  -3   7  13        580.01        576.43        10.12 o                         
  -2   7  13       3064.75       2959.26        29.82 o                         
  -1   7  13       1472.92       1444.26        18.84 o                         
   0   7  13       1330.04       1329.99        14.05 o                         
   1   7  13       1471.49       1436.28        15.13 o                         
   2   7  13       3078.05       3002.39        28.07 o                         
   3   7  13        597.10        588.17         7.85 o                         
   4   7  13        315.15        317.18         5.82 o                         
   5   7  13        270.30        268.94         5.53 o                         
   6   7  13        188.74        200.99         7.52 o                         
   7   7  13        197.02        200.03         8.74 o                         
   8   7  13        202.21        220.81         9.47 o                         
   9   7  13          1.15         -0.86         3.87 o                         
  10   7  13         11.04         11.93         5.24 o                         
 -10   8  13         32.24         30.68         6.44 o                         
  -9   8  13        199.90        199.67        11.58 o                         
  -8   8  13        427.79        415.90        15.90 o                         
  -7   8  13         48.79         67.66         6.88 o                         
  -6   8  13        205.60        233.33         8.16 o                         
  -5   8  13        764.56        750.78        15.26 o                         
  -4   8  13        120.98        130.21         6.42 o                         
  -3   8  13        396.58        369.51         9.42 o                         
  -2   8  13        140.22        152.67         5.62 o                         
  -1   8  13       1636.54       1657.69        19.41 o                         
   0   8  13         19.45         16.29         2.08 o                         
   1   8  13       1566.08       1531.44        16.16 o                         
   2   8  13        175.49        181.03         5.16 o                         
   3   8  13        410.32        402.09         7.49 o                         
   4   8  13        147.73        153.89         3.87 o                         
   5   8  13        699.39        665.82         9.54 o                         
   6   8  13        217.71        228.66         7.08 o                         
   7   8  13         48.70         52.71         4.85 o                         
   8   8  13        426.24        439.27        12.23 o                         
   9   8  13        180.39        179.09         8.67 o                         
  10   8  13         25.81         25.30         5.75 o                         
  -9   9  13        487.39        505.58        16.62 o                         
  -8   9  13         17.72         25.02         5.85 o                         
  -7   9  13          1.38          2.31         3.55 o                         
  -6   9  13        597.25        571.48        16.07 o                         
  -5   9  13       1084.29       1109.75        19.51 o                         
  -4   9  13        158.46        187.65         7.32 o                         
  -3   9  13        468.73        444.86        11.25 o                         
  -2   9  13       2351.12       2331.93        28.29 o                         
  -1   9  13        863.22        867.08        12.62 o                         
   0   9  13        280.11        267.06         6.07 o                         
   1   9  13        833.02        813.40        10.67 o                         
   2   9  13       2292.38       2265.06        24.51 o                         
   3   9  13        496.73        491.31         8.44 o                         
   4   9  13        137.28        147.32         5.19 o                         
   5   9  13       1066.11        999.51        14.48 o                         
   6   9  13        533.36        536.55        12.80 o                         
   7   9  13          0.81         -0.09         2.85 o                         
   8   9  13         10.24         14.31         3.89 o                         
   9   9  13        454.40        454.48        13.85 o                         
  -9  10  13         13.17         18.10         5.71 o                         
  -8  10  13         83.65         82.61         8.07 o                         
  -7  10  13        198.11        199.72        10.56 o                         
  -6  10  13        376.72        385.46        13.04 o                         
  -5  10  13        103.13        111.86         6.64 o                         
  -4  10  13        196.30        213.57         8.82 o                         
  -3  10  13        806.53        795.25        14.51 o                         
  -2  10  13        219.09        235.37         7.41 o                         
  -1  10  13        789.90        803.71        14.46 o                         
   0  10  13         21.22         30.44         2.80 o                         
   1  10  13        771.55        784.62        11.30 o                         
   2  10  13        225.54        224.48         6.27 o                         
   3  10  13        844.98        851.39        11.77 o                         
   4  10  13        253.35        270.04         6.08 o                         
   5  10  13         86.55         87.69         3.89 o                         
   6  10  13        386.60        383.12        10.59 o                         
   7  10  13        231.87        242.43         8.66 o                         
   8  10  13         95.07         88.67         8.26 o                         
   9  10  13         15.34         15.94         5.03 o                         
  -8  11  13         52.76         40.20         7.45 o                         
  -7  11  13        262.09        270.30        13.29 o                         
  -6  11  13         22.95         22.46         5.45 o                         
  -5  11  13        327.23        336.22        13.26 o                         
  -4  11  13        111.26        140.51         7.91 o                         
  -3  11  13        140.29        150.54        10.82 o                         
  -2  11  13         41.15         37.59         5.31 o                         
  -1  11  13         66.66         70.05         4.00 o                         
   0  11  13         25.71         36.13         3.32 o                         
   1  11  13         63.03         77.29         3.93 o                         
   2  11  13         65.33         71.99         8.51 o                         
   3  11  13        152.56        156.64         6.84 o                         
   4  11  13        132.33        139.89         5.63 o                         
   5  11  13        337.24        332.68        11.96 o                         
   6  11  13         33.92         32.73         4.56 o                         
   7  11  13        284.61        290.80         9.84 o                         
   8  11  13         69.37         67.15         6.24 o                         
  -8  12  13         64.24         54.92        10.59 o                         
  -7  12  13         26.05         26.59         6.21 o                         
  -6  12  13          8.07          4.79         4.51 o                         
  -5  12  13         59.32         59.01         7.01 o                         
  -4  12  13        265.36        257.26        10.72 o                         
  -3  12  13        118.36        124.00         8.21 o                         
  -2  12  13        112.10        127.11         6.96 o                         
  -1  12  13        201.94        210.83         7.34 o                         
   0  12  13        112.64        113.34         5.70 o                         
   1  12  13        190.73        181.22         5.92 o                         
   2  12  13        102.03        116.48         5.63 o                         
   3  12  13        111.15        124.14         9.50 o                         
   4  12  13        287.87        290.74         8.81 o                         
   5  12  13         34.48         38.07         5.27 o                         
   6  12  13          4.95          3.22         3.27 o                         
   7  12  13         30.31         29.42         5.36 o                         
   8  12  13         76.02         73.81         8.18 o                         
  -7  13  13        239.10        258.39        14.46 o                         
  -6  13  13         45.06         39.11         6.71 o                         
  -5  13  13          0.74         -3.80         3.80 o                         
  -4  13  13         13.40         12.84         4.19 o                         
  -3  13  13        409.90        420.59        13.18 o                         
  -2  13  13         16.13         13.59         3.56 o                         
  -1  13  13        112.77        127.43         8.32 o                         
   0  13  13          2.49         13.41         3.78 o                         
   1  13  13         92.71        106.09         6.99 o                         
   2  13  13         12.75          9.48         3.16 o                         
   3  13  13        421.47        427.07        12.78 o                         
   4  13  13          9.04         11.63         3.53 o                         
   5  13  13          0.26          4.79         3.23 o                         
   6  13  13         39.43         35.83         5.67 o                         
   7  13  13        252.59        265.91        13.03 o                         
  -6  14  13         11.44          4.87         4.88 o                         
  -5  14  13        197.93        165.40        10.30 o                         
  -4  14  13         87.91         93.24         7.71 o                         
  -3  14  13        486.53        511.52        14.72 o                         
  -2  14  13         86.78         93.07         7.43 o                         
  -1  14  13        799.20        791.38        18.93 o                         
   0  14  13         59.23         71.44         6.52 o                         
   1  14  13        785.77        806.67        18.14 o                         
   2  14  13         98.17        102.64         7.03 o                         
   3  14  13        490.93        491.67        14.04 o                         
   4  14  13        103.12         95.10         7.08 o                         
   5  14  13        178.73        171.11         8.83 o                         
   6  14  13         12.32          9.29         4.63 o                         
  -5  15  13        434.44        442.38        14.97 o                         
  -4  15  13         25.35         26.57         5.26 o                         
  -3  15  13         11.45         15.53         4.02 o                         
  -2  15  13        178.80        165.44         9.60 o                         
  -1  15  13        283.95        312.04        12.74 o                         
   0  15  13         53.80         56.50         6.53 o                         
   1  15  13        260.72        276.89         9.56 o                         
   2  15  13        164.99        161.95         9.28 o                         
   3  15  13          9.08         10.17         4.00 o                         
   4  15  13         23.63         14.00         4.47 o                         
   5  15  13        393.80        414.65        19.10 o                         
  -4  16  13         29.40         15.65         5.83 o                         
  -3  16  13         60.62         70.44         7.88 o                         
  -2  16  13          7.54          1.45         4.43 o                         
  -1  16  13        146.50        142.47         9.91 o                         
   0  16  13         54.09         51.99         6.23 o                         
   1  16  13        131.63        119.12         7.80 o                         
   2  16  13          9.09          9.52         4.78 o                         
   3  16  13         71.86         74.88         7.17 o                         
   4  16  13         31.67         22.79         5.55 o                         
  -2  17  13         22.28          9.55         4.72 o                         
  -1  17  13        230.08        244.32        11.39 o                         
   0  17  13         10.05         14.72         5.35 o                         
   1  17  13        220.79        231.23        12.13 o                         
   2  17  13         27.62         32.82         5.91 o                         
   0   0  14       5695.65       5441.37        48.34 o                         
   1   0  14        958.71        925.63         8.45 o                         
   2   0  14        389.71        376.92         5.56 o                         
   3   0  14       6587.44       6519.89        47.43 o                         
   4   0  14        864.10        804.07         9.34 o                         
   5   0  14        698.37        658.13         9.48 o                         
   6   0  14         12.56         14.24         3.21 o                         
   7   0  14       1192.66       1192.53        17.91 o                         
   8   0  14        250.28        223.11         8.58 o                         
   9   0  14          8.81         14.11         4.59 o                         
  10   0  14        190.04        213.29         9.72 o                         
  11   0  14         17.48         24.76         6.00 o                         
 -11   1  14        136.24        133.93        10.15 o                         
 -10   1  14        103.10        109.47         7.58 o                         
  -9   1  14         67.58         74.16         5.99 o                         
  -8   1  14        112.90        111.42         5.68 o                         
  -7   1  14        253.00        267.51         7.12 o                         
  -6   1  14        541.95        593.62         9.52 o                         
  -5   1  14        233.97        225.86         6.75 o                         
  -4   1  14         91.83         86.39         4.03 o                         
  -3   1  14       2725.84       2661.93        23.29 o                         
  -2   1  14       1599.63       1495.70        13.41 o                         
  -1   1  14       3093.07       2851.07        20.12 o                         
   0   1  14         51.16         49.73         3.17 o                         
   1   1  14       3055.80       2855.91        20.95 o                         
   2   1  14       1538.79       1424.57        12.01 o                         
   3   1  14       2726.77       2623.04        21.53 o                         
   4   1  14        113.40        109.46         3.32 o                         
   5   1  14        241.63        233.85         6.22 o                         
   6   1  14        507.10        546.66        12.35 o                         
   7   1  14        241.63        255.30         7.46 o                         
   8   1  14        103.43        101.43         6.57 o                         
   9   1  14         69.14         73.75         6.68 o                         
  10   1  14        101.67        119.06         8.41 o                         
  11   1  14        120.25        102.01         8.89 o                         
 -11   2  14         71.10         70.74         8.24 o                         
 -10   2  14        217.87        240.93        11.43 o                         
  -9   2  14        526.68        523.06        13.95 o                         
  -8   2  14        576.37        579.13        10.75 o                         
  -7   2  14        726.11        721.34        11.99 o                         
  -6   2  14        190.52        189.52         7.69 o                         
  -5   2  14       2383.58       2425.98        26.13 o                         
  -4   2  14       1321.66       1322.40        16.58 o                         
  -3   2  14        376.70        350.77         9.27 o                         
  -2   2  14       1702.64       1673.13        13.25 o                         
  -1   2  14       3281.84       3257.93        21.88 o                         
   0   2  14        940.15        932.60        18.92 o                         
   1   2  14       3003.65       3002.50        21.60 o                         
   2   2  14       1717.53       1685.71        14.26 o                         
   3   2  14        382.22        387.64         9.90 o                         
   4   2  14       1159.93       1124.28        16.28 o                         
   5   2  14       2291.61       2314.09        22.89 o                         
   6   2  14        180.06        180.51         5.42 o                         
   7   2  14        712.83        703.43        11.77 o                         
   8   2  14        526.37        521.70        11.10 o                         
   9   2  14        531.59        542.11        13.75 o                         
  10   2  14        211.11        200.05         9.96 o                         
  11   2  14         73.83         47.27         6.31 o                         
 -11   3  14         52.53         48.02         7.27 o                         
 -10   3  14         46.28         46.71         6.52 o                         
  -9   3  14         72.95         92.24         8.74 o                         
  -8   3  14        156.48        166.52         8.71 o                         
  -7   3  14        232.83        234.13         7.55 o                         
  -6   3  14        261.15        271.94         7.21 o                         
  -5   3  14        170.14        186.94         5.58 o                         
  -4   3  14       3086.97       3051.90        31.54 o                         
  -3   3  14       1294.57       1280.32        14.06 o                         
  -2   3  14        662.22        686.03         8.11 o                         
  -1   3  14       1513.49       1482.23        12.07 o                         
   0   3  14       6835.45       6703.90        43.25 o                         
   1   3  14       1412.43       1407.71        11.52 o                         
   2   3  14        654.97        673.78        10.89 o                         
   3   3  14       1409.87       1371.68        13.81 o                         
   4   3  14       3067.50       2970.71        25.49 o                         
   5   3  14        165.18        186.91         5.74 o                         
   6   3  14        269.67        283.70         6.26 o                         
   7   3  14        248.47        271.52         9.57 o                         
   8   3  14        163.48        160.53         8.97 o                         
   9   3  14         67.32         79.93         6.53 o                         
  10   3  14         48.41         59.98         6.81 o                         
  11   3  14         48.53         33.08         5.99 o                         
 -10   4  14         30.22         35.37         6.09 o                         
  -9   4  14        199.39        219.83        11.01 o                         
  -8   4  14        194.98        208.98         9.47 o                         
  -7   4  14         33.83         26.21         4.05 o                         
  -6   4  14         59.29         55.25         4.02 o                         
  -5   4  14        676.41        721.62        11.65 o                         
  -4   4  14       1031.40       1003.29        13.31 o                         
  -3   4  14        178.60        173.95         4.63 o                         
  -2   4  14       1115.22       1095.38        12.63 o                         
  -1   4  14       1111.35       1110.03        13.07 o                         
   0   4  14         20.18         20.79         3.48 o                         
   1   4  14        990.53        980.68        10.76 o                         
   2   4  14       1157.35       1160.84        11.17 o                         
   3   4  14        233.79        228.20         5.20 o                         
   4   4  14       1093.30       1054.40        14.61 o                         
   5   4  14        645.98        641.63         9.39 o                         
   6   4  14         62.66         64.56         4.03 o                         
   7   4  14         34.48         41.89         3.82 o                         
   8   4  14        223.16        217.84         9.65 o                         
   9   4  14        221.21        234.89         9.77 o                         
  10   4  14         22.15         17.29         5.07 o                         
 -10   5  14         47.12         48.60         6.66 o                         
  -9   5  14         50.67         36.51         5.85 o                         
  -8   5  14        230.30        240.73        10.12 o                         
  -7   5  14        413.83        424.77        10.08 o                         
  -6   5  14        172.07        165.87         6.05 o                         
  -5   5  14        548.22        542.54         9.73 o                         
  -4   5  14        269.77        258.99         6.27 o                         
  -3   5  14       1307.39       1257.27        15.80 o                         
  -2   5  14        319.35        281.92         5.66 o                         
  -1   5  14        750.87        732.42         8.66 o                         
   0   5  14       1195.70       1146.52        11.39 o                         
   1   5  14        727.13        707.31         8.18 o                         
   2   5  14        308.70        263.63         4.89 o                         
   3   5  14       1405.00       1367.48        15.03 o                         
   4   5  14        239.66        238.50         4.54 o                         
   5   5  14        558.46        534.46         8.18 o                         
   6   5  14        163.43        164.39         6.35 o                         
   7   5  14        467.08        477.28        10.32 o                         
   8   5  14        248.95        264.21         9.66 o                         
   9   5  14         45.94         44.38         5.79 o                         
  10   5  14         48.48         52.88         6.39 o                         
 -10   6  14        139.71        143.49        10.39 o                         
  -9   6  14          6.19         -3.88         4.12 o                         
  -8   6  14        294.73        309.71        10.62 o                         
  -7   6  14        291.42        297.64         8.80 o                         
  -6   6  14        128.95        121.59         6.16 o                         
  -5   6  14        335.34        326.33         7.71 o                         
  -4   6  14       2647.54       2596.13        29.37 o                         
  -3   6  14        864.99        916.10        13.17 o                         
  -2   6  14        404.37        382.58         8.38 o                         
  -1   6  14       1074.81       1077.08        12.22 o                         
   0   6  14       3059.56       3053.38        25.81 o                         
   1   6  14       1074.44       1063.01        11.51 o                         
   2   6  14        441.31        405.39         8.19 o                         
   3   6  14        880.32        921.97        10.20 o                         
   4   6  14       2835.65       2774.34        24.07 o                         
   5   6  14        317.63        317.66         6.10 o                         
   6   6  14        101.80         94.59         4.87 o                         
   7   6  14        299.32        312.80         9.50 o                         
   8   6  14        355.19        363.27        12.11 o                         
   9   6  14          8.69          7.46         4.33 o                         
  10   6  14        124.18        115.16         9.48 o                         
 -10   7  14        192.37        179.57        11.76 o                         
  -9   7  14          8.95          6.47         4.62 o                         
  -8   7  14        138.34        144.58         7.87 o                         
  -7   7  14         19.25         23.92         3.77 o                         
  -6   7  14        925.57        952.74        17.76 o                         
  -5   7  14        309.70        308.10         9.12 o                         
  -4   7  14        149.40        142.98         6.06 o                         
  -3   7  14        128.68        150.35         5.56 o                         
  -2   7  14       1899.47       1907.39        20.66 o                         
  -1   7  14        888.71        922.87        11.83 o                         
   0   7  14          0.18         10.53         1.94 o                         
   1   7  14        835.80        849.31        11.79 o                         
   2   7  14       1801.72       1781.77        18.63 o                         
   3   7  14        156.39        162.16         3.58 o                         
   4   7  14        155.57        142.90         3.81 o                         
   5   7  14        298.45        294.58         5.40 o                         
   6   7  14        850.47        820.33        15.27 o                         
   7   7  14         18.81         24.73         4.18 o                         
   8   7  14        171.90        165.13         8.82 o                         
   9   7  14          7.62          5.56         4.28 o                         
  10   7  14        184.98        167.40        10.81 o                         
  -9   8  14        324.38        338.76        15.88 o                         
  -8   8  14         18.73         17.28         4.00 o                         
  -7   8  14        163.99        151.51         9.30 o                         
  -6   8  14        585.47        602.89        14.17 o                         
  -5   8  14       1282.08       1190.87        20.56 o                         
  -4   8  14        461.45        511.33        11.51 o                         
  -3   8  14         35.71         44.80         5.43 o                         
  -2   8  14         49.38         47.32         3.34 o                         
  -1   8  14        811.17        809.87        11.87 o                         
   0   8  14        433.09        450.45         7.04 o                         
   1   8  14        767.86        742.91        10.07 o                         
   2   8  14         45.76         47.10         3.67 o                         
   3   8  14         21.71         24.83         2.16 o                         
   4   8  14        414.59        425.80         6.64 o                         
   5   8  14       1198.39       1135.84        14.42 o                         
   6   8  14        537.45        561.35        11.26 o                         
   7   8  14        157.36        166.10         8.18 o                         
   8   8  14          9.10          5.65         3.61 o                         
   9   8  14        301.26        296.34        10.65 o                         
  -9   9  14          2.85          3.37         5.67 o                         
  -8   9  14        165.43        159.90        10.78 o                         
  -7   9  14        268.55        270.02        11.71 o                         
  -6   9  14         55.00         58.08         6.27 o                         
  -5   9  14        281.10        306.04        11.91 o                         
  -4   9  14        390.84        392.85        10.55 o                         
  -3   9  14        603.52        613.56        14.22 o                         
  -2   9  14        275.13        289.74         8.21 o                         
  -1   9  14        508.50        519.36        11.35 o                         
   0   9  14        176.16        176.89         4.75 o                         
   1   9  14        478.01        488.59        10.36 o                         
   2   9  14        254.88        251.71         6.12 o                         
   3   9  14        687.98        686.12        11.08 o                         
   4   9  14        404.76        376.11         8.11 o                         
   5   9  14        288.31        310.07         6.65 o                         
   6   9  14         48.12         50.41         4.85 o                         
   7   9  14        314.00        309.46        10.08 o                         
   8   9  14        174.96        175.20         9.39 o                         
   9   9  14          3.11          4.84         4.29 o                         
  -9  10  14        358.57        345.29        16.38 o                         
  -8  10  14        114.24        105.60        10.37 o                         
  -7  10  14         27.19         32.22         6.26 o                         
  -6  10  14         62.78         66.01         6.56 o                         
  -5  10  14        941.28        929.76        20.99 o                         
  -4  10  14        180.43        185.40         8.15 o                         
  -3  10  14        242.19        247.56         8.07 o                         
  -2  10  14        144.60        149.02         6.24 o                         
  -1  10  14       1014.74        998.45        14.41 o                         
   0  10  14         56.84         59.64         6.15 o                         
   1  10  14        870.28        820.34        12.33 o                         
   2  10  14        140.87        137.74         5.88 o                         
   3  10  14        287.91        272.65         7.25 o                         
   4  10  14        174.73        176.63         5.47 o                         
   5  10  14        863.20        860.25        16.03 o                         
   6  10  14         64.89         70.32         5.34 o                         
   7  10  14         29.48         30.15         4.22 o                         
   8  10  14        119.24        106.79         7.61 o                         
   9  10  14        365.61        365.15        12.68 o                         
  -8  11  14         41.55         22.53         6.96 o                         
  -7  11  14        333.98        330.42        15.63 o                         
  -6  11  14        108.50        114.36        10.59 o                         
  -5  11  14         99.24        103.28         8.64 o                         
  -4  11  14         62.78         47.05         7.63 o                         
  -3  11  14        653.48        645.59        13.95 o                         
  -2  11  14         81.27         98.60         5.94 o                         
  -1  11  14        498.18        479.93        10.67 o                         
   0  11  14          7.61         16.17         2.68 o                         
   1  11  14        448.43        428.27         8.32 o                         
   2  11  14        110.76        113.33         5.12 o                         
   3  11  14        739.41        734.78        13.37 o                         
   4  11  14         60.18         76.55         6.05 o                         
   5  11  14         96.96        107.00         6.98 o                         
   6  11  14        140.37        132.42         7.72 o                         
   7  11  14        377.07        391.34        12.40 o                         
   8  11  14         39.13         38.08         5.82 o                         
  -8  12  14         17.07         17.60         6.77 o                         
  -7  12  14         31.25         29.56         7.05 o                         
  -6  12  14         15.66         29.02         6.37 o                         
  -5  12  14         66.30         66.15         7.24 o                         
  -4  12  14        266.32        287.83        11.40 o                         
  -3  12  14        167.52        173.54         9.46 o                         
  -2  12  14         94.38         94.64         6.01 o                         
  -1  12  14        391.99        373.08        10.52 o                         
   0  12  14        760.45        753.17        14.25 o                         
   1  12  14        355.76        335.07         8.29 o                         
   2  12  14         86.89        103.97         5.50 o                         
   3  12  14        186.77        191.29         9.26 o                         
   4  12  14        284.54        292.09        10.48 o                         
   5  12  14         53.76         52.90         5.42 o                         
   6  12  14         23.34         16.20         4.38 o                         
   7  12  14         28.49         22.87         5.15 o                         
   8  12  14         24.05         21.48         6.44 o                         
  -7  13  14          7.24         11.07         5.66 o                         
  -6  13  14        186.02        169.25        11.63 o                         
  -5  13  14        422.55        395.22        14.04 o                         
  -4  13  14         35.88         18.71         4.86 o                         
  -3  13  14         19.40         15.08         4.44 o                         
  -2  13  14        119.50        121.99         7.18 o                         
  -1  13  14        227.24        236.02        10.11 o                         
   0  13  14        153.64        172.61         9.45 o                         
   1  13  14        216.08        213.84         8.70 o                         
   2  13  14        103.29        112.19         6.95 o                         
   3  13  14         21.95         16.73         4.17 o                         
   4  13  14         50.53         48.58         5.56 o
[truncated: 290,145 more chars]
