# Supplementary material for: Synthesis and crystal structure study of (R,R)-TMCDA ethanol derivatives doubly protonated with FeCl4− and Cl− as counter-ions
Source: Acta Crystallogr E Crystallogr Commun. 2025 Apr 8;81(Pt 5):372–6. doi: 10.1107/S2056989025003019 (PMC12054773; doi:10.1107/S2056989025003019)
Supplement: Supplementary file 3 [file e-81-00372-1asup2.hkl]

data_1a
#mo_b2805_0m                                                                
_shelx_title ' mo_b2805_0m_a.res in P2(1)'                                      
_shelx_refln_list_code          4                                               
_shelx_F_calc_maximum      118.00                                               
_exptl_crystal_F_000       418.00                                               
_reflns_d_resolution_high  0.5997                                               
                                                                                
loop_                                                                           
 _space_group_symop_operation_xyz                                               
 'x, y, z'                                                                      
 '-x, y+1/2, -z'                                                                
                                                                                
_cell_length_a    10.2322                                                       
_cell_length_b     9.2378                                                       
_cell_length_c    10.7384                                                       
_cell_angle_alpha  90.000                                                       
_cell_angle_beta  116.797                                                       
_cell_angle_gamma  90.000                                                       
                                                                                
_shelx_F_squared_multiplier     1.000                                           
                                                                                
loop_                                                                           
 _refln_index_h                                                                 
 _refln_index_k                                                                 
 _refln_index_l                                                                 
 _refln_F_squared_calc                                                          
 _refln_F_squared_meas                                                          
 _refln_F_squared_sigma                                                         
 _refln_observed_status                                                         
   1 -15   0          4.98          3.58         3.06 o                         
   2 -15   0          7.82          5.52         4.26 o                         
   3 -15   0        113.92        107.74        11.78 o                         
   0 -14   0         59.60         54.38         8.52 o                         
   1 -14   0         34.39         34.47         7.22 o                         
   2 -14   0        297.81        283.38        18.38 o                         
   3 -14   0        188.42        157.48        22.63 o                         
   4 -14   0        334.87        312.93        15.56 o                         
   5 -14   0         34.75         31.99         6.06 o                         
   6 -14   0        297.51        269.98        19.01 o                         
   1 -13   0        399.66        390.66        11.14 o                         
   2 -13   0         97.18        104.32         7.19 o                         
   3 -13   0         30.13         27.74         4.58 o                         
   4 -13   0        145.89        137.88         9.80 o                         
   5 -13   0         55.65         55.23         7.41 o                         
   6 -13   0         48.66         39.20        12.04 o                         
   7 -13   0        148.23        170.31        14.28 o                         
   8 -13   0         53.25         49.41         8.52 o                         
   0 -12   0        371.43        337.80        11.36 o                         
   1 -12   0        145.75        140.54         5.93 o                         
   2 -12   0         74.71         83.66         5.20 o                         
   3 -12   0          3.69          5.31         3.29 o                         
   4 -12   0        107.48        100.19         6.59 o                         
   5 -12   0        144.41        137.41         7.80 o                         
   6 -12   0        144.34        154.66        10.35 o                         
   7 -12   0        109.60        102.02         8.94 o                         
   8 -12   0        126.24        138.86        12.26 o                         
   9 -12   0        120.71         98.63        10.95 o                         
   1 -11   0         67.65         63.44         2.84 o                         
   2 -11   0         18.42         17.65         2.61 o                         
   3 -11   0         32.47         30.63         3.29 o                         
   4 -11   0        411.30        411.64        11.51 o                         
   5 -11   0         61.82         57.81         4.85 o                         
   6 -11   0        314.28        309.38        10.34 o                         
   7 -11   0         51.20         52.94         5.00 o                         
   8 -11   0        107.10        110.66         9.14 o                         
   9 -11   0         34.13         43.63         7.98 o                         
  10 -11   0         79.27         90.26        10.49 o                         
   0 -10   0        845.49        796.81        15.12 o                         
   1 -10   0        621.08        610.91         8.59 o                         
   2 -10   0         44.12         45.59         2.17 o                         
   3 -10   0        136.69        137.40         3.82 o                         
   4 -10   0         59.51         66.25         4.78 o                         
   5 -10   0         48.81         51.94         4.00 o                         
   6 -10   0        127.18        133.69         7.72 o                         
   7 -10   0        110.36        119.68         6.74 o                         
   8 -10   0        165.05        149.48         7.58 o                         
   9 -10   0        169.99        163.25        12.64 o                         
  10 -10   0         52.32         64.42         8.19 o                         
  11 -10   0         93.37         93.26        10.32 o                         
   1  -9   0        277.69        275.79         5.74 o                         
   2  -9   0        401.82        393.24         6.81 o                         
   3  -9   0       1438.51       1405.50        20.14 o                         
   4  -9   0         33.52         32.64         3.16 o                         
   5  -9   0       1191.24       1200.97        20.29 o                         
   6  -9   0        134.50        129.48         7.11 o                         
   7  -9   0        188.52        197.83         7.28 o                         
   8  -9   0         59.69         51.17         4.28 o                         
   9  -9   0        282.96        271.61        14.91 o                         
  10  -9   0        111.44         98.35         9.36 o                         
  11  -9   0         16.76         12.83         4.48 o                         
  12  -9   0         35.01         37.97         6.76 o                         
   0  -8   0        245.77        237.05         5.56 o                         
   1  -8   0        308.40        303.07         4.65 o                         
   2  -8   0        400.65        399.21         7.30 o                         
   3  -8   0         96.36         96.57         3.23 o                         
   4  -8   0       2033.64       2022.17        27.71 o                         
   5  -8   0         17.90         17.55         2.51 o                         
   6  -8   0        596.24        603.53        12.74 o                         
   7  -8   0        209.15        197.75         6.89 o                         
   8  -8   0        224.58        230.27         7.55 o                         
   9  -8   0         18.12         15.14         2.92 o                         
  10  -8   0        153.78        149.25         8.23 o                         
  11  -8   0        144.55        158.53        11.87 o                         
  12  -8   0          4.93          4.32         3.48 o                         
  13  -8   0         13.50         11.79         4.47 o                         
   1  -7   0       4917.89       4841.27        34.30 o                         
   2  -7   0       2204.68       2178.95        21.33 o                         
   3  -7   0       2200.96       2071.03        43.43 o                         
   4  -7   0        127.43        130.00         6.01 o                         
   5  -7   0       1402.01       1375.45        20.45 o                         
   6  -7   0          0.22          0.13         1.33 o                         
   7  -7   0        935.62        930.40        16.02 o                         
   8  -7   0         43.30         50.53         3.31 o                         
   9  -7   0        652.57        654.47        15.53 o                         
  10  -7   0         46.34         51.00         4.76 o                         
  11  -7   0        179.18        184.27         9.01 o                         
  12  -7   0        134.45        145.42        11.28 o                         
  13  -7   0         26.21         29.49         5.64 o                         
   0  -6   0       4249.08       4127.92        36.31 o                         
   1  -6   0        720.09        710.47         6.22 o                         
   2  -6   0       2960.43       2858.19        22.49 o                         
   3  -6   0        119.53        121.53         6.28 o                         
   4  -6   0        149.50        153.13         4.93 o                         
   5  -6   0        458.43        447.30         9.27 o                         
   6  -6   0        567.41        578.29        11.08 o                         
   7  -6   0        395.02        389.01         8.74 o                         
   8  -6   0        198.75        203.10         7.30 o                         
   9  -6   0        226.38        221.35         7.97 o                         
  10  -6   0        197.89        198.05         8.68 o                         
  11  -6   0        300.72        303.52        11.37 o                         
  12  -6   0         85.67         97.16         9.61 o                         
  13  -6   0         11.35          5.69         3.64 o                         
  14  -6   0         41.81         60.50         8.00 o                         
   1  -5   0       1290.23       1304.39         9.97 o                         
   2  -5   0        231.67        227.67         3.45 o                         
   3  -5   0       2359.90       2295.55        22.04 o                         
   4  -5   0        328.18        341.30         6.07 o                         
   5  -5   0        835.04        814.33        12.79 o                         
   6  -5   0        611.80        617.41         9.81 o                         
   7  -5   0        997.51       1005.86        14.93 o                         
   8  -5   0       1045.54       1097.16        19.38 o                         
   9  -5   0        468.97        488.90        11.89 o                         
  10  -5   0         95.34         99.42         5.17 o                         
  11  -5   0         93.31         93.13         6.20 o                         
  12  -5   0        207.00        198.13         9.05 o                         
  13  -5   0         27.38         25.17         5.12 o                         
  14  -5   0         53.64         53.58         7.87 o                         
   0  -4   0       1852.05       1935.39        17.75 o                         
   1  -4   0        182.38        190.36         2.77 o                         
   2  -4   0        859.56        825.56         8.72 o                         
   3  -4   0       1451.69       1406.34        14.09 o                         
   4  -4   0       1814.89       1750.56        17.71 o                         
   5  -4   0        253.84        252.06         4.11 o                         
   6  -4   0         60.48         62.83         2.18 o                         
   7  -4   0       1027.87       1010.09        13.45 o                         
   8  -4   0          2.15          3.58         0.98 o                         
   9  -4   0        506.95        514.70        10.25 o                         
  10  -4   0        162.10        153.08         7.37 o                         
  11  -4   0        568.67        567.35        15.16 o                         
  12  -4   0          8.65          8.51         3.59 o                         
  13  -4   0        304.14        307.13        12.77 o                         
  14  -4   0         30.33         40.71         6.58 o                         
   1  -3   0        351.77        357.01         3.39 o                         
   2  -3   0       5308.27       5267.96        52.12 o                         
   3  -3   0       1557.53       1613.99        13.68 o                         
   4  -3   0        681.33        705.37         7.09 o                         
   5  -3   0        157.73        153.14         2.67 o                         
   6  -3   0        212.90        228.77         3.93 o                         
   7  -3   0        183.90        188.42         3.83 o                         
   8  -3   0        869.69        874.66        10.69 o                         
   9  -3   0         94.83        100.95         3.25 o                         
  10  -3   0        687.51        699.17        10.44 o                         
  11  -3   0         47.94         49.71         3.95 o                         
  12  -3   0        554.60        568.56        15.30 o                         
  13  -3   0         38.83         38.31         4.43 o                         
  14  -3   0        355.93        376.31        17.70 o                         
   0  -2   0       2126.01       1930.56        20.65 o                         
   1  -2   0         70.10         63.49         1.20 o                         
   2  -2   0       8534.29       8270.97       109.39 o                         
   3  -2   0        184.33        199.46         2.77 o                         
   4  -2   0       4416.56       4431.32        34.02 o                         
   5  -2   0       1978.69       2004.97        15.34 o                         
   6  -2   0       1801.77       1875.11        15.48 o                         
   7  -2   0       1387.04       1382.36        13.14 o                         
   8  -2   0        161.48        169.40         3.55 o                         
   9  -2   0        706.48        701.14         9.84 o                         
  10  -2   0         70.88         71.97         3.15 o                         
  11  -2   0        463.14        485.25         9.16 o                         
  12  -2   0         41.68         41.59         3.39 o                         
  13  -2   0         38.80         38.57         4.32 o                         
  14  -2   0         10.75         30.18         7.90 o                         
  15  -2   0         91.31         84.72         6.47 o                         
   1  -1   0       2967.56       3085.46        87.38 o                         
   2  -1   0       3628.61       3762.02        29.96 o                         
   3  -1   0       5043.24       4975.48        46.53 o                         
   4  -1   0         65.70         80.68         1.47 o                         
   5  -1   0       3512.51       3408.71        25.07 o                         
   6  -1   0       1452.69       1477.30        12.33 o                         
   7  -1   0        639.12        646.76         6.43 o                         
   8  -1   0        633.88        615.81         6.71 o                         
   9  -1   0        773.02        790.41         9.74 o                         
  10  -1   0        612.15        605.89         7.12 o                         
  11  -1   0        108.07        103.80         3.67 o                         
  12  -1   0         27.58         26.48         3.13 o                         
  13  -1   0        284.16        263.97         9.76 o                         
  14  -1   0         68.08         69.93         4.60 o                         
  15  -1   0          0.64          1.79         1.78 o                         
   1   0   0          0.13          2.02         0.40 o                         
   2   0   0      13923.45      12896.02       197.55 o                         
   3   0   0       1830.39       1991.50        14.88 o                         
   4   0   0       2433.46       2334.43        17.09 o                         
   5   0   0        287.94        267.62         2.88 o                         
   6   0   0       2118.92       2141.87        17.78 o                         
   7   0   0        207.89        205.20         3.07 o                         
   8   0   0       1473.86       1497.49        14.47 o                         
   9   0   0        219.04        202.55         5.53 o                         
  10   0   0        358.77        362.41         5.85 o                         
  11   0   0        368.97        364.47         6.02 o                         
  12   0   0        439.31        433.04         7.62 o                         
  13   0   0         17.95         17.67         1.98 o                         
  14   0   0         17.77         19.75         2.54 o                         
  15   0   0          1.45          0.59         1.68 o                         
   1   1   0       2731.42       2812.81        25.83 o                         
   2   1   0       3695.38       3829.89        24.59 o                         
   3   1   0       5283.78       5195.61        33.05 o                         
   4   1   0         76.56         87.83         1.87 o                         
   5   1   0       3490.53       3357.81        22.02 o                         
   6   1   0       1361.61       1358.53        13.14 o                         
   7   1   0        678.97        675.11         6.03 o                         
   8   1   0        597.18        588.79         7.02 o                         
   9   1   0        833.01        844.95        10.29 o                         
  10   1   0        545.02        531.41         7.60 o                         
  11   1   0        123.56        126.78         3.20 o                         
  12   1   0         17.57         16.03         1.39 o                         
  13   1   0        265.11        261.50         5.44 o                         
  14   1   0         47.23         43.79         3.46 o                         
  15   1   0          0.65          2.01         2.05 o                         
   0   2   0       2231.53       2080.59        27.35 o                         
   1   2   0         77.34         73.21         1.46 o                         
   2   2   0       8925.30       8681.26        88.50 o                         
   3   2   0        191.17        204.90         2.02 o                         
   4   2   0       4621.69       4620.67        26.38 o                         
   5   2   0       1917.81       1911.33        13.99 o                         
   6   2   0       1940.81       2015.91        14.95 o                         
   7   2   0       1437.44       1433.17        12.85 o                         
   8   2   0        194.12        199.93         2.98 o                         
   9   2   0        703.09        704.67         7.38 o                         
  10   2   0         84.93         87.85         2.63 o                         
  11   2   0        406.95        405.00         7.06 o                         
  12   2   0         46.13         49.49         2.36 o                         
  13   2   0         33.37         32.24         2.72 o                         
  14   2   0         13.50         18.07         2.34 o                         
  15   2   0         92.50         86.90        10.46 o                         
   1   3   0        293.09        295.37         3.28 o                         
   2   3   0       5288.02       5298.50        32.18 o                         
   3   3   0       1727.59       1808.52        10.00 o                         
   4   3   0        676.34        699.98         4.99 o                         
   5   3   0        186.23        178.19         1.84 o                         
   6   3   0        180.01        191.46         1.90 o                         
   7   3   0        217.69        220.87         3.11 o                         
   8   3   0        841.34        844.73         7.80 o                         
   9   3   0         90.99         98.02         2.05 o                         
  10   3   0        632.77        629.50         6.47 o                         
  11   3   0         55.17         58.30         2.34 o                         
  12   3   0        551.82        565.20         9.08 o                         
  13   3   0         37.32         38.72         2.19 o                         
  14   3   0        336.38        321.32         7.21 o                         
   0   4   0       1993.92       2058.28        16.20 o                         
   1   4   0        173.66        179.25         2.35 o                         
   2   4   0        894.85        879.23         5.81 o                         
   3   4   0       1478.98       1447.00         7.86 o                         
   4   4   0       1659.86       1622.74         8.01 o                         
   5   4   0        263.83        266.53         2.40 o                         
   6   4   0         64.32         64.22         1.10 o                         
   7   4   0       1054.43       1071.97         6.82 o                         
   8   4   0          6.08          8.06         0.64 o                         
   9   4   0        511.57        509.71         5.87 o                         
  10   4   0        164.35        164.09         3.20 o                         
  11   4   0        592.29        575.54         6.87 o                         
  12   4   0          5.71          8.25         1.26 o                         
  13   4   0        316.27        320.57         6.48 o                         
  14   4   0         27.05         31.74         3.04 o                         
   1   5   0       1157.84       1177.86         8.63 o                         
   2   5   0        229.71        224.38         2.46 o                         
   3   5   0       2175.03       2136.08        11.65 o                         
   4   5   0        332.35        344.03         2.80 o                         
   5   5   0        768.07        775.85         5.86 o                         
   6   5   0        621.23        634.02         4.35 o                         
   7   5   0        946.78        958.40         6.19 o                         
   8   5   0       1026.23       1045.64         6.98 o                         
   9   5   0        433.15        429.36         5.62 o                         
  10   5   0        119.96        125.98         2.66 o                         
  11   5   0         77.21         76.77         2.12 o                         
  12   5   0        226.23        216.23         4.39 o                         
  13   5   0         29.64         25.24         2.28 o                         
  14   5   0         62.28         68.67         4.40 o                         
   0   6   0       4137.77       3903.02        31.00 o                         
   1   6   0        725.81        722.08         5.32 o                         
   2   6   0       2894.31       2788.38        17.69 o                         
   3   6   0         96.86         99.52         1.70 o                         
   4   6   0        201.42        208.39         2.42 o                         
   5   6   0        508.76        515.01         4.09 o                         
   6   6   0        525.09        524.49         4.74 o                         
   7   6   0        439.63        437.62         4.20 o                         
   8   6   0        175.75        183.24         2.64 o                         
   9   6   0        261.00        258.56         3.62 o                         
  10   6   0        193.56        193.03         3.39 o                         
  11   6   0        318.43        311.23         5.71 o                         
  12   6   0         80.53         83.88         3.55 o                         
  13   6   0         18.55         16.62         2.38 o                         
  14   6   0         43.54         32.79         4.79 o                         
   1   7   0       4773.76       4625.79        25.33 o                         
   2   7   0       2224.29       2198.78        14.00 o                         
   3   7   0       2154.49       2149.47        13.66 o                         
   4   7   0        138.15        142.71         2.18 o                         
   5   7   0       1439.26       1463.79         9.65 o                         
   6   7   0          1.31          2.21         0.62 o                         
   7   7   0        953.74        953.97         7.96 o                         
   8   7   0         38.68         44.20         1.33 o                         
   9   7   0        675.66        673.91         5.92 o                         
  10   7   0         44.10         46.82         3.33 o                         
  11   7   0        163.54        169.29         5.78 o                         
  12   7   0        120.67        128.11         4.26 o                         
  13   7   0         22.20         18.81         2.86 o                         
   0   8   0        293.21        287.36         5.24 o                         
   1   8   0        302.60        298.96         3.78 o                         
   2   8   0        414.37        421.14         4.41 o                         
   3   8   0         95.34         98.13         1.90 o                         
   4   8   0       2067.65       2054.68        13.22 o                         
   5   8   0         11.92         15.04         0.72 o                         
   6   8   0        544.92        546.69         5.74 o                         
   7   8   0        181.69        175.49         2.89 o                         
   8   8   0        246.08        255.66         3.55 o                         
   9   8   0          8.88         10.69         0.89 o                         
  10   8   0        172.61        171.29         5.39 o                         
  11   8   0        128.30        129.61         6.92 o                         
  12   8   0          3.75         -0.15         2.37 o                         
  13   8   0         12.25          5.22         3.52 o                         
   1   9   0        342.55        344.93         3.99 o                         
   2   9   0        401.44        401.08         4.26 o                         
   3   9   0       1507.55       1490.04        10.38 o                         
   4   9   0         28.96         31.18         1.28 o                         
   5   9   0       1277.06       1284.22         9.63 o                         
   6   9   0        139.32        136.93         2.26 o                         
   7   9   0        224.39        221.38         3.62 o                         
   8   9   0         60.32         64.80         2.02 o                         
   9   9   0        277.64        281.19         4.54 o                         
  10   9   0        101.19         96.69         3.42 o                         
  11   9   0         13.81         12.25         2.32 o                         
  12   9   0         25.94         28.85         5.62 o                         
   0  10   0        908.63        873.22        11.85 o                         
   1  10   0        610.41        618.54         6.75 o                         
   2  10   0         60.39         60.93         1.93 o                         
   3  10   0        124.81        127.55         2.72 o                         
   4  10   0         37.32         38.21         1.59 o                         
   5  10   0         45.48         46.56         1.87 o                         
   6  10   0        154.26        159.39         2.67 o                         
   7  10   0         95.51         97.81         2.82 o                         
   8  10   0        172.38        166.68         5.44 o                         
   9  10   0        159.78        163.09         4.29 o                         
  10  10   0         50.88         55.20         3.37 o                         
  11  10   0         83.61         86.66         9.29 o                         
   1  11   0         98.32         96.58         2.66 o                         
   2  11   0         19.64         20.51         1.60 o                         
   3  11   0         18.37         18.46         1.75 o                         
   4  11   0        432.81        442.08         6.00 o                         
   5  11   0         52.34         49.99         2.82 o                         
   6  11   0        301.17        299.58         4.79 o                         
   7  11   0         65.28         63.33         2.99 o                         
   8  11   0         90.34         88.12         4.07 o                         
   9  11   0         25.97         34.46         4.93 o                         
  10  11   0         85.33         81.81         9.04 o                         
   0  12   0        325.97        334.98         9.79 o                         
   1  12   0        144.51        151.76         3.68 o                         
   2  12   0         53.44         54.54         2.36 o                         
   3  12   0          5.05          4.83         0.98 o                         
   4  12   0         83.27         80.43         3.01 o                         
   5  12   0        138.33        135.07         5.20 o                         
   6  12   0        144.51        149.34         5.28 o                         
   7  12   0        117.12        116.78         5.71 o                         
   8  12   0        103.11        109.59         7.70 o                         
   9  12   0        121.04        127.89         7.91 o                         
   1  13   0        347.69        350.67         6.64 o                         
   2  13   0        102.62         97.15         3.64 o                         
   3  13   0         40.96         38.22         2.55 o                         
   4  13   0        159.36        165.88         5.48 o                         
   5  13   0         71.90         69.62         4.30 o                         
   6  13   0         56.71         54.02         5.71 o                         
   7  13   0        161.09        170.73         8.46 o                         
   8  13   0         67.74         77.63         5.81 o                         
   0  14   0         67.54         73.15         7.35 o                         
   1  14   0         34.06         32.84         2.92 o                         
   2  14   0        295.69        300.79         8.44 o                         
   3  14   0        182.12        181.86         7.91 o                         
   4  14   0        311.84        319.91        11.30 o                         
   5  14   0         32.69         34.43         6.61 o                         
   6  14   0        282.57        285.20        11.70 o                         
   1  15   0         12.31         18.18         2.54 o                         
   2  15   0          7.17          6.82         1.93 o                         
   3  15   0        111.53        113.52         5.85 o                         
  -3 -15   1         52.55         44.17         8.45 o                         
  -2 -15   1        218.52        202.25        16.27 o                         
   0 -15   1         19.42         11.40         5.00 o                         
   1 -15   1        432.15        398.69        22.57 o                         
   2 -15   1         16.98         10.89         5.19 o                         
  -6 -14   1         22.04          6.35         4.24 o                         
  -5 -14   1         55.94         68.52         9.05 o                         
  -4 -14   1        115.79        109.43         9.26 o                         
  -3 -14   1        150.05        137.48        18.11 o                         
  -2 -14   1         84.69         73.89         9.34 o                         
  -1 -14   1         30.73         27.22         4.14 o                         
   0 -14   1        109.37        107.33        10.81 o                         
   1 -14   1        143.16        131.82        12.09 o                         
   2 -14   1         72.11         76.28         9.88 o                         
   3 -14   1        220.79        219.98        13.67 o                         
   4 -14   1         23.90         19.78         5.25 o                         
   5 -14   1         70.11         86.85        10.34 o                         
  -8 -13   1        327.20        323.09        20.42 o                         
  -7 -13   1         33.77         23.35         6.51 o                         
  -6 -13   1        459.62        415.30        18.07 o                         
  -5 -13   1          3.46          8.30         5.17 o                         
  -4 -13   1        316.29        295.81        14.40 o                         
  -3 -13   1        114.89        104.30         8.16 o                         
  -2 -13   1        126.93        118.28         7.63 o                         
  -1 -13   1         82.47         83.80         5.11 o                         
   0 -13   1        154.83        144.43         6.31 o                         
   1 -13   1         17.52         -0.27         1.73 o                         
   2 -13   1        330.45        328.90        12.31 o                         
   3 -13   1         37.04         30.35         5.15 o                         
   4 -13   1         77.49         82.68         7.66 o                         
   5 -13   1        284.65        275.73        14.32 o                         
   6 -13   1         84.43         82.84        10.22 o                         
   7 -13   1         38.90         34.06         7.10 o                         
  -9 -12   1        106.57         97.53        10.64 o                         
  -8 -12   1        115.87        121.91        11.67 o                         
  -7 -12   1        244.20        235.54        13.33 o                         
  -6 -12   1          0.35          4.61         2.64 o                         
  -5 -12   1        430.89        425.66        13.75 o                         
  -4 -12   1        136.67        134.02         7.51 o                         
  -3 -12   1        141.27        146.58         7.36 o                         
  -2 -12   1         24.63         22.45         2.71 o                         
  -1 -12   1        358.18        343.52         6.17 o                         
   0 -12   1         84.53         77.56         3.67 o                         
   1 -12   1        250.29        254.72         8.76 o                         
   2 -12   1        177.82        174.15        10.02 o                         
   3 -12   1        179.08        161.38         7.94 o                         
   4 -12   1         24.44         20.92         4.15 o                         
   5 -12   1          4.52          3.27         3.25 o                         
   6 -12   1         10.36          2.75         9.07 o                         
   7 -12   1         90.21         99.94        10.28 o                         
   8 -12   1         25.96         22.90         6.05 o                         
   9 -12   1         16.40         12.38         5.22 o                         
 -11 -11   1         63.93         59.88         9.47 o                         
 -10 -11   1        300.51        301.00        18.63 o                         
  -9 -11   1         58.92         51.26         8.43 o                         
  -8 -11   1        101.43         86.35         7.79 o                         
  -7 -11   1         49.44         49.29         5.14 o                         
  -6 -11   1        129.55        124.67         6.63 o                         
  -5 -11   1         37.74         33.06         3.72 o                         
  -4 -11   1        161.81        160.38        11.22 o                         
  -3 -11   1        100.29         93.87         3.69 o                         
  -2 -11   1        658.61        643.60        12.36 o                         
  -1 -11   1        206.80        202.44         7.22 o                         
   0 -11   1        191.47        187.68         4.48 o                         
   1 -11   1         72.24         68.89         2.43 o                         
   2 -11   1          2.41          2.88         2.85 o                         
   3 -11   1         40.74         38.15         3.95 o                         
   4 -11   1         90.07         85.28         8.48 o                         
   5 -11   1        215.19        215.41         8.45 o                         
   6 -11   1          8.26         12.15         2.81 o                         
   7 -11   1        256.47        276.78        13.80 o                         
   8 -11   1        118.29        116.89        10.96 o                         
   9 -11   1         80.82         93.28         9.84 o                         
  10 -11   1        105.95        103.31        11.05 o                         
 -11 -10   1         24.48         28.97         6.78 o                         
 -10 -10   1         75.03         78.20         9.16 o                         
  -9 -10   1         92.89         82.16         8.19 o                         
  -8 -10   1         52.78         58.15         4.73 o                         
  -7 -10   1         73.75         81.90         5.31 o                         
  -6 -10   1         20.34         18.58         2.62 o                         
  -5 -10   1        191.67        179.11         7.08 o                         
  -4 -10   1        452.97        440.35         8.45 o                         
  -3 -10   1         50.11         47.43         2.54 o                         
  -2 -10   1        372.69        373.02         7.07 o                         
  -1 -10   1         22.56         23.63         1.78 o                         
   0 -10   1        170.84        160.86         3.99 o                         
   1 -10   1         88.29         88.44         3.68 o                         
   2 -10   1         45.35         43.96         2.50 o                         
   3 -10   1        280.28        273.79        10.66 o                         
   4 -10   1        635.05        637.57        14.10 o                         
   5 -10   1         22.79         15.44         2.48 o                         
   6 -10   1        333.98        327.04        10.07 o                         
   7 -10   1         88.32         94.19         7.97 o                         
   8 -10   1        223.36        225.11         9.11 o                         
   9 -10   1         68.56         65.69         7.98 o                         
  10 -10   1         20.03         26.56         5.79 o                         
  11 -10   1          8.23          6.56         4.01 o                         
 -12  -9   1          3.14          2.39         2.81 o                         
 -11  -9   1          7.20         11.23         3.79 o                         
 -10  -9   1        136.36        148.74         8.45 o                         
  -9  -9   1        189.50        180.71         8.21 o                         
  -8  -9   1         14.92         15.82         2.46 o                         
  -7  -9   1         87.65         84.84         6.48 o                         
  -6  -9   1         68.24         68.64         4.30 o                         
  -5  -9   1        316.12        302.74         8.88 o                         
  -4  -9   1          5.17          5.24         1.18 o                         
  -3  -9   1        223.86        211.78         4.70 o                         
  -2  -9   1        195.48        198.96         4.66 o                         
  -1  -9   1        236.75        237.98         4.96 o                         
   0  -9   1         91.57         95.32         2.59 o                         
   1  -9   1       1565.50       1550.48        16.15 o                         
   2  -9   1          5.68          8.35         1.41 o                         
   3  -9   1        628.88        594.52        13.77 o                         
   4  -9   1        109.40        110.35         5.17 o                         
   5  -9   1        472.62        479.55        12.18 o                         
   6  -9   1        179.45        188.69         7.65 o                         
   7  -9   1        202.21        195.82        11.65 o                         
   8  -9   1        243.18        244.68        10.36 o                         
   9  -9   1        598.15        636.27        18.45 o                         
  10  -9   1         11.23         11.40         3.72 o                         
  11  -9   1         34.37         39.19         7.72 o                         
 -13  -8   1         30.30         24.36         6.08 o                         
 -12  -8   1         75.89         75.61         8.40 o                         
 -11  -8   1        384.92        406.03        29.03 o                         
 -10  -8   1          2.14          5.86         2.01 o                         
  -9  -8   1        715.29        724.56        14.93 o                         
  -8  -8   1         65.34         61.65         4.08 o                         
  -7  -8   1         42.08         42.98         3.33 o                         
  -6  -8   1         65.07         67.21         5.03 o                         
  -5  -8   1        168.43        182.05         6.55 o                         
  -4  -8   1       1016.52        993.08        16.94 o                         
  -3  -8   1        596.87        586.55        12.09 o                         
  -2  -8   1        588.89        561.05         9.26 o                         
  -1  -8   1       1430.32       1424.02        18.97 o                         
   0  -8   1       2263.53       2213.07        30.05 o                         
   1  -8   1         80.02         76.91         2.13 o                         
   2  -8   1       1113.44       1094.95        14.25 o                         
   3  -8   1       1396.25       1365.99        22.76 o                         
   4  -8   1        596.81        602.35        12.35 o                         
   5  -8   1        107.23        111.95         5.16 o                         
   6  -8   1        121.11        122.94         5.34 o                         
   7  -8   1         44.52         48.44         3.59 o                         
   8  -8   1        328.80        325.82         9.39 o                         
   9  -8   1         57.96         53.44         6.25 o                         
  10  -8   1        566.98        588.97        33.27 o                         
  11  -8   1          9.73         12.62         3.99 o                         
  12  -8   1         55.66         51.91         8.11 o                         
 -13  -7   1         81.39         77.61         8.78 o                         
 -12  -7   1         31.64         21.30         4.10 o                         
 -11  -7   1          5.77          4.98         2.23 o                         
 -10  -7   1        197.42        206.16         9.06 o                         
  -9  -7   1         30.67         36.05         4.06 o                         
  -8  -7   1         68.57         78.52         4.00 o                         
  -7  -7   1        571.75        557.22        11.58 o                         
  -6  -7   1       1070.00       1089.06        15.77 o                         
  -5  -7   1        532.43        533.07        10.04 o                         
  -4  -7   1        162.23        167.07         5.71 o                         
  -3  -7   1        608.12        601.43         8.68 o                         
  -2  -7   1         92.24         89.27         2.22 o                         
  -1  -7   1        650.73        639.72         7.19 o                         
   0  -7   1        906.55        889.82         9.02 o                         
   1  -7   1         53.86         55.13         1.77 o                         
   2  -7   1        942.20        931.55        17.50 o                         
   3  -7   1        418.07        420.94        11.26 o                         
   4  -7   1        942.07        932.19        15.45 o                         
   5  -7   1        910.36        921.59        17.25 o                         
   6  -7   1        744.29        756.50        14.00 o                         
   7  -7   1        299.12        304.59         8.17 o                         
   8  -7   1         48.22         44.79         3.19 o                         
   9  -7   1         74.99         87.60         5.91 o                         
  10  -7   1         13.81         15.99         3.17 o                         
  11  -7   1         90.40         88.20         8.56 o                         
  12  -7   1         96.07         98.96         9.72 o                         
  13  -7   1          5.00          6.06         3.38 o                         
 -14  -6   1          1.41          6.12         2.98 o                         
 -13  -6   1        118.94        120.65         9.93 o                         
 -12  -6   1          2.85          3.50         1.86 o                         
 -11  -6   1        387.46        396.53        12.92 o                         
 -10  -6   1          0.13          2.77         1.55 o                         
  -9  -6   1        129.44        138.18         8.33 o                         
  -8  -6   1        104.46        104.40         3.98 o                         
  -7  -6   1       2536.09       2518.72        28.33 o                         
  -6  -6   1        667.45        656.65        10.74 o                         
  -5  -6   1       2083.03       2077.16        23.92 o                         
  -4  -6   1        411.44        409.19         8.02 o                         
  -3  -6   1       1196.70       1185.53        11.98 o                         
  -2  -6   1       2032.18       2018.22        18.13 o                         
  -1  -6   1        933.59        922.73         8.34 o                         
   0  -6   1        209.04        212.59         3.09 o                         
   1  -6   1       2077.06       2036.84        14.59 o                         
   2  -6   1        451.21        451.82         6.08 o                         
   3  -6   1        334.46        333.20         8.27 o                         
   4  -6   1       1097.29       1106.39        16.42 o                         
   5  -6   1        717.61        714.40        11.38 o                         
   6  -6   1       1717.62       1720.85        21.28 o                         
   7  -6   1        137.41        136.98         4.50 o                         
   8  -6   1         48.07         38.20         4.68 o                         
   9  -6   1         33.59         23.10         2.87 o                         
  10  -6   1         40.99         49.58         5.75 o                         
  11  -6   1         89.86         94.11         6.60 o                         
  12  -6   1         42.58         52.56         6.71 o                         
  13  -6   1         28.14         25.63         5.72 o                         
 -14  -5   1         36.25         31.68         5.62 o                         
 -13  -5   1        134.38        134.65         8.39 o                         
 -12  -5   1        546.27        568.32        16.03 o                         
 -11  -5   1        164.78        172.83        10.72 o                         
 -10  -5   1        106.72        107.58         5.26 o                         
  -9  -5   1         71.03         62.10         3.37 o                         
  -8  -5   1        486.30        490.66         9.80 o                         
  -7  -5   1        684.30        696.68        10.52 o                         
  -6  -5   1        598.86        590.82         9.41 o                         
  -5  -5   1        725.29        723.12        10.18 o                         
  -4  -5   1       1419.15       1387.38        13.09 o                         
  -3  -5   1        299.72        301.71         4.25 o                         
  -2  -5   1       1659.60       1627.75        11.57 o                         
  -1  -5   1        931.22        929.93         7.19 o                         
   0  -5   1       1800.52       1781.28        12.18 o                         
   1  -5   1        511.51        501.97         5.79 o                         
   2  -5   1        469.53        474.95         7.06 o                         
   3  -5   1        569.36        557.59         7.26 o                         
   4  -5   1        953.39        944.58        13.38 o                         
   5  -5   1        283.25        286.69         6.07 o                         
   6  -5   1        274.15        277.54         6.08 o                         
   7  -5   1        245.25        255.61         5.67 o                         
   8  -5   1         83.58         84.78         3.97 o                         
   9  -5   1        142.90        146.86         5.89 o                         
  10  -5   1        194.50        206.48         8.65 o                         
  11  -5   1        690.14        696.66        18.15 o                         
  12  -5   1        213.98        212.64        10.77 o                         
  13  -5   1          2.97          5.18         3.07 o                         
 -15  -4   1         36.07         40.28         5.19 o                         
 -14  -4   1         96.89         91.57         8.20 o                         
 -13  -4   1        106.83        105.68        10.77 o                         
 -12  -4   1          9.98         10.52         2.00 o                         
 -11  -4   1        235.19        246.60         8.95 o                         
 -10  -4   1         63.58         64.85         3.90 o                         
  -9  -4   1        938.32        967.83        15.04 o                         
  -8  -4   1        340.75        351.14         7.59 o                         
  -7  -4   1       1039.13       1075.54        15.39 o                         
  -6  -4   1        109.94        109.96         3.32 o                         
  -5  -4   1        133.36        132.55         4.38 o                         
  -4  -4   1         38.63         38.59         2.46 o                         
  -3  -4   1       3553.78       3491.36        24.48 o                         
  -2  -4   1        979.80        998.15         8.59 o                         
  -1  -4   1       1361.40       1368.21         9.47 o                         
   0  -4   1        894.80        905.79         6.73 o                         
   1  -4   1        507.71        518.13         4.45 o                         
   2  -4   1       1708.90       1670.95        18.09 o                         
   3  -4   1        278.00        271.16         4.58 o                         
   4  -4   1        198.35        206.76         7.37 o                         
   5  -4   1         26.35         24.08         1.53 o                         
   6  -4   1       1032.50       1013.86        11.90 o                         
   7  -4   1        430.19        419.43         7.52 o                         
   8  -4   1        326.91        333.36         7.48 o                         
   9  -4   1        445.38        456.96         9.73 o                         
  10  -4   1         37.30         34.79         2.79 o                         
  11  -4   1        108.09        111.24         6.30 o                         
  12  -4   1        127.52        126.83         7.20 o                         
  13  -4   1        176.13        186.66        12.18 o                         
  14  -4   1        121.17        121.75        10.34 o                         
 -15  -3   1         19.17         15.08         4.36 o                         
 -14  -3   1         93.20        100.97         8.38 o                         
 -13  -3   1        133.15        136.42         7.16 o                         
 -12  -3   1         59.44         46.45         3.94 o                         
 -11  -3   1         19.53         21.27         2.43 o                         
 -10  -3   1        151.12        145.67         5.47 o                         
  -9  -3   1        365.62        373.88         7.68 o                         
  -8  -3   1       1042.07       1035.77        14.66 o                         
  -7  -3   1        467.69        459.83         8.15 o                         
  -6  -3   1        240.31        226.46         4.28 o                         
  -5  -3   1        401.95        399.09         5.06 o                         
  -4  -3   1       1578.12       1608.82        13.18 o                         
  -3  -3   1        674.04        656.40         6.61 o                         
  -2  -3   1        381.56        352.70         3.62 o                         
  -1  -3   1       1596.93       1638.45        10.14 o                         
   0  -3   1       1442.72       1513.16         9.39 o                         
   1  -3   1        551.36        533.78         4.39 o                         
   2  -3   1        438.18        431.99         4.30 o                         
   3  -3   1       1762.25       1735.74        11.92 o                         
   4  -3   1        287.59        280.69         3.78 o                         
   5  -3   1        402.60        411.14         5.14 o                         
   6  -3   1        860.53        864.99        10.68 o                         
   7  -3   1       1272.50       1281.02        15.49 o                         
   8  -3   1        532.57        545.04         8.74 o                         
   9  -3   1        185.96        185.92         4.77 o                         
  10  -3   1        186.77        187.94         4.93 o                         
  11  -3   1        102.30         95.23         4.00 o                         
  12  -3   1         68.85         72.20         9.51 o                         
  13  -3   1         84.35         77.84         6.33 o                         
  14  -3   1         82.01         94.83         8.81 o                         
 -15  -2   1         59.51         62.03         5.45 o                         
 -14  -2   1         49.07         43.64         3.94 o                         
 -13  -2   1        138.34        139.86         7.15 o                         
 -12  -2   1         39.22         44.04         5.63 o                         
 -11  -2   1        346.15        347.25         7.39 o                         
 -10  -2   1        245.61        238.85         4.70 o                         
  -9  -2   1        556.85        568.11         7.52 o                         
  -8  -2   1         19.64         22.06         1.21 o                         
  -7  -2   1        168.48        176.45         3.04 o                         
  -6  -2   1        204.92        206.99         4.25 o                         
  -5  -2   1       1842.56       1912.59        14.59 o                         
  -4  -2   1        967.62       1056.45         8.44 o                         
  -3  -2   1       3232.68       3249.22        22.89 o                         
  -2  -2   1       1045.44       1064.54         8.69 o                         
  -1  -2   1       2329.48       2325.20        15.22 o                         
   0  -2   1       2852.13       2792.91        21.76 o                         
   1  -2   1        842.40        872.05         5.51 o                         
   2  -2   1       7510.94       7324.29        76.12 o                         
   3  -2   1         43.71         47.48         0.87 o                         
   4  -2   1        956.66        935.64         7.47 o                         
   5  -2   1        782.30        772.96         6.84 o                         
   6  -2   1        221.23        219.64         5.36 o                         
   7  -2   1        175.60        182.87         3.40 o                         
   8  -2   1        896.80        922.12        12.08 o                         
   9  -2   1        503.34        505.56         9.03 o                         
  10  -2   1        365.49        362.59         7.66 o                         
  11  -2   1        168.34        169.77         5.17 o                         
  12  -2   1        186.21        193.06         5.63 o                         
  13  -2   1        192.84        205.09         9.79 o                         
  14  -2   1        126.00        126.48         9.75 o                         
 -15  -1   1        106.08         94.40         5.45 o                         
 -14  -1   1        178.46        173.89         6.64 o                         
 -13  -1   1         39.30         40.62         4.21 o                         
 -12  -1   1         63.48         60.43         3.15 o                         
 -11  -1   1        235.89        248.57         5.51 o                         
 -10  -1   1        422.67        425.01         5.28 o                         
  -9  -1   1        667.55        665.70         6.89 o                         
  -8  -1   1        482.95        480.34         4.97 o                         
  -7  -1   1        288.57        304.02         3.74 o                         
  -6  -1   1       2475.21       2528.48        20.38 o                         
  -5  -1   1       2339.67       2426.29        18.21 o                         
  -4  -1   1       2861.39       2945.53        19.24 o                         
  -3  -1   1       4983.96       5091.78        37.63 o                         
  -2  -1   1       5909.20       5750.38        57.68 o                         
  -1  -1   1       4381.05       4489.14       116.21 o                         
   0  -1   1       3972.25       3775.81        99.98 o                         
   1  -1   1       6123.81       5833.42        65.85 o                         
   2  -1   1       3597.49       3605.33        22.59 o                         
   3  -1   1       1516.05       1515.25         9.00 o                         
   4  -1   1       1901.94       1910.91        12.21 o                         
   5  -1   1       2418.15       2411.83        15.89 o                         
   6  -1   1         82.88         92.08         2.23 o                         
   7  -1   1        746.73        755.64         8.78 o                         
   8  -1   1        554.51        552.45         6.87 o                         
   9  -1   1        664.43        681.11         9.02 o                         
  10  -1   1        249.07        243.59         4.98 o                         
  11  -1   1        117.73        124.71         4.22 o                         
  12  -1   1         83.34         74.55         4.19 o                         
  13  -1   1         89.42         89.59         5.83 o                         
  14  -1   1         34.89         24.54         4.70 o                         
 -15   0   1         29.83         31.08         3.45 o                         
 -14   0   1         59.91         54.40         3.66 o                         
 -13   0   1          5.75          5.37         1.21 o                         
 -12   0   1         35.71         37.59         2.62 o                         
 -11   0   1         32.24         30.11         1.89 o                         
 -10   0   1          0.06          1.23         0.44 o                         
  -9   0   1         32.25         34.36         1.26 o                         
  -8   0   1        455.99        456.54         5.56 o                         
  -7   0   1        875.22        886.05         8.57 o                         
  -6   0   1        151.29        173.77         2.65 o                         
  -5   0   1       4411.92       4307.98        30.55 o                         
  -4   0   1       2429.19       2374.65        13.85 o                         
  -3   0   1        327.51        337.01         2.48 o                         
  -2   0   1         48.38         44.93         0.73 o                         
  -1   0   1        133.21        149.39         1.28 o                         
   0   0   1        368.11        377.74         5.06 o                         
   1   0   1          2.73          6.07         0.36 o                         
   2   0   1         98.79        113.66         1.86 o                         
   3   0   1       3078.80       3035.27        22.62 o                         
   4   0   1       6559.94       6316.50        38.75 o                         
   5   0   1        336.14        339.98         2.76 o                         
   6   0   1       1853.63       1834.05        13.56 o                         
   7   0   1       1022.17       1017.13        11.12 o                         
   8   0   1         60.59         69.26         1.91 o                         
   9   0   1         28.95         31.15         1.38 o                         
  10   0   1         14.66         10.49         1.09 o                         
  11   0   1          8.64         10.03         1.32 o                         
  12   0   1         16.09         17.33         1.41 o                         
  13   0   1         73.29         67.31         4.29 o                         
  14   0   1         41.14         36.64         6.03 o                         
 -15   1   1        103.30        111.52         5.84 o                         
 -14   1   1        189.33        185.16         6.53 o                         
 -13   1   1         38.79         38.44         2.06 o                         
 -12   1   1         75.36         76.94         2.69 o                         
 -11   1   1        237.29        249.75         5.03 o                         
 -10   1   1        426.01        432.39         5.31 o                         
  -9   1   1        658.62        679.56         9.95 o                         
  -8   1   1        536.78        527.72         7.29 o                         
  -7   1   1        283.84        295.86         3.26 o                         
  -6   1   1       2463.02       2524.63        17.23 o                         
  -5   1   1       2400.85       2473.68        18.40 o                         
  -4   1   1       2890.14       2935.49        18.12 o                         
  -3   1   1       5192.31       5296.46        38.91 o                         
  -2   1   1       5973.88       5853.82        80.02 o                         
  -1   1   1       4562.80       4442.56        91.17 o                         
   0   1   1       4116.82       3930.46        52.99 o                         
   1   1   1       6198.51       6066.29        70.07 o                         
   2   1   1       3736.21       3697.65        23.54 o                         
   3   1   1       1599.92       1602.17         9.72 o                         
   4   1   1       1954.60       1979.75        12.62 o                         
   5   1   1       2412.14       2393.53        15.61 o                         
   6   1   1         88.29         93.30         1.49 o                         
   7   1   1        811.58        818.96         7.04 o                         
   8   1   1        546.74        531.34         6.41 o                         
   9   1   1        657.02        651.19         8.00 o                         
  10   1   1        235.33        236.67         4.69 o                         
  11   1   1        106.24        107.32         3.37 o                         
  12   1   1         75.77         71.16         2.47 o                         
  13   1   1         87.93         85.46         3.98 o                         
  14   1   1         28.10         28.41         3.41 o                         
 -15   2   1         47.05         42.51         4.14 o                         
 -14   2   1         44.86         44.54         3.40 o                         
 -13   2   1        122.22        119.04         3.60 o                         
 -12   2   1         33.18         37.31         2.11 o                         
 -11   2   1        358.21        363.43         6.43 o                         
 -10   2   1        241.70        234.87         4.41 o                         
  -9   2   1        558.43        564.57         5.40 o                         
  -8   2   1         17.23         18.44         0.98 o                         
  -7   2   1        122.76        125.55         2.78 o                         
  -6   2   1        217.04        211.56         3.32 o                         
  -5   2   1       1650.39       1707.88        10.52 o                         
  -4   2   1        943.31       1007.39         6.48 o                         
  -3   2   1       3333.61       3371.12        21.18 o                         
  -2   2   1       1146.90       1190.50         9.95 o                         
  -1   2   1       2252.99       2210.05        17.78 o                         
   0   2   1       2794.08       2770.20        17.02 o                         
   1   2   1        921.48        960.66         5.85 o                         
   2   2   1       7695.94       7334.36        88.22 o                         
   3   2   1         54.87         59.36         1.52 o                         
   4   2   1        885.08        874.76         5.63 o                         
   5   2   1        810.26        796.95         6.20 o                         
   6   2   1        185.73        187.68         2.67 o                         
   7   2   1        176.84        186.29         2.95 o                         
   8   2   1        890.60        898.92         7.90 o                         
   9   2   1        492.72        511.39         5.85 o                         
  10   2   1        373.46        365.81         4.89 o                         
  11   2   1        164.46        165.12         3.59 o                         
  12   2   1        169.14        162.56         4.23 o                         
  13   2   1        196.88        208.78         5.06 o                         
  14   2   1        115.38        106.99         8.20 o                         
 -15   3   1         21.95         21.54         3.14 o                         
 -14   3   1         79.39         74.33         4.29 o                         
 -13   3   1        141.16        148.65         4.06 o                         
 -12   3   1         84.76         88.19         3.03 o                         
 -11   3   1         17.72         18.59         1.48 o                         
 -10   3   1        133.43        137.65         2.89 o                         
  -9   3   1        368.90        370.81         4.42 o                         
  -8   3   1       1066.62       1071.56        10.70 o                         
  -7   3   1        483.38        491.09         5.46 o                         
  -6   3   1        210.04        194.52         1.98 o                         
  -5   3   1        377.89        371.40         3.31 o                         
  -4   3   1       1614.18       1626.84         8.72 o                         
  -3   3   1        683.01        674.78         4.35 o                         
  -2   3   1        426.37        394.98         3.33 o                         
  -1   3   1       1703.55       1742.23        10.00 o                         
   0   3   1       1489.42       1566.28        11.20 o                         
   1   3   1        637.69        619.39         4.66 o                         
   2   3   1        443.17        437.09         3.12 o                         
   3   3   1       1834.84       1808.84         9.42 o                         
   4   3   1        278.69        277.96         2.51 o                         
   5   3   1        376.43        379.82         3.24 o                         
   6   3   1        871.39        888.28         6.32 o                         
   7   3   1       1297.58       1322.93        10.23 o                         
   8   3   1        538.80        546.41         5.69 o                         
   9   3   1        173.01        167.54         2.86 o                         
  10   3   1        172.24        170.95         2.74 o                         
  11   3   1        132.98        125.42         2.98 o                         
  12   3   1         64.83         68.82         2.89 o                         
  13   3   1         68.50         71.82         3.25 o                         
  14   3   1         75.44         72.47         6.63 o                         
 -14   4   1         87.62         86.62         3.40 o                         
 -13   4   1        106.63        110.40         3.52 o                         
 -12   4   1          8.03          9.38         1.33 o                         
 -11   4   1        211.05        211.82         3.69 o                         
 -10   4   1         62.26         64.41         1.75 o                         
  -9   4   1        843.54        860.14         8.55 o                         
  -8   4   1        331.05        331.03         4.74 o                         
  -7   4   1       1078.12       1132.34         7.78 o                         
  -6   4   1        119.52        120.35         1.57 o                         
  -5   4   1        133.84        132.86         1.81 o                         
  -4   4   1         30.78         30.49         0.68 o                         
  -3   4   1       3371.68       3335.59        16.41 o                         
  -2   4   1       1072.47       1102.22         7.45 o                         
  -1   4   1       1256.01       1261.54         7.95 o                         
   0   4   1        820.07        823.00         5.42 o                         
   1   4   1        560.19        573.49         4.73 o                         
   2   4   1       1627.25       1602.43         8.76 o                         
   3   4   1        250.08        251.76         3.27 o                         
   4   4   1        250.09        258.06         2.29 o                         
   5   4   1         27.43         29.10         1.08 o                         
   6   4   1       1103.36       1104.74         7.27 o                         
   7   4   1        430.13        429.06         3.40 o                         
   8   4   1        295.76        310.32         3.68 o                         
   9   4   1        456.57        466.86         5.67 o                         
  10   4   1         53.50         51.30         1.93 o                         
  11   4   1        113.46        108.58         2.96 o                         
  12   4   1        149.66        150.49         3.61 o                         
  13   4   1        166.77        167.86         7.35 o                         
  14   4   1        132.51        121.99         6.50 o                         
 -14   5   1         33.80         31.06         3.12 o                         
 -13   5   1        134.98        134.38         4.13 o                         
 -12   5   1        552.25        555.08         8.02 o                         
 -11   5   1        169.39        177.57         3.18 o                         
 -10   5   1        115.90        112.50         2.49 o                         
  -9   5   1         73.19         69.95         1.97 o                         
  -8   5   1        491.95        503.92         4.13 o                         
  -7   5   1        695.55        705.02         5.43 o                         
  -6   5   1        669.00        672.67         5.44 o                         
  -5   5   1        702.70        698.61         4.86 o                         
  -4   5   1       1417.30       1405.87         8.14 o                         
  -3   5   1        261.97        259.65         2.40 o                         
  -2   5   1       1614.36       1586.71        11.26 o                         
  -1   5   1        989.97        989.33         6.42 o                         
   0   5   1       1810.37       1755.54        10.42 o                         
   1   5   1        470.45        454.45         3.94 o                         
   2   5   1        428.55        430.68         3.43 o                         
   3   5   1        535.39        532.50         3.82 o                         
   4   5   1        922.62        919.75         5.89 o                         
   5   5   1        348.17        361.65         3.26 o                         
   6   5   1        268.16        276.62         2.83 o                         
   7   5   1        228.86        230.40         2.18 o                         
   8   5   1         83.40         88.38         1.26 o                         
   9   5   1        152.32        159.21         2.51 o                         
  10   5   1        201.86        199.64         5.16 o                         
  11   5   1        715.41        712.84         7.99 o                         
  12   5   1        210.32        208.78         5.98 o                         
  13   5   1          3.83         -0.65         1.28 o                         
 -14   6   1          1.59          5.32         2.66 o                         
 -13   6   1        118.27        121.09         4.37 o                         
 -12   6   1          2.18          2.53         0.84 o                         
 -11   6   1        419.34        419.19         4.94 o                         
 -10   6   1          0.08          1.51         0.64 o                         
  -9   6   1        138.52        136.84         1.79 o                         
  -8   6   1        100.34         99.63         1.54 o                         
  -7   6   1       2477.36       2432.05        13.74 o                         
  -6   6   1        640.56        628.53         4.87 o                         
  -5   6   1       2030.63       2048.10        11.93 o                         
  -4   6   1        370.17        371.57         3.22 o                         
  -3   6   1       1128.12       1122.52         7.31 o                         
  -2   6   1       1947.77       1931.07        13.24 o                         
  -1   6   1        995.84        969.37         6.37 o                         
   0   6   1        234.07        231.62         3.01 o                         
   1   6   1       2026.00       1968.89        14.10 o                         
   2   6   1        393.15        394.31         3.57 o                         
   3   6   1        299.21        303.72         3.19 o                         
   4   6   1       1045.06       1074.04         7.56 o                         
   5   6   1        714.75        735.42         5.29 o                         
   6   6   1       1625.35       1636.51        10.88 o                         
   7   6   1        140.79        143.99         2.06 o                         
   8   6   1         35.84         38.41         1.06 o                         
   9   6   1         36.28         35.61         1.73 o                         
  10   6   1         56.32         59.62         2.15 o                         
  11   6   1         98.92         95.66         3.18 o                         
  12   6   1         38.68         36.79         3.01 o                         
  13   6   1         33.46         35.04         5.25 o                         
 -13   7   1         76.19         74.64         3.83 o                         
 -12   7   1         28.76         29.11         2.22 o                         
 -11   7   1          7.10          9.66         1.37 o                         
 -10   7   1        252.13        246.56         4.75 o                         
  -9   7   1         30.20         29.67         1.35 o                         
  -8   7   1         81.76         85.04         1.84 o                         
  -7   7   1        551.15        548.44         5.55 o                         
  -6   7   1       1070.89       1100.64         8.29 o                         
  -5   7   1        561.15        576.94         4.90 o                         
  -4   7   1        176.37        178.93         2.31 o                         
  -3   7   1        654.82        647.67         5.28 o                         
  -2   7   1        128.58        130.58         2.00 o                         
  -1   7   1        626.11        614.10         5.04 o                         
   0   7   1        931.15        903.15         6.92 o                         
   1   7   1         30.44         31.73         1.15 o                         
   2   7   1       1003.83       1012.41         7.58 o                         
   3   7   1        351.87        350.00         3.81 o                         
   4   7   1        984.74        987.10         7.16 o                         
   5   7   1        865.67        883.72         6.36 o                         
   6   7   1        730.73        733.92         6.76 o                         
   7   7   1        253.92        253.45         3.45 o                         
   8   7   1         48.18         48.59         1.70 o                         
   9   7   1         94.98         96.74         2.50 o                         
  10   7   1         16.13         17.67         2.29 o                         
  11   7   1         71.13         72.08         3.52 o                         
  12   7   1         92.85         91.77         5.92 o                         
  13   7   1         10.97         10.85         2.59 o                         
 -13   8   1         34.89         31.58         6.50 o                         
 -12   8   1         71.95         71.44         4.17 o                         
 -11   8   1        395.86        391.30         9.33 o                         
 -10   8   1          1.71          3.84         0.85 o                         
  -9   8   1        775.10        771.39         7.03 o                         
  -8   8   1         60.73         66.23         1.74 o                         
  -7   8   1         64.64         67.77         1.88 o                         
  -6   8   1         60.04         60.03         1.30 o                         
  -5   8   1        206.26        204.48         2.82 o                         
  -4   8   1       1058.45       1042.56         7.77 o                         
  -3   8   1        625.93        629.14         5.68 o                         
  -2   8   1        588.81        574.64         5.37 o                         
  -1   8   1       1456.47       1421.43        10.02 o                         
   0   8   1       2298.60       2259.38        14.27 o                         
   1   8   1         75.94         74.06         1.67 o                         
   2   8   1       1124.96       1115.21         8.50 o                         
   3   8   1       1442.72       1414.09        10.09 o                         
   4   8   1        608.50        615.92         5.16 o                         
   5   8   1        114.95        116.21         2.12 o                         
   6   8   1        105.27        106.89         2.35 o                         
   7   8   1         44.92         49.60         1.74 o                         
   8   8   1        337.94        336.99         4.38 o                         
   9   8   1         58.12         60.54         1.77 o                         
  10   8   1        537.85        529.55        11.75 o                         
  11   8   1          8.18          8.63         3.42 o                         
  12   8   1         49.07         56.07         6.44 o                         
 -12   9   1          0.50          5.34         2.01 o                         
 -11   9   1          6.22          9.03         1.74 o                         
 -10   9   1        126.32        125.46         4.19 o                         
  -9   9   1        193.54        196.40         3.60 o                         
  -8   9   1          6.06          5.25         0.85 o                         
  -7   9   1         92.88         94.48         2.87 o                         
  -6   9   1         44.95         46.51         1.38 o                         
  -5   9   1        307.06        308.58         4.18 o                         
  -4   9   1          1.09          2.06         0.52 o                         
  -3   9   1        205.21        198.20         3.23 o                         
  -2   9   1        218.15        215.71         3.18 o                         
  -1   9   1        235.54        232.66         3.32 o                         
   0   9   1        113.23        115.19         2.29 o                         
   1   9   1       1608.78       1586.12        11.02 o                         
   2   9   1          8.24          9.44         0.74 o                         
   3   9   1        620.56        604.41         5.81 o                         
   4   9   1        106.94        108.44         2.05 o                         
   5   9   1        419.33        429.43         5.38 o                         
   6   9   1        181.57        180.99         3.54 o                         
   7   9   1        191.73        185.03         3.50 o                         
   8   9   1        244.71        242.03         3.91 o                         
   9   9   1        609.80        617.35         8.03 o                         
  10   9   1          9.67         12.49         2.20 o                         
  11   9   1         34.03         32.92         5.02 o                         
 -11  10   1         15.64         13.50         2.54 o                         
 -10  10   1         75.11         69.37         3.33 o                         
  -9  10   1         83.22         85.33         3.17 o                         
  -8  10   1         54.88         58.70         2.55 o                         
  -7  10   1         71.26         76.01         2.54 o                         
  -6  10   1         22.75         22.81         1.10 o                         
  -5  10   1        185.24        186.67         3.69 o                         
  -4  10   1        452.02        455.47         6.03 o                         
  -3  10   1         41.15         43.56         1.90 o                         
  -2  10   1        416.26        415.71         5.56 o                         
  -1  10   1         13.78         14.00         1.04 o                         
   0  10   1        198.59        191.63         3.63 o                         
   1  10   1        104.29        106.45         3.22 o                         
   2  10   1         57.73         58.02         1.89 o                         
   3  10   1        286.83        287.05         4.27 o                         
   4  10   1        663.61        645.49         7.10 o                         
   5  10   1         22.68         22.17         1.21 o                         
   6  10   1        364.93        363.68         4.48 o                         
   7  10   1         89.62         93.69         3.25 o                         
   8  10   1        210.63        207.04         5.29 o                         
   9  10   1         67.04         60.53         3.06 o                         
  10  10   1         19.10         15.66         5.16 o                         
  11  10   1          6.91          7.49         3.73 o                         
 -11  11   1         58.70         52.57         8.33 o                         
 -10  11   1        261.82        262.74        16.80 o                         
  -9  11   1         60.12         57.05         3.40 o                         
  -8  11   1         93.29         96.46         4.18 o                         
  -7  11   1         52.00         50.96         2.90 o                         
  -6  11   1        125.78        120.33         3.44 o                         
  -5  11   1         41.03         40.44         1.86 o                         
  -4  11   1        133.80        137.75         3.26 o                         
  -3  11   1        118.92        115.72         3.66 o                         
  -2  11   1        600.17        592.95         7.14 o                         
  -1  11   1        213.54        209.09         4.07 o                         
   0  11   1        174.14        176.59         3.83 o                         
   1  11   1         62.75         59.88         2.20 o                         
   2  11   1          4.84          6.04         0.93 o                         
   3  11   1         61.72         60.23         2.18 o                         
   4  11   1         83.92         83.24         2.53 o                         
   5  11   1        249.07        246.74         5.87 o                         
   6  11   1          9.21         12.71         1.62 o                         
   7  11   1        302.38        306.46         7.25 o                         
   8  11   1        115.13        115.07         5.65 o                         
   9  11   1         81.56         86.28        10.57 o                         
  10  11   1        104.64        103.61        10.48 o                         
  -9  12   1        119.08        116.21         6.22 o                         
  -8  12   1        111.33        101.48         5.07 o                         
  -7  12   1        233.18        241.65         7.34 o                         
  -6  12   1          0.61         -0.10         1.53 o                         
  -5  12   1        396.40        399.41         8.36 o                         
  -4  12   1        126.02        130.10         4.61 o                         
  -3  12   1        155.79        168.72         4.23 o                         
  -2  12   1         32.85         32.31         1.94 o                         
  -1  12   1        344.57        336.37         5.62 o                         
   0  12   1         91.74         86.82         2.85 o                         
   1  12   1        243.74        249.38         4.92 o                         
   2  12   1        207.89        202.99         4.42 o                         
   3  12   1        162.28        165.42         4.04 o                         
   4  12   1         19.34         19.84         1.60 o                         
   5  12   1          3.32          2.70         1.17 o                         
   6  12   1         14.73         12.67         2.08 o                         
   7  12   1         92.73         93.68         4.77 o                         
   8  12   1         32.04         37.45         3.58 o                         
   9  12   1         14.49         16.31         5.31 o                         
  -8  13   1        313.14        349.64        12.98 o                         
  -7  13   1         28.73         28.49         5.56 o                         
  -6  13   1        411.09        425.25        12.33 o                         
  -5  13   1          2.70          3.88         1.31 o                         
  -4  13   1        307.67        312.80         7.69 o                         
  -3  13   1        111.73        114.20         6.39 o                         
  -2  13   1        138.86        141.14         4.21 o                         
  -1  13   1         72.14         69.31         3.10 o                         
   0  13   1        146.45        148.52         4.21 o                         
   1  13   1         23.29         22.82         1.95 o                         
   2  13   1        334.35        334.12         6.94 o                         
   3  13   1         23.34         26.45         2.19 o                         
   4  13   1         78.23         76.22         4.16 o                         
   5  13   1        242.34        249.22         9.66 o                         
   6  13   1         77.68         88.38         5.98 o                         
   7  13   1         31.51         28.72         3.81 o                         
  -6  14   1         22.56         25.08         3.93 o                         
  -5  14   1         81.19         79.77        16.03 o                         
  -4  14   1        123.70        124.39         5.41 o                         
  -3  14   1        164.71        160.18         6.34 o                         
  -2  14   1         73.99         71.79         4.32 o                         
  -1  14   1         27.99         30.91         3.03 o                         
   0  14   1         89.75         93.51         4.49 o                         
   1  14   1        145.15        140.50         5.43 o                         
   2  14   1         73.23         72.76         3.80 o                         
   3  14   1        228.89        243.18         7.80 o                         
   4  14   1         16.90         18.79         5.18 o                         
   5  14   1         74.77         80.70         6.26 o                         
  -3  15   1         46.34         49.92         4.19 o                         
  -2  15   1        229.42        228.13         8.47 o                         
  -1  15   1         75.84         76.69         5.51 o                         
   0  15   1         22.26         23.10         3.43 o                         
   1  15   1        427.03        451.99        13.94 o                         
   2  15   1         16.94         17.67         2.76 o                         
  -3 -15   2         10.17          5.52         4.69 o                         
  -1 -15   2         65.97         72.35         9.05 o                         
   0 -15   2         14.30         12.17         5.54 o                         
   1 -15   2         87.37         75.09         9.64 o                         
   2 -15   2        100.48         98.64        11.66 o                         
  -6 -14   2         11.25          9.47         4.52 o                         
  -5 -14   2         42.72         39.66         6.64 o                         
  -4 -14   2        236.33        192.79        25.12 o                         
  -3 -14   2        168.64        175.05        14.55 o                         
  -2 -14   2        204.98        194.27         8.68 o                         
  -1 -14   2         14.71         20.18         5.11 o                         
   0 -14   2          0.88         -0.47         2.81 o                         
   1 -14   2         60.75         57.65         9.30 o                         
   2 -14   2         46.83         40.05         7.85 o                         
   3 -14   2         32.04         29.28         7.04 o                         
   4 -14   2         79.98         87.55         8.60 o                         
   5 -14   2         43.69         36.69         7.83 o                         
  -8 -13   2        200.37        200.85        15.40 o                         
  -7 -13   2          1.09         -0.22         2.97 o                         
  -6 -13   2        114.13         95.43         8.99 o                         
  -5 -13   2        232.94        220.84        12.60 o                         
  -4 -13   2        160.67        152.96        11.50 o                         
  -3 -13   2        122.11        120.45         8.50 o                         
  -2 -13   2        296.11        276.24        10.51 o                         
  -1 -13   2         78.93         71.89         4.93 o                         
   0 -13   2        260.03        243.74        12.68 o                         
   1 -13   2          8.54         11.31         3.33 o                         
   2 -13   2         74.77         58.89         5.60 o                         
   3 -13   2         83.43         69.96         6.90 o                         
   4 -13   2          5.91          1.36         2.73 o                         
   5 -13   2         49.68         47.61         6.94 o                         
   6 -13   2         52.44         53.27         9.19 o                         
   7 -13   2         49.08         67.37        10.25 o                         
 -10 -12   2        119.88        131.18        12.71 o                         
  -9 -12   2        100.46         97.25        10.88 o                         
  -8 -12   2         30.56         28.58         6.63 o                         
  -7 -12   2        473.06        442.38        18.41 o                         
  -6 -12   2        167.04        148.16         9.20 o                         
  -5 -12   2        286.39        281.65        11.07 o                         
  -4 -12   2         22.91         20.82         3.37 o                         
  -3 -12   2        214.31        212.20         9.89 o                         
  -2 -12   2        179.43        180.77         8.33 o                         
  -1 -12   2        270.23        252.95         5.80 o                         
   0 -12   2        291.20        297.94         6.19 o                         
   1 -12   2         51.18         56.54         4.23 o                         
   2 -12   2        194.67        183.69         8.17 o                         
   3 -12   2        119.47        119.71         6.89 o                         
   4 -12   2         32.46         25.14         3.75 o                         
   5 -12   2        257.62        273.08        17.47 o                         
   6 -12   2         52.57         65.87         8.41 o                         
   7 -12   2         27.40         20.62         5.72 o                         
   8 -12   2         35.78         44.16         8.35 o                         
 -11 -11   2          9.33          9.48         4.85 o                         
 -10 -11   2        107.92        103.65        10.70 o                         
  -9 -11   2         26.47         25.25         5.75 o                         
  -8 -11   2        180.10        156.54        17.05 o                         
  -7 -11   2        187.64        172.14         8.24 o                         
  -6 -11   2        599.19        600.62        14.80 o                         
  -5 -11   2         16.95         17.47         2.75 o                         
  -4 -11   2        462.54        447.55         9.15 o                         
  -3 -11   2        100.02         94.21         3.54 o                         
  -2 -11   2        421.39        416.25        10.25 o                         
  -1 -11   2         50.71         52.97         2.85 o                         
   0 -11   2        367.30        352.26         6.45 o                         
   1 -11   2         16.42         13.34         2.12 o                         
   2 -11   2        267.99        264.71         8.77 o                         
   3 -11   2        361.83        359.28        18.05 o                         
   4 -11   2        433.19        423.94        11.82 o                         
   5 -11   2        142.57        144.98         8.55 o                         
   6 -11   2        285.16        297.09        11.03 o                         
   7 -11   2          5.41          9.06         4.82 o                         
   8 -11   2         26.47         24.05         6.28 o                         
   9 -11   2          3.84          4.12         3.52 o                         
 -12 -10   2         29.14         23.15         6.50 o                         
 -11 -10   2        164.53        154.63        12.85 o                         
 -10 -10   2          6.48          4.66         2.69 o                         
  -9 -10   2        280.31        259.90        16.61 o                         
  -8 -10   2        151.72        149.21         7.41 o                         
  -7 -10   2         26.09         21.84         3.12 o                         
  -6 -10   2         64.45         68.98         4.60 o                         
  -5 -10   2        573.03        553.63        17.34 o                         
  -4 -10   2         12.77         13.25         1.63 o                         
  -3 -10   2        479.32        467.21         8.25 o                         
  -2 -10   2        260.81        258.30         4.58 o                         
  -1 -10   2        779.24        779.51        11.53 o                         
   0 -10   2        670.89        664.12         9.21 o                         
   1 -10   2        398.65        398.37         5.59 o                         
   2 -10   2        795.50        795.06        16.03 o                         
   3 -10   2        351.66        357.04        10.75 o                         
   4 -10   2        699.31        693.61        15.01 o                         
   5 -10   2        224.75        226.64         8.16 o                         
   6 -10   2         40.35         35.39         3.70 o                         
   7 -10   2        481.30        485.24        14.01 o                         
   8 -10   2        114.72        127.63        12.74 o                         
   9 -10   2        205.75        223.29        14.96 o                         
  10 -10   2        162.24        167.65        13.51 o                         
 -13  -9   2          6.02          4.74         3.56 o                         
 -12  -9   2         48.55         54.08         8.54 o                         
 -11  -9   2         99.54         94.53         9.57 o                         
 -10  -9   2        120.03        108.67        14.92 o                         
  -9  -9   2        199.48        184.11         7.85 o                         
  -8  -9   2         52.56         52.58         4.09 o                         
  -7  -9   2        134.08        131.38         5.87 o                         
  -6  -9   2        109.49        104.88         5.23 o                         
  -5  -9   2        334.26        325.41         7.28 o                         
  -4  -9   2        434.46        425.04         9.96 o                         
  -3  -9   2        208.96        199.24         4.71 o                         
  -2  -9   2        158.97        160.79         3.09 o                         
  -1  -9   2         73.60         73.74         4.18 o                         
   0  -9   2        361.12        367.65         6.56 o                         
   1  -9   2        766.46        763.05         8.94 o                         
   2  -9   2        326.94        328.63         8.86 o                         
   3  -9   2         26.37         29.14         2.90 o                         
   4  -9   2        238.71        238.59         7.73 o                         
   5  -9   2        554.53        556.90        12.74 o                         
   6  -9   2         15.59         13.92         2.35 o                         
   7  -9   2        454.79        421.82        12.02 o                         
   8  -9   2        338.00        358.95        18.04 o                         
   9  -9   2        177.79        186.45        12.98 o                         
  10  -9   2         39.69         31.91         6.12 o                         
  11  -9   2         34.22         30.37         6.73 o                         
 -13  -8   2         12.16         12.06         4.13 o                         
 -12  -8   2          1.28          5.42         3.25 o                         
 -11  -8   2          8.47          9.23         2.84 o                         
 -10  -8   2         97.87        100.11         6.78 o                         
  -9  -8   2         32.92         30.51         3.27 o                         
  -8  -8   2        285.43        295.08         8.62 o                         
  -7  -8   2        100.11        114.10         5.19 o                         
  -6  -8   2        154.72        162.07         6.04 o                         
  -5  -8   2        846.36        836.64        13.53 o                         
  -4  -8   2        299.90        297.55         7.05 o                         
  -3  -8   2         38.20         38.86         2.07 o                         
  -2  -8   2       1621.27       1592.11        14.38 o                         
  -1  -8   2         41.30         37.02         1.93 o                         
   0  -8   2        421.72        416.12         8.40 o                         
   1  -8   2        261.77        251.74         4.65 o                         
   2  -8   2         56.20         58.44         3.51 o                         
   3  -8   2       1066.31       1067.04        17.63 o                         
   4  -8   2        312.76        310.20         8.42 o                         
   5  -8   2        413.21        442.10        10.56 o                         
   6  -8   2        648.28        641.18        13.47 o                         
   7  -8   2         41.91         45.72         4.47 o                         
   8  -8   2        286.44        293.70         9.21 o                         
   9  -8   2         36.20         32.84         4.52 o                         
  10  -8   2        105.22        117.52        10.20 o                         
  11  -8   2         13.86         21.58         4.95 o                         
  12  -8   2         34.42         32.37         7.27 o                         
 -14  -7   2         15.35         15.79         4.95 o                         
 -13  -7   2        300.26        281.96        16.31 o                         
 -12  -7   2         94.98         99.92        16.74 o                         
 -11  -7   2        475.32        457.37        14.44 o                         
 -10  -7   2        741.03        749.81        18.86 o                         
  -9  -7   2        129.25        124.22         5.97 o                         
  -8  -7   2        109.58        118.73         4.93 o                         
  -7  -7   2        122.54        122.86         5.21 o                         
  -6  -7   2         34.59         34.99         2.65 o                         
  -5  -7   2        277.72        280.47         5.43 o                         
  -4  -7   2        193.14        200.89         4.17 o                         
  -3  -7   2        886.00        876.32        10.28 o                         
  -2  -7   2        715.43        711.70         7.03 o                         
  -1  -7   2        256.98        259.56         4.40 o                         
   0  -7   2        775.40        763.73         7.50 o                         
   1  -7   2        161.79        162.95         2.43 o                         
   2  -7   2         39.68         42.14         3.47 o                         
   3  -7   2        498.93        498.05        10.33 o                         
   4  -7   2         45.10         42.61         3.30 o                         
   5  -7   2        188.83        183.88         5.57 o                         
   6  -7   2        357.22        362.52         8.24 o                         
   7  -7   2        128.21        129.74         4.78 o                         
   8  -7   2        341.25        349.01         8.54 o                         
   9  -7   2        117.44        115.31         6.78 o                         
  10  -7   2         64.54         56.39         9.04 o                         
  11  -7   2        226.36        238.85        14.79 o                         
  12  -7   2         40.51         35.45         7.06 o                         
 -14  -6   2         97.10         94.26         9.10 o                         
 -13  -6   2         52.99         54.48         5.76 o                         
 -12  -6   2        462.50        424.08        13.79 o                         
 -11  -6   2         57.03         55.59         4.79 o                         
 -10  -6   2         87.48         90.88         5.16 o                         
  -9  -6   2        117.73        117.00         4.82 o                         
  -8  -6   2        155.93        150.82         4.68 o                         
  -7  -6   2       1413.57       1411.23        18.33 o                         
  -6  -6   2        174.99        183.36         5.08 o                         
  -5  -6   2       1595.55       1591.86        22.12 o                         
  -4  -6   2        915.49        914.37        10.16 o                         
  -3  -6   2        744.16        752.05         7.88 o                         
  -2  -6   2         67.16         70.00         1.49 o                         
  -1  -6   2       1412.97       1401.81        10.49 o                         
   0  -6   2        324.64        326.15         5.13 o                         
   1  -6   2        961.16        952.95         7.23 o                         
   2  -6   2        628.16        619.00         8.06 o                         
   3  -6   2        652.29        654.29        11.15 o                         
   4  -6   2         65.74         63.42         4.35 o                         
   5  -6   2        872.18        872.52        13.22 o                         
   6  -6   2         77.02         77.84         3.35 o                         
   7  -6   2         84.77         81.39         3.49 o                         
   8  -6   2          6.50          6.97         1.57 o                         
   9  -6   2         41.77         41.12         3.56 o                         
  10  -6   2        336.59        346.10        12.22 o                         
  11  -6   2          2.49          9.81         8.50 o                         
  12  -6   2        143.46        155.55        11.61 o                         
  13  -6   2         18.83         20.99         5.14 o                         
 -15  -5   2         43.76         51.04         5.89 o                         
 -14  -5   2         40.97         36.78         5.92 o                         
 -13  -5   2         93.10         90.68         6.86 o                         
 -12  -5   2        246.62        256.62         9.89 o                         
 -11  -5   2         23.54         27.34         3.52 o                         
 -10  -5   2         17.32         17.48         2.01 o                         
  -9  -5   2        838.43        852.06        14.28 o                         
  -8  -5   2        577.28        582.47        10.90 o                         
  -7  -5   2        536.88        544.25        11.66 o                         
  -6  -5   2       1054.58       1070.22        13.16 o                         
  -5  -5   2        317.28        318.55         6.64 o                         
  -4  -5   2       1623.71       1592.94        13.36 o                         
  -3  -5   2       1043.46       1043.38         9.13 o                         
  -2  -5   2       1073.17       1034.46         8.00 o                         
  -1  -5   2          3.31          5.62         0.54 o                         
   0  -5   2       1050.15        990.66         8.72 o                         
   1  -5   2       1802.32       1784.59        10.88 o                         
   2  -5   2       1499.31       1468.71        12.16 o                         
   3  -5   2        103.46        107.01         2.24 o                         
   4  -5   2        585.49        578.72         9.23 o                         
   5  -5   2        258.13        258.90         5.73 o                         
   6  -5   2        826.47        822.53        12.98 o                         
   7  -5   2        142.09        151.13         4.36 o                         
   8  -5   2         77.31         86.93         4.54 o                         
   9  -5   2         62.04         66.40         3.79 o                         
  10  -5   2          5.58          4.34         1.64 o                         
  11  -5   2         23.75         21.27         5.78 o                         
  12  -5   2         15.93         17.16         4.53 o                         
  13  -5   2          5.51          5.81         2.79 o                         
 -15  -4   2         36.37         45.29         8.02 o                         
 -14  -4   2         33.26         39.08         5.12 o                         
 -13  -4   2         68.28         68.32         5.45 o                         
 -12  -4   2        110.38        115.61         6.22 o                         
 -11  -4   2        263.68        255.45         6.90 o                         
 -10  -4   2        117.25        118.51         4.44 o                         
  -9  -4   2        601.33        582.47        11.65 o                         
  -8  -4   2        351.81        336.07         7.32 o                         
  -7  -4   2       1570.05       1549.58        21.43 o                         
  -6  -4   2        267.41        275.08         4.96 o                         
  -5  -4   2       1502.65       1502.57        13.31 o                         
  -4  -4   2       1328.95       1334.87        11.22 o                         
  -3  -4   2       5253.63       5039.43        42.84 o                         
  -2  -4   2        150.87        138.32         2.02 o                         
  -1  -4   2       1302.52       1269.05         9.05 o                         
   0  -4   2        408.46        440.56         3.86 o                         
   1  -4   2       5182.32       5005.00        35.78 o                         
   2  -4   2       2034.66       2026.58        14.24 o                         
   3  -4   2       1725.30       1709.67        12.04 o                         
   4  -4   2        225.74        237.24         3.46 o                         
   5  -4   2       1007.98       1004.94        10.60 o                         
   6  -4   2        479.24        479.16         7.25 o                         
   7  -4   2        379.52        405.02         8.07 o                         
   8  -4   2        548.33        554.91         9.62 o                         
   9  -4   2        124.37        126.37         4.57 o                         
  10  -4   2         57.88         52.36         3.16 o                         
  11  -4   2         39.68         44.52         3.95 o                         
  12  -4   2        228.28        251.38        12.38 o                         
  13  -4   2          6.89          6.83         3.04 o                         
 -15  -3   2          7.62          8.94         4.55 o                         
 -14  -3   2         15.23         17.83         2.83 o                         
 -13  -3   2         60.30         64.11         5.42 o                         
 -12  -3   2        264.50        252.13         6.32 o                         
 -11  -3   2         60.33         65.84         3.19 o                         
 -10  -3   2       1049.56       1074.04        15.70 o                         
  -9  -3   2        428.26        440.20         8.40 o                         
  -8  -3   2        359.40        378.36         7.40 o                         
  -7  -3   2        327.24        340.90         6.07 o                         
  -6  -3   2        268.66        267.04         4.15 o                         
  -5  -3   2        370.70        397.44         5.15 o                         
  -4  -3   2       4325.41       4315.94        26.71 o                         
  -3  -3   2         17.19         15.17         0.65 o                         
  -2  -3   2       7160.97       7055.54        46.00 o                         
  -1  -3   2        235.29        248.06         2.62 o                         
   0  -3   2       6960.12       6660.38        41.17 o                         
   1  -3   2        767.08        756.63         6.12 o                         
   2  -3   2       4792.26       4678.74        34.23 o                         
   3  -3   2        207.21        200.37         3.90 o                         
   4  -3   2         50.17         45.98         1.50 o                         
   5  -3   2        175.27        176.21         3.03 o                         
   6  -3   2        322.42        320.48         4.64 o                         
   7  -3   2       1821.08       1842.88        22.47 o                         
   8  -3   2        734.45        754.66        11.29 o                         
   9  -3   2        398.04        387.08         7.62 o                         
  10  -3   2        403.28        394.31        12.02 o                         
  11  -3   2        335.79        326.66         7.96 o                         
  12  -3   2          2.15          1.96         1.79 o                         
  13  -3   2         66.91         77.12         7.81 o                         
 -15  -2   2          1.83         -1.18         3.73 o                         
 -14  -2   2        146.60        154.69         6.27 o                         
 -13  -2   2         70.79         73.50         4.81 o                         
 -12  -2   2         15.86         16.20         2.26 o                         
 -11  -2   2          4.01          4.39         1.66 o                         
 -10  -2   2        131.43        135.67         4.05 o                         
  -9  -2   2        459.48        462.74         8.15 o                         
  -8  -2   2       1033.56       1022.90        13.76 o                         
  -7  -2   2        717.72        729.40         9.28 o                         
  -6  -2   2        527.09        568.12         7.54 o                         
  -5  -2   2       2662.17       2581.88        18.81 o                         
  -4  -2   2        303.63        302.85         4.08 o                         
  -3  -2   2        812.69        792.34         6.20 o                         
  -2  -2   2        408.30        427.04         3.29 o                         
  -1  -2   2      12484.99      11983.94       136.35 o                         
   0  -2   2       1322.15       1313.23         9.03 o                         
   1  -2   2       1180.45       1136.32         6.87 o                         
   2  -2   2        105.63        109.68         1.56 o                         
   3  -2   2       4594.52       4479.90        30.33 o                         
   4  -2   2        331.58        340.35         4.12 o                         
   5  -2   2       1000.55       1008.56         7.79 o                         
   6  -2   2        643.45        636.15         5.82 o                         
   7  -2   2        267.95        263.69         3.67 o                         
   8  -2   2        333.29        332.67         5.54 o                         
   9  -2   2         14.41         16.71         1.68 o                         
  10  -2   2         30.95         37.42         2.58 o                         
  11  -2   2         39.46         40.69         2.83 o                         
  12  -2   2         16.68         16.60         2.38 o                         
  13  -2   2         47.07         51.38         6.40 o                         
  14  -2   2         60.57         60.35         7.16 o                         
 -15  -1   2         77.77         77.23         4.82 o                         
 -14  -1   2        349.15        355.96        12.29 o                         
 -13  -1   2         62.25         62.84         3.72 o                         
 -12  -1   2         22.77         22.67         1.98 o                         
 -11  -1   2        613.63        591.08         6.64 o                         
 -10  -1   2         47.73         46.73         1.94 o                         
  -9  -1   2        630.40        641.00         6.61 o                         
  -8  -1   2         99.48        106.22         2.33 o                         
  -7  -1   2       1227.54       1262.68        10.63 o                         
  -6  -1   2       1826.70       1793.89        13.36 o                         
  -5  -1   2        145.41        164.35         2.12 o                         
  -4  -1   2        617.79        695.71         5.18 o                         
  -3  -1   2       5357.20       5401.90        34.34 o                         
  -2  -1   2       4438.41       4360.28        33.16 o                         
  -1  -1   2         74.73         79.96         1.11 o                         
   0  -1   2       4801.58       4680.12        46.39 o                         
   1  -1   2       1751.98       1796.32        10.94 o                         
   2  -1   2          8.23         14.73         0.73 o                         
   3  -1   2         25.65         25.00         0.75 o                         
   4  -1   2       2980.88       2940.24        16.10 o                         
   5  -1   2       1905.99       1883.26        11.91 o                         
   6  -1   2        199.52        213.25         2.81 o                         
   7  -1   2        375.34        370.40         4.69 o                         
   8  -1   2         57.90         60.24         1.85 o                         
   9  -1   2        700.25        708.94         9.63 o                         
  10  -1   2         51.17         49.15         2.35 o                         
  11  -1   2         80.30         81.35         3.69 o                         
  12  -1   2        179.52        175.13         5.58 o                         
  13  -1   2        186.61        178.80        11.33 o                         
  14  -1   2         24.35         21.62         5.06 o                         
 -15   0   2          2.04          3.13         1.37 o                         
 -14   0   2        357.53        339.39         9.01 o                         
 -13   0   2         55.34         52.81         1.91 o                         
 -12   0   2       1518.46       1504.64        14.18 o                         
 -11   0   2         51.76         57.55         1.64 o                         
 -10   0   2        379.34        392.01         4.97 o                         
  -9   0   2        456.17        485.46         6.59 o                         
  -8   0   2         86.51         87.89         2.48 o                         
  -7   0   2         55.46         51.57         1.17 o                         
  -6   0   2       3722.67       3633.86        25.88 o                         
  -5   0   2        251.24        254.24         2.49 o                         
  -4   0   2        154.02        138.86         1.75 o                         
  -3   0   2        172.56        191.00         1.54 o                         
  -2   0   2         35.89         49.44         1.07 o                         
  -1   0   2       6919.46       6811.00        89.21 o                         
   0   0   2        250.90        274.28         2.44 o                         
   1   0   2         18.23         25.75         0.76 o                         
   2   0   2       1147.30       1145.61         7.18 o                         
   3   0   2        140.13        147.40         1.62 o                         
   4   0   2       2909.08       2963.85        17.01 o                         
   5   0   2         10.88         13.99         1.15 o                         
   6   0   2        341.41        350.28         3.07 o                         
   7   0   2        198.59        207.18         2.85 o                         
   8   0   2         48.54         51.76         1.74 o                         
   9   0   2         33.90         37.32         1.96 o                         
  10   0   2        924.85        936.76        12.17 o                         
  11   0   2          2.95          1.01         1.01 o                         
  12   0   2        105.55         98.53         4.60 o                         
  13   0   2          0.02         -1.58         2.69 o                         
  14   0   2         24.01         26.98         3.83 o                         
 -15   1   2         89.14         86.39         4.63 o                         
 -14   1   2        339.06        332.75         7.00 o                         
 -13   1   2         84.17         85.28         3.63 o                         
 -12   1   2         24.58         25.34         1.34 o                         
 -11   1   2        601.78        602.40         7.63 o                         
 -10   1   2         59.96         60.13         1.83 o                         
  -9   1   2        662.14        702.69         8.15 o                         
  -8   1   2         88.22         90.02         1.92 o                         
  -7   1   2       1212.33       1228.83         8.74 o                         
  -6   1   2       1651.67       1623.93        10.70 o                         
  -5   1   2        168.73        188.65         1.98 o                         
  -4   1   2        526.67        600.69         3.81 o                         
  -3   1   2       5418.96       5501.06        34.91 o                         
  -2   1   2       4374.10       4259.76        28.59 o                         
  -1   1   2         73.19         78.92         1.11 o                         
   0   1   2       4760.26       4433.63        60.36 o                         
   1   1   2       1811.97       1843.42         9.88 o                         
   2   1   2         10.67         17.18         0.85 o                         
   3   1   2         15.11         11.53         0.79 o                         
   4   1   2       2874.83       2829.39        17.60 o                         
   5   1   2       1848.07       1839.56        12.59 o                         
   6   1   2        183.46        193.59         2.22 o                         
   7   1   2        400.94        398.67         3.43 o                         
   8   1   2         68.30         68.02         1.46 o                         
   9   1   2        679.24        682.91         7.34 o                         
  10   1   2         60.64         55.70         2.23 o                         
  11   1   2         97.32         96.86         3.63 o                         
  12   1   2        173.99        178.82         4.43 o                         
  13   1   2        191.64        184.92         6.19 o                         
  14   1   2         23.42         20.97         3.84 o                         
 -15   2   2          1.91         11.05        11.03 o                         
 -14   2   2        174.38        185.20         4.55 o                         
 -13   2   2         55.81         57.62         2.49 o                         
 -12   2   2         26.47         26.70         1.90 o                         
 -11   2   2          6.26          7.50         0.91 o                         
 -10   2   2        141.49        141.19         2.99 o                         
  -9   2   2        417.82        421.00         4.56 o                         
  -8   2   2       1077.11       1093.03         9.24 o                         
  -7   2   2        694.53        698.15         6.42 o                         
  -6   2   2        526.18        580.18         4.40 o                         
  -5   2   2       2751.32       2724.78        15.36 o                         
  -4   2   2        305.56        302.76         2.62 o                         
  -3   2   2        933.21        923.73         5.52 o                         
  -2   2   2        406.10        421.88         3.05 o                         
  -1   2   2      11873.58      11207.29       180.44 o                         
   0   2   2       1288.72       1266.52         8.04 o                         
   1   2   2       1263.50       1217.52         7.31 o                         
   2   2   2        113.70        115.89         1.33 o                         
   3   2   2       4558.64       4414.61        23.21 o                         
   4   2   2        295.21        301.69         2.81 o                         
   5   2   2        919.58        933.03         6.94 o                         
   6   2   2        713.76        727.20         6.06 o                         
   7   2   2        226.01        219.79         2.74 o                         
   8   2   2        353.75        356.49         3.97 o                         
   9   2   2         16.05         17.44         1.10 o                         
  10   2   2         19.87         22.05         1.28 o                         
  11   2   2         36.82         36.49         2.03 o                         
  12   2   2         16.55         15.02         1.57 o                         
  13   2   2         50.30         47.44         2.74 o                         
  14   2   2         51.81         49.12         6.72 o                         
 -15   3   2          8.57          4.77         1.79 o                         
 -14   3   2         13.85         12.79         1.36 o                         
 -13   3   2         62.52         61.02         2.54 o                         
 -12   3   2        265.95        258.72         5.09 o                         
 -11   3   2         44.16         47.36         1.56 o                         
 -10   3   2       1006.88       1036.45         8.86 o                         
  -9   3   2        475.47        462.00         5.14 o                         
  -8   3   2        365.58        382.84         4.62 o                         
  -7   3   2        330.27        342.74         2.76 o                         
  -6   3   2        241.60        243.52         2.46 o                         
  -5   3   2        369.22        394.06         3.47 o                         
  -4   3   2       4336.99       4388.66        22.12 o                         
  -3   3   2          9.68          9.19         0.51 o                         
  -2   3   2       7178.43       7137.23        57.68 o                         
  -1   3   2        242.60        254.60         2.40 o                         
   0   3   2       6957.98       6697.41        46.81 o                         
   1   3   2        790.29        784.36         5.02 o                         
   2   3   2       4783.10       4643.16        23.70 o                         
   3   3   2        219.98        212.84         2.25 o                         
   4   3   2         34.04         29.58         0.84 o                         
   5   3   2        203.28        205.92         2.17 o                         
   6   3   2        387.75        395.93         4.10 o                         
   7   3   2       1906.66       1912.91        13.17 o                         
   8   3   2        716.53        721.85         7.63 o                         
   9   3   2        390.13        381.31         4.39 o                         
  10   3   2        404.18        391.96         4.34 o                         
  11   3   2        356.24        356.48         5.71 o                         
  12   3   2          1.59          2.78         0.91 o                         
  13   3   2         77.34         77.22         3.46 o                         
 -15   4   2         32.39         39.32         4.59 o                         
 -14   4   2         34.04         32.77         3.05 o                         
 -13   4   2         58.86         52.51         3.14 o                         
 -12   4   2        139.59        144.96         3.05 o                         
 -11   4   2        273.28        266.28         3.69 o                         
 -10   4   2         93.82         88.83         2.64 o                         
  -9   4   2        604.07        588.20         6.02 o                         
  -8   4   2        320.39        316.31         2.71 o                         
  -7   4   2       1567.02       1557.01         9.57 o                         
  -6   4   2        261.04        263.29         2.57 o                         
  -5   4   2       1413.02       1417.94         8.10 o                         
  -4   4   2       1354.86       1384.18         8.79 o                         
  -3   4   2       5203.75       5095.98        27.30 o                         
  -2   4   2        153.59        145.60         1.89 o                         
  -1   4   2       1242.52       1179.37         7.76 o                         
   0   4   2        412.69        439.12         3.95 o                         
   1   4   2       5169.55       4863.04        43.33 o                         
   2   4   2       2074.87       2093.35        11.86 o                         
   3   4   2       1648.25       1618.88         9.08 o                         
   4   4   2        255.85        266.70         2.74 o                         
   5   4   2       1035.66       1048.09         6.64 o                         
   6   4   2        432.30        443.56         3.63 o                         
   7   4   2        418.92        425.92         3.82 o                         
   8   4   2        481.26        482.88         5.02 o                         
   9   4   2        136.53        141.65         2.48 o                         
  10   4   2         65.62         62.59         1.78 o                         
  11   4   2         34.69         39.55         1.49 o                         
  12   4   2        223.66        213.18         5.19 o                         
  13   4   2          5.99          5.46         1.75 o                         
 -15   5   2         31.11         31.31         4.94 o                         
 -14   5   2         46.11         44.22         3.60 o                         
 -13   5   2         81.69         80.01         3.46 o                         
 -12   5   2        248.28        244.04         3.78 o                         
 -11   5   2         16.48         16.77         1.23 o                         
 -10   5   2         11.20         10.99         1.03 o                         
  -9   5   2        808.44        815.99         8.13 o                         
  -8   5   2        564.40        577.47         5.20 o                         
  -7   5   2        522.77        521.76         4.35 o                         
  -6   5   2       1108.42       1138.86         7.61 o                         
  -5   5   2        299.01        299.58         2.67 o                         
  -4   5   2       1643.20       1648.47         9.75 o                         
  -3   5   2       1026.38       1029.50         7.15 o                         
  -2   5   2       1169.41       1110.55         8.90 o                         
  -1   5   2          4.37          6.06         0.65 o                         
   0   5   2       1166.14       1114.01         7.24 o                         
   1   5   2       1797.10       1770.87        10.68 o                         
   2   5   2       1488.34       1466.50         9.12 o                         
   3   5   2        117.88        126.54         1.89 o                         
   4   5   2        616.83        629.86         4.89 o                         
   5   5   2        297.47        300.44         3.16 o                         
   6   5   2        866.51        877.28         6.75 o                         
   7   5   2        130.81        139.60         2.08 o                         
   8   5   2         83.09         83.46         1.46 o                         
   9   5   2         74.35         79.68         1.68 o                         
  10   5   2          7.31          7.92         0.96 o                         
  11   5   2         29.90         26.84         2.17 o                         
  12   5   2         20.13         23.24         3.68 o                         
  13   5   2          5.11          3.99         1.86 o                         
 -14   6   2         91.59         72.80         4.58 o                         
 -13   6   2         53.36         56.24         3.98 o                         
 -12   6   2        432.88        422.35         5.82 o                         
 -11   6   2         46.40         44.26         1.56 o                         
 -10   6   2         79.29         81.62         2.29 o                         
  -9   6   2        138.22        138.72         2.22 o                         
  -8   6   2        143.86        137.25         2.09 o                         
  -7   6   2       1496.61       1493.00         9.48 o                         
  -6   6   2        170.65        173.74         2.02 o                         
  -5   6   2       1739.63       1749.90        10.44 o                         
  -4   6   2        923.07        938.13         6.48 o                         
  -3   6   2        758.80        767.48         5.79 o                         
  -2   6   2         63.75         67.02         1.43 o                         
  -1   6   2       1427.47       1408.37         9.09 o                         
   0   6   2        318.10        317.87         3.29 o                         
   1   6   2        925.51        909.70         7.04 o                         
   2   6   2        602.44        595.78         6.43 o                         
   3   6   2        740.31        742.69         5.58 o                         
   4   6   2         63.92         69.05         1.56 o                         
   5   6   2        902.63        916.43         6.71 o                         
   6   6   2         90.86         86.94         1.63 o                         
   7   6   2         78.26         77.92         1.77 o                         
   8   6   2          6.98          9.26         0.75 o                         
   9   6   2         30.91         32.22         1.59 o                         
  10   6   2        315.95        310.63         5.41 o                         
  11   6   2          1.30         -1.17         1.17 o                         
  12   6   2        133.76        142.17         7.47 o                         
  13   6   2         20.42         21.42         3.17 o                         
 -14   7   2         12.04         13.28         3.78 o                         
 -13   7   2        288.21        293.92         7.31 o                         
 -12   7   2         97.61         98.75         3.98 o                         
 -11   7   2        479.40        468.84         6.99 o                         
 -10   7   2        786.57        782.59         6.21 o                         
  -9   7   2        120.23        118.37         2.39 o                         
  -8   7   2         91.34         96.08         2.52 o                         
  -7   7   2        130.08        133.65         2.06 o                         
  -6   7   2         48.25         48.93         1.11 o                         
  -5   7   2        279.58        284.76         2.95 o                         
  -4   7   2        238.88        251.48         2.83 o                         
  -3   7   2        897.78        877.27         6.53 o                         
  -2   7   2        723.93        713.29         5.94 o                         
  -1   7   2        257.55        259.40         3.46 o                         
   0   7   2        789.54        768.28         6.45 o                         
   1   7   2        167.84        172.93         2.68 o                         
   2   7   2         59.05         60.68         1.56 o                         
   3   7   2        466.28        466.00         4.39 o                         
   4   7   2         25.08         25.25         0.96 o                         
   5   7   2        171.81        169.09         2.36 o                         
   6   7   2        305.78        309.11         3.97 o                         
   7   7   2        102.87        106.09         2.20 o                         
   8   7   2        375.78        377.05         4.48 o                         
   9   7   2        125.12        128.71         2.44 o                         
  10   7   2         59.49         61.52         4.14 o                         
  11   7   2        205.79        217.49        10.30 o                         
  12   7   2         36.47         41.00         4.13 o                         
 -13   8   2          9.68          8.45         2.13 o                         
 -12   8   2          1.40          0.67         1.63 o                         
 -11   8   2          4.58          4.28         1.94 o                         
 -10   8   2        109.61        109.19         2.39 o                         
  -9   8   2         48.16         46.64         1.66 o                         
  -8   8   2        275.01        274.42         3.47 o                         
  -7   8   2         74.60         80.98         2.22 o                         
  -6   8   2        157.13        156.36         2.50 o                         
  -5   8   2        872.59        875.79         7.08 o                         
  -4   8   2        301.54        299.09         3.72 o                         
  -3   8   2         17.08         15.91         0.92 o                         
  -2   8   2       1615.06       1568.29        10.82 o                         
  -1   8   2         44.62         40.30         1.35 o                         
   0   8   2        422.34        411.03         4.56 o                         
   1   8   2        220.30        212.94         3.11 o                         
   2   8   2         52.05         49.91         1.58 o                         
   3   8   2       1061.68       1066.92         7.83 o                         
   4   8   2        289.73        297.23         3.59 o                         
   5   8   2        371.73        374.70         3.90 o                         
   6   8   2        625.29        631.42         6.67 o                         
   7   8   2         43.04         44.63         1.65 o                         
   8   8   2        282.49        280.96         4.40 o                         
   9   8   2         36.96         34.81         1.42 o                         
  10   8   2         90.49         90.62         5.52 o                         
  11   8   2         10.17         15.12         3.38 o                         
  12   8   2         38.89         55.27         7.79 o                         
 -13   9   2         11.21          9.89         3.83 o                         
 -12   9   2         43.27         56.13         4.46 o                         
 -11   9   2        112.97        117.46         7.56 o                         
 -10   9   2        102.59        103.17         3.76 o                         
  -9   9   2        213.25        222.20         3.87 o                         
  -8   9   2         41.93         44.41         1.64 o                         
  -7   9   2        155.44        147.63         3.09 o                         
  -6   9   2        113.78        111.73         2.39 o                         
  -5   9   2        341.27        341.80         4.46 o                         
  -4   9   2        453.91        448.64         5.38 o                         
  -3   9   2        207.58        206.54         3.20 o                         
  -2   9   2        138.88        141.71         2.54 o                         
  -1   9   2         70.09         72.71         1.82 o                         
   0   9   2        303.15        295.36         3.77 o                         
   1   9   2        734.02        724.81         6.51 o                         
   2   9   2        296.11        301.82         4.13 o                         
   3   9   2         23.32         23.50         1.20 o                         
   4   9   2        239.57        243.81         4.11 o                         
   5   9   2        583.78        580.71         5.72 o                         
   6   9   2          6.90          7.70         0.94 o                         
   7   9   2        466.18        466.92         5.85 o                         
   8   9   2        331.93        342.01         5.53 o                         
   9   9   2        170.17        158.53         3.71 o                         
  10   9   2         37.03         33.78         6.57 o                         
  11   9   2         22.03         28.22         5.31 o                         
 -12  10   2         34.79         30.94         3.86 o                         
 -11  10   2        152.47        159.33         6.94 o                         
 -10  10   2          2.32          4.02         1.34 o                         
  -9  10   2        274.18        273.48         5.31 o                         
  -8  10   2        147.92        146.08         3.20 o                         
  -7  10   2         41.31         45.08         1.60 o                         
  -6  10   2         72.65         68.58         2.13 o                         
  -5  10   2        539.14        531.88         6.58 o                         
  -4  10   2         13.08         13.87         1.06 o                         
  -3  10   2        432.92        423.63         5.89 o                         
  -2  10   2        261.25        258.87         4.25 o                         
  -1  10   2        752.76        734.38         7.72 o                         
   0  10   2        676.20        658.07         7.46 o                         
   1  10   2        374.15        378.29         5.55 o                         
   2  10   2        829.54        827.65         8.68 o                         
   3  10   2        346.13        351.70         5.44 o                         
   4  10   2        728.74        719.65         7.50 o                         
   5  10   2        265.27        267.27         5.12 o                         
   6  10   2         39.16         38.57         1.90 o                         
   7  10   2        504.56        501.62         7.40 o                         
   8  10   2        119.96        118.52         4.44 o                         
   9  10   2        199.54        217.03         8.25 o                         
  10  10   2        170.07        188.34        13.40 o                         
 -11  11   2         14.27         12.26         6.68 o                         
 -10  11   2         90.53         88.11         6.97 o                         
  -9  11   2         20.30         20.70         2.68 o                         
  -8  11   2        178.84        174.46         4.82 o                         
  -7  11   2        171.91        167.62         4.35 o                         
  -6  11   2        547.65        546.51         7.18 o                         
  -5  11   2         18.55         17.36         1.44 o                         
  -4  11   2        407.19        408.23         6.28 o                         
  -3  11   2        100.47         95.57         3.18 o                         
  -2  11   2        460.80        453.97         6.48 o                         
  -1  11   2         53.32         59.37         2.69 o                         
   0  11   2        390.09        372.64         6.07 o                         
   1  11   2         19.50         16.75         1.35 o                         
   2  11   2        225.62        227.22         4.20 o                         
   3  11   2        376.18        379.79         5.55 o                         
   4  11   2        407.15        408.45         5.72 o                         
   5  11   2        136.03        132.54         3.35 o                         
   6  11   2        291.56        306.96         6.58 o                         
   7  11   2          4.22          4.01         2.49 o                         
   8  11   2         26.60         28.68         3.38 o                         
   9  11   2          5.64          5.43         3.48 o                         
 -10  12   2        103.03        103.53         6.77 o                         
  -9  12   2         86.09         82.11         5.00 o                         
  -8  12   2         23.24         26.50         3.00 o                         
  -7  12   2        499.29        540.35        10.04 o                         
  -6  12   2        163.62        166.19         4.23 o                         
  -5  12   2        304.53        309.93         6.16 o                         
  -4  12   2         21.85         21.88         2.45 o                         
  -3  12   2        228.04        223.47         5.44 o                         
  -2  12   2        181.39        181.63         7.15 o                         
  -1  12   2        238.14        227.55         4.89 o                         
   0  12   2        292.79        299.94         6.09 o                         
   1  12   2         70.32         72.92         2.63 o                         
   2  12   2        202.87        194.85         4.30 o                         
   3  12   2        142.25        143.00         3.81 o                         
   4  12   2         39.15         34.41         2.11 o                         
   5  12   2        277.26        291.69         6.14 o                         
   6  12   2         67.19         60.10         4.01 o                         
   7  12   2         20.20         -4.86         9.15 o                         
   8  12   2         49.79         47.01         7.38 o                         
  -8  13   2        210.75        220.55        10.17 o                         
  -7  13   2          2.16          5.62         2.15 o                         
  -6  13   2        125.00        126.25         6.04 o                         
  -5  13   2        226.28        238.96         6.52 o                         
  -4  13   2        181.94        185.89         5.59 o                         
  -3  13   2        118.71        117.11         4.50 o                         
  -2  13   2        306.31        313.73         8.51 o                         
  -1  13   2         78.59         79.50         3.04 o                         
   0  13   2        259.40        262.59         5.59 o                         
   1  13   2          8.26          6.57         1.75 o                         
   2  13   2         90.24         94.20         3.75 o                         
   3  13   2         77.46         86.45         3.90 o                         
   4  13   2         12.01         10.53         1.87 o                         
   5  13   2         46.72         47.43         4.55 o                         
   6  13   2         50.59         43.95         8.58 o                         
   7  13   2         59.20         76.71         9.53 o                         
  -6  14   2         10.67         13.59         3.13 o                         
  -5  14   2         44.98         37.10         3.87 o                         
  -4  14   2        241.37        257.35         7.57 o                         
  -3  14   2        181.67        169.96         6.22 o                         
  -2  14   2        205.96        214.17         7.15 o                         
  -1  14   2         20.40         22.51         2.89 o                         
   0  14   2          0.87         -0.02         1.29 o                         
   1  14   2         64.74         64.45         3.90 o                         
   2  14   2         47.03         47.42         3.42 o                         
   3  14   2         26.93         24.72         2.64 o                         
   4  14   2         70.61         67.87         5.55 o                         
   5  14   2         35.34         25.26         5.95 o                         
  -3  15   2         10.85         13.41         4.15 o                         
  -2  15   2         20.58         17.10         3.68 o                         
  -1  15   2         61.29         64.02         4.82 o                         
   0  15   2         22.59         25.07         3.29 o                         
   1  15   2         79.14         73.48         5.19 o                         
   2  15   2         93.91        100.11         7.74 o                         
  -1 -15   3         14.62          8.73         4.46 o                         
   0 -15   3        166.51        157.02        13.55 o                         
  -7 -14   3          7.64          8.46         4.48 o                         
  -6 -14   3         36.10         28.69         6.82 o                         
  -5 -14   3         84.36         81.54         8.28 o                         
  -4 -14   3        197.88        194.52         8.94 o                         
  -3 -14   3         10.28         14.70         2.74 o                         
  -2 -14   3         32.23         35.44         6.38 o                         
  -1 -14   3          9.26          2.57         3.18 o                         
   0 -14   3          7.25         12.28         4.11 o                         
   1 -14   3        121.60        114.27        11.21 o                         
   2 -14   3        115.07        103.01        11.25 o                         
   3 -14   3         33.00         31.27         6.87 o                         
   4 -14   3          5.51          6.45         4.11 o                         
  -9 -13   3         62.18         53.47         8.94 o                         
  -8 -13   3          1.49          1.59         2.57 o                         
  -7 -13   3        138.35        136.27        12.58 o                         
  -6 -13   3         68.24         64.63        12.78 o                         
  -5 -13   3        101.05         88.86         8.34 o                         
  -4 -13   3         36.12         24.47         4.87 o                         
  -3 -13   3        148.89        133.79         6.37 o                         
  -2 -13   3         14.99         15.21         2.19 o                         
  -1 -13   3          0.18          0.93         1.13 o                         
   0 -13   3        107.59        112.99         6.66 o                         
   1 -13   3         69.51         59.81         5.55 o                         
   2 -13   3        148.06        126.22        11.32 o                         
   3 -13   3         30.37         27.08         7.34 o                         
   4 -13   3         75.39         75.74        14.19 o                         
   5 -13   3         42.97         43.87         7.84 o                         
   6 -13   3         51.22         44.57         8.20 o                         
 -10 -12   3         64.16         76.92         9.61 o                         
  -9 -12   3        158.85        159.40        13.62 o                         
  -8 -12   3         49.41         53.06         8.48 o                         
  -7 -12   3        116.41        119.05        11.42 o                         
  -6 -12   3        113.92        114.10         7.49 o                         
  -5 -12   3         19.80         15.11         3.33 o                         
  -4 -12   3        121.26        115.04         7.86 o                         
  -3 -12   3        430.28        435.37        11.79 o                         
  -2 -12   3        188.54        177.72         7.16 o                         
  -1 -12   3        704.30        688.06        13.74 o                         
   0 -12   3        262.53        252.92         5.13 o                         
   1 -12   3        357.28        367.90        11.59 o                         
   2 -12   3         19.68         11.70         2.85 o                         
   3 -12   3        236.71        225.28        11.43 o                         
   4 -12   3         50.50         52.79         5.79 o                         
   5 -12   3         68.38         62.57         7.56 o                         
   6 -12   3        108.99        135.02        12.09 o                         
   7 -12   3         13.50         13.84         4.60 o                         
 -11 -11   3         32.69         27.54         6.77 o                         
 -10 -11   3        135.53        122.22        11.68 o                         
  -9 -11   3         73.72         73.20         8.82 o                         
  -8 -11   3        173.30        162.65         9.09 o                         
  -7 -11   3        160.44        158.44         7.78 o                         
  -6 -11   3         94.22         85.17         5.50 o                         
  -5 -11   3         68.57         77.48         5.51 o                         
  -4 -11   3        397.31        408.75        12.73 o                         
  -3 -11   3        236.30        233.62         9.05 o                         
  -2 -11   3        771.95        761.71        10.81 o                         
  -1 -11   3        588.38        592.86         8.28 o                         
   0 -11   3        477.40        467.92         6.75 o                         
   1 -11   3        339.51        336.70         9.87 o                         
   2 -11   3        176.06        178.66         9.05 o                         
   3 -11   3         29.07         28.34         3.46 o                         
   4 -11   3        278.00        260.96         9.41 o                         
   5 -11   3         98.26         83.89         5.99 o                         
   6 -11   3        127.24        121.27        13.79 o                         
   7 -11   3        134.37        140.98        11.84 o                         
   8 -11   3        172.07        175.65        13.74 o                         
   9 -11   3         58.28         49.65         8.19 o                         
 -12 -10   3          7.18          4.20         3.38 o                         
 -11 -10   3         34.22         32.70         6.88 o                         
 -10 -10   3        150.65        146.16        11.81 o                         
  -9 -10   3         36.28         35.59         4.67 o                         
  -8 -10   3        187.06        183.15         8.24 o                         
  -7 -10   3         63.52         59.43         4.50 o                         
  -6 -10   3        319.38        301.14         7.07 o                         
  -5 -10   3        928.16        896.14        14.30 o                         
  -4 -10   3        157.53        162.68         5.07 o                         
  -3 -10   3        188.96        184.76         7.86 o                         
  -2 -10   3        172.10        175.18         4.28 o                         
  -1 -10   3        353.92        355.28         6.23 o                         
   0 -10   3        131.53        136.25         3.56 o                         
   1 -10   3        360.49        352.11         7.90 o                         
   2 -10   3        974.64        962.49        17.87 o                         
   3 -10   3        649.63        654.05        14.32 o                         
   4 -10   3        292.82        303.77         9.49 o                         
   5 -10   3        269.09        284.86         9.40 o                         
   6 -10   3         21.96         19.74         3.39 o                         
   7 -10   3        181.18        182.69        11.01 o                         
   8 -10   3         81.18         95.76         9.76 o                         
   9 -10   3          3.80          6.84         3.83 o                         
 -13  -9   3         38.06         39.13         7.43 o                         
 -12  -9   3         56.91         54.48         8.71 o                         
 -11  -9   3        508.75        517.20        28.12 o                         
 -10  -9   3        120.73        113.13        10.65 o                         
  -9  -9   3        197.00        196.78         8.12 o                         
  -8  -9   3        148.44        138.98         6.24 o                         
  -7  -9   3        243.93        254.56         8.38 o                         
  -6  -9   3        813.46        805.32        14.69 o                         
  -5  -9   3        311.46        319.52         7.16 o                         
  -4  -9   3        683.85        672.54        15.55 o                         
  -3  -9   3        384.78        385.29         6.80 o                         
  -2  -9   3         51.95         53.62         1.93 o                         
  -1  -9   3          6.73          8.38         1.38 o                         
   0  -9   3        907.12        891.90        14.60 o                         
   1  -9   3        135.29        136.92         4.56 o                         
   2  -9   3        904.41        919.57        28.42 o                         
   3  -9   3        366.39        382.29         9.95 o                         
   4  -9   3        544.22        567.93        12.77 o                         
   5  -9   3        120.46        131.14         5.95 o                         
   6  -9   3         96.47        101.32         5.43 o                         
   7  -9   3         20.85         27.08         3.84 o                         
   8  -9   3        376.65        411.18        15.52 o                         
   9  -9   3        121.44        130.56        11.22 o                         
  10  -9   3         35.42         38.84         7.28 o                         
 -14  -8   3         67.56         68.72         9.03 o                         
 -13  -8   3         48.47         48.23         8.06 o                         
 -12  -8   3        254.62        241.63        19.30 o                         
 -11  -8   3          4.04          3.67         1.98 o                         
 -10  -8   3        343.01        335.65        12.26 o                         
  -9  -8   3         85.65         79.48         4.69 o                         
  -8  -8   3         12.22         10.98         3.21 o                         
  -7  -8   3        296.82        295.11         8.59 o                         
  -6  -8   3         66.19         64.24         4.35 o                         
  -5  -8   3        101.86        104.90         3.21 o                         
  -4  -8   3        250.82        250.45         4.84 o                         
  -3  -8   3        727.06        710.85         7.48 o                         
  -2  -8   3        644.81        631.27         6.92 o                         
  -1  -8   3        193.89        198.54         3.54 o                         
   0  -8   3        722.82        697.85         8.04 o                         
   1  -8   3        183.10        179.34         5.01 o                         
   2  -8   3        332.35        336.23         8.19 o                         
   3  -8   3         23.07         20.39         2.05 o                         
   4  -8   3        251.02        252.77         6.97 o                         
   5  -8   3         96.36         96.92         4.34 o                         
   6  -8   3        191.17        191.89         7.12 o                         
   7  -8   3        207.56        211.56         7.88 o                         
   8  -8   3         62.13         55.50         4.31 o                         
   9  -8   3        295.28        314.15        16.82 o                         
  10  -8   3         64.74         72.05         8.17 o                         
  11  -8   3         44.60         42.58         7.60 o                         
 -14  -7   3         40.37         24.77         5.64 o                         
 -13  -7   3        237.42        233.26        11.79 o                         
 -12  -7   3        214.59        207.41        10.85 o                         
 -11  -7   3        146.20        139.87         7.57 o                         
 -10  -7   3        280.67        277.40         9.84 o                         
  -9  -7   3        301.20        291.13        10.21 o                         
  -8  -7   3        209.62        205.88         6.74 o                         
  -7  -7   3       1147.28       1138.23        16.59 o                         
  -6  -7   3        534.96        514.72         7.82 o                         
  -5  -7   3        326.74        322.41         6.35 o                         
  -4  -7   3         64.31         62.42         2.03 o                         
  -3  -7   3         41.76         44.01         1.43 o                         
  -2  -7   3        195.48        198.00         3.51 o                         
  -1  -7   3        210.98        213.83         3.42 o                         
   0  -7   3        147.04        146.57         2.40 o                         
   1  -7   3         14.11         15.03         1.21 o                         
   2  -7   3         83.67         86.65         3.04 o                         
   3  -7   3        732.24        734.70        10.93 o                         
   4  -7   3       1010.19        980.35        16.13 o                         
   5  -7   3        124.47        125.94         4.93 o                         
   6  -7   3        176.35        174.77         5.64 o                         
   7  -7   3        427.81        434.76         9.49 o                         
   8  -7   3         46.06         39.03         2.97 o                         
   9  -7   3        253.13        265.93         9.33 o                         
  10  -7   3        251.54        262.98        15.17 o                         
  11  -7   3         95.73         92.82         9.22 o                         
  12  -7   3         72.06         87.84         9.87 o                         
 -15  -6   3          0.80          1.90         2.56 o                         
 -14  -6   3        155.80        152.05        11.02 o                         
 -13  -6   3         20.44         21.52         4.10 o                         
 -12  -6   3        210.15        201.88        14.51 o                         
 -11  -6   3        118.22        118.49         6.49 o                         
 -10  -6   3          4.48          3.94         1.45 o                         
  -9  -6   3        522.32        537.72        11.10 o                         
  -8  -6   3        926.42        942.23        14.63 o                         
  -7  -6   3         10.83         12.69         1.44 o                         
  -6  -6   3        298.88        296.07         5.04 o                         
  -5  -6   3        270.42        282.14         4.82 o                         
  -4  -6   3         44.46         48.85         1.86 o                         
  -3  -6   3       1108.98       1105.18        10.28 o                         
  -2  -6   3       1128.78       1133.39         8.77 o                         
  -1  -6   3       1593.95       1589.97        11.42 o                         
   0  -6   3       1101.19       1096.78         8.86 o                         
   1  -6   3        468.70        461.85         5.79 o                         
   2  -6   3        363.41        371.89         6.06 o                         
   3  -6   3        379.08        373.49         5.91 o                         
   4  -6   3        145.50        140.93         3.71 o                         
   5  -6   3        354.49        364.07         7.68 o                         
   6  -6   3        541.84        555.00        10.87 o                         
   7  -6   3          1.52          4.41         1.13 o                         
   8  -6   3        450.55        458.86        10.83 o                         
   9  -6   3        227.19        234.80         8.31 o                         
  10  -6   3         53.53         52.35         4.29 o                         
  11  -6   3         59.52         62.73         7.45 o                         
  12  -6   3          7.31          8.80         3.77 o                         
 -15  -5   3         45.14         41.47         5.50 o                         
 -14  -5   3        164.64        147.22         7.25 o                         
 -13  -5   3        380.58        380.69        17.73 o                         
 -12  -5   3         29.90         28.69         3.67 o                         
 -11  -5   3         83.70         88.05         5.34 o                         
 -10  -5   3        325.77        308.71         7.86 o                         
  -9  -5   3        390.78        396.43         8.82 o                         
  -8  -5   3       1527.56       1496.75        23.30 o                         
  -7  -5   3        163.28        160.42         3.89 o                         
  -6  -5   3        176.18        178.44         3.57 o                         
  -5  -5   3        706.27        736.05         7.85 o                         
  -4  -5   3        739.46        742.45         6.36 o                         
  -3  -5   3       2115.15       2151.23        16.98 o                         
  -2  -5   3       5824.01       5785.94        33.77 o                         
  -1  -5   3       2841.76       2838.94        17.05 o                         
   0  -5   3       2680.30       2663.17        16.75 o                         
   1  -5   3        337.16        339.16         3.81 o                         
   2  -5   3       1415.51       1436.05        11.53 o                         
   3  -5   3        363.09        357.19         5.00 o                         
   4  -5   3        425.28        437.89         6.17 o                         
   5  -5   3       1225.33       1222.87        13.77 o                         
   6  -5   3        764.75        772.98        10.85 o                         
   7  -5   3        250.33        246.87         5.16 o                         
   8  -5   3        126.51        137.72         4.73 o                         
   9  -5   3          0.69         -0.12         0.88 o                         
  10  -5   3        622.20        634.35        14.60 o                         
  11  -5   3        225.69        222.46        23.10 o                         
  12  -5   3         31.31         35.56         6.36 o                         
 -15  -4   3         63.65         56.54         4.86 o                         
 -14  -4   3          2.43          2.37         1.62 o                         
 -13  -4   3         15.29         18.82         3.95 o                         
 -12  -4   3         32.28         27.04         2.95 o                         
 -11  -4   3        245.21        252.52         6.76 o                         
 -10  -4   3        228.36        243.84         7.66 o                         
  -9  -4   3        154.79        161.17         4.95 o                         
  -8  -4   3        935.92        925.01        12.81 o                         
  -7  -4   3       1720.49       1711.18        18.23 o                         
  -6  -4   3        301.87        308.75         5.14 o                         
  -5  -4   3       1814.87       1802.25        13.01 o                         
  -4  -4   3       2713.99       2605.48        19.15 o                         
  -3  -4   3       8708.02       8567.32        48.03 o                         
  -2  -4   3        216.56        228.43         2.46 o                         
  -1  -4   3        625.04        656.62         4.90 o                         
   0  -4   3       4888.27       4833.35        31.14 o                         
   1  -4   3       3422.08       3279.02        19.27 o                         
   2  -4   3        918.13        905.16         7.21 o                         
   3  -4   3       1155.54       1156.00         9.64 o                         
   4  -4   3        785.92        775.04         7.62 o                         
   5  -4   3       1954.80       1914.91        15.27 o                         
   6  -4   3        213.19        216.91         4.47 o                         
   7  -4   3        669.14        678.34         8.53 o                         
   8  -4   3        445.70        451.10         9.26 o                         
   9  -4   3        157.49        156.60         5.06 o                         
  10  -4   3        140.15        139.56         5.28 o                         
  11  -4   3         51.61         53.09         3.55 o                         
  12  -4   3         69.75         68.66         8.24 o                         
  13  -4   3          0.45          0.25         2.15 o                         
 -15  -3   3         31.41         27.84         3.45 o                         
 -14  -3   3        103.30        112.39         5.43 o                         
 -13  -3   3        118.57        118.33         4.68 o                         
 -12  -3   3        367.41        367.55         8.05 o                         
 -11  -3   3         12.56         13.63         1.64 o                         
 -10  -3   3         53.46         54.15         4.11 o                         
  -9  -3   3        682.55        688.45        10.15 o                         
  -8  -3   3        201.52        201.78         4.23 o                         
  -7  -3   3        519.38        510.33         5.99 o                         
  -6  -3   3       4745.03       4745.24        32.18 o                         
  -5  -3   3       2313.72       2327.35        15.76 o                         
  -4  -3   3       3298.45       3167.04        23.03 o                         
  -3  -3   3       1767.82       1802.46        11.09 o                         
  -2  -3   3        523.19        517.71         3.89 o                         
  -1  -3   3        270.51        298.84         2.77 o                         
   0  -3   3       3471.44       3459.07        19.34 o                         
   1  -3   3       1559.11       1469.77         8.88 o                         
   2  -3   3       4685.04       4654.58        27.27 o                         
   3  -3   3       3574.49       3541.40        21.84 o                         
   4  -3   3       2582.47       2593.34        16.82 o                         
   5  -3   3        679.41        684.65         6.19 o                         
   6  -3   3       1768.35       1778.12        14.10 o                         
   7  -3   3        111.04        112.31         3.28 o                         
   8  -3   3        110.27        110.13         4.03 o                         
   9  -3   3        339.17        340.83        11.77 o                         
  10  -3   3         67.42         63.98         3.60 o                         
  11  -3   3         97.90         99.08         4.72 o                         
  12  -3   3         61.66         71.37         7.50 o                         
  13  -3   3          9.55          4.61         2.85 o                         
 -16  -2   3         58.41         50.10         4.74 o                         
 -15  -2   3        160.15        154.61         6.75 o                         
 -14  -2   3         92.40        101.04         5.48 o                         
 -13  -2   3         96.70        107.84         4.32 o                         
 -12  -2   3        307.10        298.67         6.87 o                         
 -11  -2   3         95.63         94.35         3.96 o                         
 -10  -2   3        814.10        814.20        12.24 o                         
  -9  -2   3       1141.43       1139.78        10.88 o                         
  -8  -2   3        170.57        168.13         2.83 o                         
  -7  -2   3        851.36        885.47         8.92 o                         
  -6  -2   3       1105.02       1079.37        10.26 o                         
  -5  -2   3       4569.66       4663.66        29.66 o                         
  -4  -2   3       5738.82       5692.60        35.60 o                         
  -3  -2   3       2751.99       2843.50        15.18 o                         
  -2  -2   3       4516.67       4425.51        26.65 o                         
  -1  -2   3       6446.76       6155.92        53.91 o                         
   0  -2   3       1519.82       1564.83         8.83 o                         
   1  -2   3       4187.42       4018.22        21.76 o                         
   2  -2   3       1708.29       1724.44        11.44 o                         
   3  -2   3       1872.76       1820.35        11.03 o                         
   4  -2   3        117.80        118.22         2.24 o                         
   5  -2   3        682.70        686.12         5.88 o                         
   6  -2   3        588.42        587.12         5.49 o                         
   7  -2   3       1297.63       1290.14        10.91 o                         
   8  -2   3        122.83        121.18         3.03 o                         
   9  -2   3        503.62        506.35         9.13 o                         
  10  -2   3         72.07         71.46         5.21 o                         
  11  -2   3         95.46         91.87         4.33 o                         
  12  -2   3        485.67        449.66        14.18 o                         
  13  -2   3          5.44          8.58         3.66 o                         
 -16  -1   3         33.12         28.52         3.58 o                         
 -15  -1   3        195.00        193.94         7.28 o                         
 -14  -1   3         40.19         44.76         3.49 o                         
 -13  -1   3        201.68        201.92         6.20 o                         
 -12  -1   3        246.23        250.73         7.65 o                         
 -11  -1   3        635.15        658.97         7.69 o                         
 -10  -1   3        548.19        556.17         6.64 o                         
  -9  -1   3        147.46        153.90         2.23 o                         
  -8  -1   3        630.57        632.05         5.99 o                         
  -7  -1   3        496.61        481.18         4.12 o                         
  -6  -1   3         35.16         37.43         0.85 o                         
  -5  -1   3        353.97        364.92         3.26 o                         
  -4  -1   3         56.41         58.12         0.94 o                         
  -3  -1   3        728.16        757.86         6.42 o                         
  -2  -1   3       5483.44       5498.50        34.45 o                         
  -1  -1   3       5538.64       5396.78        41.44 o                         
   0  -1   3       4177.19       4157.21        24.83 o                         
   1  -1   3        466.14        492.88         3.95 o                         
   2  -1   3        100.48        117.68         1.51 o                         
   3  -1   3        711.20        747.20         5.26 o                         
   4  -1   3        799.97        774.17         5.46 o                         
   5  -1   3        896.61        902.41         6.68 o                         
   6  -1   3         34.01         37.48         1.18 o                         
   7  -1   3       1058.62       1050.18         9.31 o                         
   8  -1   3        345.67        354.89         5.03 o                         
   9  -1   3        531.71        534.92         7.53 o                         
  10  -1   3        135.44        134.13         3.48 o                         
  11  -1   3        137.33        135.34         3.40 o                         
  12  -1   3        133.88        110.38        11.65 o                         
  13  -1   3         40.46         47.13         6.22 o                         
 -16   0   3        201.97        189.12        13.57 o                         
 -15   0   3         16.19         13.91         2.22 o                         
 -14   0   3        305.96        292.11        10.56 o                         
 -13   0   3         53.13         48.50         1.52 o                         
 -12   0   3         93.83        101.51         2.44 o                         
 -11   0   3        927.20        923.38         9.42 o                         
 -10   0   3        512.40        503.98         6.46 o                         
  -9   0   3        316.42        325.55         4.26 o                         
  -8   0   3       1483.37       1493.40        10.50 o                         
  -7   0   3        767.37        775.97         5.75 o                         
  -6   0   3       4401.09       4436.41        26.67 o                         
  -5   0   3          0.89          3.18         0.29 o                         
  -4   0   3        592.50        650.71         4.08 o                         
  -3   0   3        321.89        359.28         2.83 o                         
  -2   0   3       1347.08       1295.77         8.06 o                         
  -1   0   3       1291.51       1228.30         7.51 o                         
   0   0   3        147.23        145.86         1.82 o                         
   1   0   3       3720.41       3846.55        22.89 o                         
   2   0   3        284.23        305.61         2.85 o                         
   3   0   3       1223.33       1184.84         7.33 o                         
   4   0   3        800.91        794.65         6.38 o                         
   5   0   3       1850.59       1828.95        11.75 o                         
   6   0   3        609.69        634.68         5.34 o                         
   7   0   3        255.12        251.72         2.64 o                         
   8   0   3       1105.56       1104.84         9.75 o                         
   9   0   3         52.71         57.05         1.98 o                         
  10   0   3        206.30        193.65         4.73 o                         
  11   0   3        186.50        181.45         5.00 o                         
  12   0   3          5.38          5.13         1.69 o                         
  13   0   3        117.38        111.15         9.12 o                         
 -16   1   3         30.75         46.36         7.16 o                         
 -15   1   3        205.58        207.24         7.45 o                         
 -14   1   3         42.14         41.74         2.04 o                         
 -13   1   3        208.33        210.44         4.00 o                         
 -12   1   3        245.37        247.41         5.23 o                         
 -11   1   3        622.25        638.79         7.28 o                         
 -10   1   3        538.65        529.26         6.60 o                         
  -9   1   3        197.19        204.94         2.86 o                         
  -8   1   3        597.29        592.07         4.78 o                         
  -7   1   3        474.93        455.29         4.10 o                         
  -6   1   3         27.69         30.52         0.76 o                         
  -5   1   3        395.40        407.00         3.14 o                         
  -4   1   3         48.09         52.32         0.87 o                         
  -3   1   3        635.36        667.24         4.53 o                         
  -2   1   3       5162.19       5032.03        30.36 o                         
  -1   1   3       5300.50       5040.20        36.73 o                         
   0   1   3       3879.23       3891.24        25.41 o                         
   1   1   3        450.28        473.80         3.67 o                         
   2   1   3         96.13        113.35         1.56 o                         
   3   1   3        707.33        737.02         5.52 o                         
   4   1   3        716.23        688.53         5.04 o                         
   5   1   3        890.72        887.03         6.58 o                         
   6   1   3         63.05         67.16         1.33 o                         
   7   1   3       1092.85       1079.49         7.59 o                         
   8   1   3        319.39        325.24         3.21 o                         
   9   1   3        534.48        537.91         6.65 o                         
  10   1   3        114.86        114.27         3.46 o                         
  11   1   3        148.89        156.02         4.18 o                         
  12   1   3        126.22        126.33         7.33 o                         
  13   1   3         44.00         45.39         4.41 o                         
 -16   2   3         59.21         63.59         7.21 o                         
 -15   2   3        165.18        148.05         5.98 o                         
 -14   2   3        102.35        102.48         3.20 o                         
 -13   2   3         98.41         99.22         3.11 o                         
 -12   2   3        340.49        344.21         5.34 o                         
 -11   2   3         93.58         90.88         2.47 o                         
 -10   2   3        867.08        843.14         7.05 o                         
  -9   2   3       1125.31       1154.31         9.12 o                         
  -8   2   3        222.14        222.21         2.49 o                         
  -7   2   3        832.49        851.03         6.10 o                         
  -6   2   3       1040.09       1036.42         6.45 o                         
  -5   2   3       4437.51       4487.99        23.05 o                         
  -4   2   3       5830.70       5745.11        32.11 o                         
  -3   2   3       2595.33       2676.73        13.79 o                         
  -2   2   3       4503.95       4427.96        25.21 o                         
  -1   2   3       6315.55       6162.27        45.05 o                         
   0   2   3       1428.02       1469.10         8.84 o                         
   1   2   3       4316.79       4188.85        22.96 o                         
   2   2   3       1635.17       1598.87         9.86 o                         
   3   2   3       1796.43       1735.46        10.22 o                         
   4   2   3        102.68        101.88         1.57 o                         
   5   2   3        674.75        679.87         6.33 o                         
   6   2   3        578.59        576.06         5.19 o                         
   7   2   3       1310.76       1319.23         9.91 o                         
   8   2   3        129.95        131.53         1.96 o                         
   9   2   3        498.74        493.24         5.20 o                         
  10   2   3         81.84         81.47         2.25 o                         
  11   2   3         97.72        100.02         3.40 o                         
  12   2   3        512.73        506.86         8.93 o                         
  13   2   3          6.79          6.35         2.02 o                         
 -15   3   3         20.43         17.85         2.36 o                         
 -14   3   3        110.54        110.85         3.56 o                         
 -13   3   3        151.57        143.40         3.76 o                         
 -12   3   3        368.42        371.24         5.54 o                         
 -11   3   3         12.62         15.89         1.23 o                         
 -10   3   3         48.95         50.07         1.41 o                         
  -9   3   3        688.53        699.01         6.67 o                         
  -8   3   3        186.53        183.69         2.27 o                         
  -7   3   3        473.19        473.08         3.72 o                         
  -6   3   3       4621.64       4654.11        25.87 o                         
  -5   3   3       2233.07       2264.11        12.64 o                         
  -4   3   3       3190.34       3062.53        16.05 o                         
  -3   3   3       1654.79       1664.26         9.88 o                         
  -2   3   3        420.77        421.60         3.87 o                         
  -1   3   3        238.44        269.51         2.79 o                         
   0   3   3       3275.29       3233.22        16.83 o                         
   1   3   3       1534.24       1439.22         8.43 o                         
   2   3   3       4654.32       4644.66        25.32 o                         
   3   3   3       3544.79       3478.61        18.25 o                         
   4   3   3       2424.41       2423.16        13.40 o                         
   5   3   3        688.20        700.80         5.20 o                         
   6   3   3       1669.88       1708.19        11.66 o                         
   7   3   3        123.88        125.23         1.73 o                         
   8   3   3         74.83         78.43         1.53 o                         
   9   3   3        340.63        344.28         5.00 o                         
  10   3   3         96.12         96.92         2.41 o                         
  11   3   3        109.68        115.28         3.33 o                         
  12   3   3         50.11         47.46         2.56 o                         
  13   3   3          5.91          2.41         2.34 o                         
 -15   4   3         59.02         57.09         4.10 o                         
 -14   4   3          7.69          9.11         2.56 o                         
 -13   4   3         15.19         17.90         1.55 o                         
 -12   4   3         20.43         20.65         1.45 o                         
 -11   4   3        242.43        244.87         3.53 o                         
 -10   4   3        183.59        191.05         3.02 o                         
  -9   4   3        161.04        175.70         1.97 o                         
  -8   4   3       1028.09       1040.39         6.60 o                         
  -7   4   3       1755.33       1735.25        10.73 o                         
  -6   4   3        337.43        353.86         3.15 o                         
  -5   4   3       1850.31       1844.95        10.31 o                         
  -4   4   3       2672.42       2587.97        14.93 o                         
  -3   4   3       8995.03       8897.27        51.64 o                         
  -2   4   3        242.98        254.54         2.61 o                         
  -1   4   3        731.60        766.93         5.87 o                         
   0   4   3       5005.71       4937.63        26.71 o                         
   1   4   3       3383.44       3258.56        17.87 o                         
   2   4   3        941.62        938.67         6.24 o                         
   3   4   3       1224.91       1218.15         7.97 o                         
   4   4   3        800.19        790.21         5.95 o                         
   5   4   3       2083.97       2084.96        12.78 o                         
   6   4   3        205.91        206.64         2.42 o                         
   7   4   3        677.43        686.16         7.67 o                         
   8   4   3        449.47        445.89         4.25 o                         
   9   4   3        182.39        177.73         4.04 o                         
  10   4   3        137.72        137.42         3.20 o                         
  11   4   3         72.67         71.78         2.94 o                         
  12   4   3         57.21         54.78         3.44 o                         
  13   4   3          2.76          3.64         1.71 o                         
 -15   5   3         34.03         32.23         4.92 o                         
 -14   5   3        154.18        148.30         5.89 o                         
 -13   5   3        379.21        373.11         6.46 o                         
 -12   5   3         31.04         27.96         2.11 o                         
 -11   5   3         67.54         72.71         1.90 o                         
 -10   5   3        336.75        319.74         4.08 o                         
  -9   5   3        363.43        358.67         3.30 o                         
  -8   5   3       1534.81       1510.55         9.51 o                         
  -7   5   3        197.83        199.90         2.35 o                         
  -6   5   3        189.31        191.97         2.28 o                         
  -5   5   3        631.82        667.17         5.04 o                         
  -4   5   3        780.08        786.32         5.60 o                         
  -3   5   3       2051.10       2081.67        12.43 o                         
  -2   5   3       5928.89       5898.38        30.58 o                         
  -1   5   3       2876.54       2844.33        15.75 o                         
   0   5   3       2732.75       2721.14        17.19 o                         
   1   5   3        357.57        360.22         4.39 o                         
   2   5   3       1430.88       1434.80         9.20 o                         
   3   5   3        371.74        368.24         3.63 o                         
   4   5   3        465.68        465.37         4.28 o                         
   5   5   3       1249.16       1229.45         8.51 o                         
   6   5   3        713.68        729.46         6.26 o                         
   7   5   3        256.91        255.51         3.27 o                         
   8   5   3        110.77        114.68         2.30 o                         
   9   5   3          0.48          0.23         1.12 o                         
  10   5   3        619.93        607.47        11.26 o                         
  11   5   3        212.96        218.58         6.50 o                         
  12   5   3         29.81         32.33         3.75 o                         
 -15   6   3          0.52         -1.81         1.81 o                         
 -14   6   3        138.68        128.54         6.00 o                         
 -13   6   3         20.73         19.94         1.68 o                         
 -12   6   3        218.26        215.80         4.99 o                         
 -11   6   3        117.61        119.33         2.55 o                         
 -10   6   3         14.55         13.91         0.79 o                         
  -9   6   3        538.30        548.82         4.97 o                         
  -8   6   3        885.25        897.85         7.12 o                         
  -7   6   3         17.95         21.30         0.90 o                         
  -6   6   3        321.42        328.34         3.00 o                         
  -5   6   3        301.08        306.97         3.24 o                         
  -4   6   3         66.26         68.37         1.42 o                         
  -3   6   3       1134.64       1108.01         8.34 o                         
  -2   6   3       1224.91       1223.95         9.03 o                         
  -1   6   3       1740.47       1727.56        11.14 o                         
   0   6   3       1127.62       1126.51         7.84 o                         
   1   6   3        560.15        555.88         4.76 o                         
   2   6   3        378.53        392.71         3.88 o                         
   3   6   3        457.51        457.95         4.31 o                         
   4   6   3        152.81        151.92         2.21 o                         
   5   6   3        318.43        323.84         3.39 o                         
   6   6   3        537.61        532.53         5.62 o                         
   7   6   3          7.22          6.09         0.69 o                         
   8   6   3        434.27        430.24         5.11 o                         
   9   6   3        260.47        258.89         5.18 o                         
  10   6   3         47.21         49.90         3.78 o                         
  11   6   3         52.47         52.68         5.10 o                         
  12   6   3          3.70          7.78         2.15 o                         
 -14   7   3         37.12         32.01         3.86 o                         
 -13   7   3        214.78        228.51         8.33 o                         
 -12   7   3        212.81        212.44         4.93 o                         
 -11   7   3        149.39        146.72         3.37 o                         
 -10   7   3        280.95        281.87         3.42 o                         
  -9   7   3        297.38        292.28         3.57 o                         
  -8   7   3        196.74        191.74         2.83 o                         
  -7   7   3       1156.06       1145.56         7.58 o                         
  -6   7   3        580.75        577.65         4.65 o                         
  -5   7   3        331.85        334.69         3.50 o                         
  -4   7   3         85.40         85.35         1.71 o                         
  -3   7   3         55.00         57.97         1.44 o                         
  -2   7   3        159.79        156.63         2.48 o                         
  -1   7   3        185.40        185.05         2.71 o                         
   0   7   3        175.02        174.60         2.73 o                         
   1   7   3          8.72         10.67         0.67 o                         
   2   7   3         94.83         93.31         1.72 o                         
   3   7   3        743.53        762.18         6.08 o                         
   4   7   3       1047.30       1054.83         7.66 o                         
   5   7   3        121.98        120.24         2.07 o                         
   6   7   3        165.53        165.26         2.59 o                         
   7   7   3        427.37        423.90         4.33 o                         
   8   7   3         48.75         45.42         1.27 o                         
   9   7   3        253.79        264.93         4.75 o                         
  10   7   3        225.25        229.60        13.03 o                         
  11   7   3         89.84         86.23         8.37 o                         
  12   7   3         81.68         93.20         6.05 o                         
 -14   8   3         65.77         67.11         7.16 o                         
 -13   8   3         45.14         40.75         4.22 o                         
 -12   8   3        243.08        245.94         6.51 o                         
 -11   8   3          3.07          2.48         1.16 o                         
 -10   8   3        383.57        377.54         5.49 o                         
  -9   8   3         82.06         81.24         1.94 o                         
  -8   8   3         12.12         16.81         1.07 o                         
  -7   8   3        280.50        274.68         3.16 o                         
  -6   8   3         81.59         83.76         1.72 o                         
  -5   8   3        122.34        127.92         2.18 o                         
  -4   8   3        208.66        205.11         3.05 o                         
  -3   8   3        670.83        657.29         6.51 o                         
  -2   8   3        598.73        589.97         5.75 o                         
  -1   8   3        160.31        169.59         2.84 o                         
   0   8   3        677.83        650.74         5.96 o                         
   1   8   3        157.17        155.62         2.56 o                         
   2   8   3        353.63        354.15         3.85 o                         
   3   8   3         16.95         17.68         0.96 o                         
   4   8   3        246.38        242.72         3.48 o                         
   5   8   3         67.24         67.98         1.71 o                         
   6   8   3        190.51        188.05         3.29 o                         
   7   8   3        225.23        221.40         3.54 o                         
   8   8   3         65.34         61.48         2.49 o                         
   9   8   3        280.37        275.40         5.36 o                         
  10   8   3         69.63         66.79         8.82 o                         
  11   8   3         30.86         33.59         5.97 o                         
 -13   9   3         46.75         40.00         9.46 o                         
 -12   9   3         58.75         61.68         4.91 o                         
 -11   9   3        539.57        544.66         8.35 o                         
 -10   9   3        119.28        118.30         3.63 o                         
  -9   9   3        218.96        216.18         4.05 o                         
  -8   9   3        140.82        146.78         2.79 o                         
  -7   9   3        222.95        229.28         3.40 o                         
  -6   9   3        755.66        772.60         7.34 o                         
  -5   9   3        302.40        308.80         4.28 o                         
  -4   9   3        628.52        619.82         7.06 o                         
  -3   9   3        396.31        403.89         5.09 o                         
  -2   9   3         41.31         42.06         1.56 o                         
  -1   9   3          2.06          1.94         0.48 o                         
   0   9   3        934.11        926.23         8.22 o                         
   1   9   3        115.51        117.29         2.56 o                         
   2   9   3        888.45        896.45         8.92 o                         
   3   9   3        365.07        370.10         5.36 o                         
   4   9   3        516.44        517.98         6.22 o                         
   5   9   3        119.12        125.47         2.29 o                         
   6   9   3         75.38         78.72         3.04 o                         
   7   9   3         21.97         22.84         1.36 o                         
   8   9   3        372.67        374.97         8.65 o                         
   9   9   3        127.01        121.99         4.61 o                         
  10   9   3         47.50         54.37         8.27 o                         
 -12  10   3          6.88          7.81         4.92 o                         
 -11  10   3         32.85         26.93         2.87 o                         
 -10  10   3        134.90        141.27         6.62 o                         
  -9  10   3         31.32         25.19         2.14 o                         
  -8  10   3        184.40        183.00         4.01 o                         
  -7  10   3         52.10         47.88         1.67 o                         
  -6  10   3        299.04        283.66         4.33 o                         
  -5  10   3        903.72        906.41         9.00 o                         
  -4  10   3        122.19        123.58         2.92 o                         
  -3  10   3        185.52        184.81         3.73 o                         
  -2  10   3        157.40        158.65         3.49 o                         
  -1  10   3        332.89        326.97         4.77 o                         
   0  10   3        150.64        157.34         3.40 o                         
   1  10   3        298.06        286.70         4.69 o                         
   2  10   3        973.54        962.42        10.12 o                         
   3  10   3        566.54        552.05         7.16 o                         
   4  10   3        288.19        284.19         4.91 o                         
   5  10   3        242.29        249.04         4.90 o                         
   6  10   3         22.19         23.51         1.73 o                         
   7  10   3        171.45        178.80         5.84 o                         
   8  10   3         85.77         84.67         5.99 o                         
   9  10   3          2.01         -0.05         1.64 o                         
 -11  11   3         30.08         33.26         4.46 o                         
 -10  11   3        134.78        136.40         5.51 o                         
  -9  11   3         91.45         87.33         7.27 o                         
  -8  11   3        178.14        183.06         5.97 o                         
  -7  11   3        183.59        181.55         3.89 o                         
  -6  11   3         98.70         99.59         3.21 o                         
  -5  11   3         88.97         90.21         2.78 o                         
  -4  11   3        417.68        425.97         6.53 o                         
  -3  11   3        210.04        205.39         4.73 o                         
  -2  11   3        803.63        810.93         9.91 o                         
  -1  11   3        575.06        590.94         7.74 o                         
   0  11   3        479.23        474.70         6.84 o                         
   1  11   3        353.68        356.34         5.83 o                         
   2  11   3        210.06        218.30         4.46 o                         
   3  11   3         30.43         26.70         2.69 o                         
   4  11   3        332.38        326.59         5.09 o                         
   5  11   3         99.64        104.88         3.13 o                         
   6  11   3        155.60        161.86         7.41 o                         
   7  11   3        135.47        123.73         6.54 o                         
   8  11   3        157.08        151.10        10.91 o                         
   9  11   3         62.46         71.30         8.56 o                         
 -10  12   3         63.41         69.10         8.93 o                         
  -9  12   3        160.22        181.02         7.57 o                         
  -8  12   3         43.53         49.81         3.80 o                         
  -7  12   3        128.43        124.36         4.90 o                         
  -6  12   3         94.02         92.50         3.51 o                         
  -5  12   3         13.70         16.07         1.64 o                         
  -4  12   3        137.92        144.05         4.30 o                         
  -3  12   3        420.22        425.85         7.35 o                         
  -2  12   3        181.29        190.17         4.99 o                         
  -1  12   3        705.35        698.63         9.68 o                         
   0  12   3        260.06        261.87         5.40 o                         
   1  12   3        379.73        385.06         7.15 o                         
   2  12   3         17.35         16.38         1.63 o                         
   3  12   3        216.96        208.43         6.35 o                         
   4  12   3         53.67         54.05         3.23 o                         
   5  12   3         66.39         64.41         4.21 o                         
   6  12   3        113.93        117.84         6.47 o                         
   7  12   3         13.05         14.48         4.00 o                         
  -9  13   3         58.65         59.28         5.74 o                         
  -8  13   3          2.59          6.06         2.67 o                         
  -7  13   3        125.57        118.42         7.47 o                         
  -6  13   3         78.37         77.33         3.76 o                         
  -5  13   3        121.75        122.31         4.69 o                         
  -4  13   3         39.39         40.15         3.26 o                         
  -3  13   3        176.71        192.83         7.23 o                         
  -2  13   3          9.20          8.33         2.55 o                         
  -1  13   3          1.78          1.04         1.17 o                         
   0  13   3        133.21        143.52         5.11 o                         
   1  13   3         74.32         71.96         3.69 o                         
   2  13   3        178.09        180.54         5.58 o                         
   3  13   3         33.27         37.91         2.79 o                         
   4  13   3         65.64         66.65         5.13 o                         
   5  13   3         43.98         43.95         7.15 o                         
   6  13   3         56.79         50.82         8.37 o                         
  -7  14   3          9.33          5.45         2.69 o                         
  -6  14   3         36.72         39.15         7.39 o                         
  -5  14   3         97.14        105.84         4.89 o                         
  -4  14   3        199.06        198.48         7.28 o                         
  -3  14   3         16.34         18.08         2.40 o                         
  -2  14   3         23.90         22.51         3.15 o                         
  -1  14   3          4.11          4.31         1.38 o                         
   0  14   3          6.05          5.78         1.84 o                         
   1  14   3        119.17        129.57         6.72 o                         
   2  14   3        121.14        130.93         5.90 o                         
   3  14   3         31.98         27.33         2.98 o                         
   4  14   3          5.97          4.26         3.29 o                         
  -3  15   3         49.89         54.22         6.30 o                         
  -2  15   3          1.54          3.83         1.78 o                         
  -1  15   3         15.90         18.68         2.86 o                         
   0  15   3        171.84        176.09        12.09 o                         
  -7 -14   4         88.99         59.70         9.44 o                         
  -6 -14   4         52.08         45.86         5.65 o                         
  -5 -14   4         13.61          8.71         4.66 o                         
  -4 -14   4         47.36         40.78         4.91 o                         
  -3 -14   4         35.74         29.59         5.80 o                         
  -2 -14   4          9.79          8.65         3.71 o                         
  -1 -14   4         72.43         66.75         9.70 o                         
   0 -14   4         61.29         60.18         9.30 o                         
   1 -14   4        232.66        231.05        15.97 o                         
   2 -14   4         14.07         16.81         4.91 o                         
   3 -14   4         10.03          7.17         4.59 o                         
  -9 -13   4         49.91         40.22         5.76 o                         
  -8 -13   4         39.17         39.24         5.40 o                         
  -7 -13   4          1.87          5.49         3.42 o                         
  -6 -13   4         66.50         71.61         7.70 o                         
  -5 -13   4         22.72         21.48         4.77 o                         
  -4 -13   4         41.87         36.75         3.72 o                         
  -3 -13   4        293.97        286.49         7.92 o                         
  -2 -13   4         97.63         99.33         5.45 o                         
  -1 -13   4        193.19        186.32         8.35 o                         
   0 -13   4        129.55        127.07         7.63 o                         
   1 -13   4        102.84        104.40        14.44 o                         
   2 -13   4        349.76        367.16        15.85 o                         
   3 -13   4         37.45         32.55        10.82 o                         
   4 -13   4        103.89        115.92        10.29 o                         
   5 -13   4         46.99         51.43         8.56 o                         
 -10 -12   4         15.12         11.60         4.69 o                         
  -9 -12   4         69.46         55.94         8.98 o                         
  -8 -12   4        192.95        205.95        27.73 o                         
  -7 -12   4         13.99          5.76         6.56 o                         
  -6 -12   4        117.94        112.73         8.78 o                         
  -5 -12   4         50.03         51.01         6.74 o                         
  -4 -12   4        337.85        342.55         8.57 o                         
  -3 -12   4        155.94        160.14         5.39 o                         
  -2 -12   4         97.91         92.35         3.59 o                         
  -1 -12   4        209.45        202.48         4.69 o                         
   0 -12   4         66.66         62.30         4.07 o                         
   1 -12   4         68.73         67.15         5.21 o                         
   2 -12   4         61.43         53.65         4.83 o                         
   3 -12   4        262.29        274.21        11.92 o                         
   4 -12   4        326.83        337.85        22.54 o                         
   5 -12   4        111.20        122.51        10.47 o                         
   6 -12   4        164.71        154.93        13.16 o                         
   7 -12   4        101.51         90.08        10.83 o                         
 -11 -11   4         13.85          3.20         3.19 o                         
 -10 -11   4         57.58         57.65         9.09 o                         
  -9 -11   4        254.53        260.06        22.34 o                         
  -8 -11   4         33.64         26.22         8.49 o                         
  -7 -11   4        266.42        266.26        10.39 o                         
  -6 -11   4        279.50        272.53         9.66 o                         
  -5 -11   4        257.66        262.55        11.23 o                         
  -4 -11   4        193.87        196.29         6.89 o                         
  -3 -11   4        231.24        222.32         6.07 o                         
  -2 -11   4        222.25        220.50         4.62 o                         
  -1 -11   4        234.71        226.05         5.06 o                         
   0 -11   4        110.68        108.85         4.72 o                         
   1 -11   4        239.64        225.71         8.11 o                         
   2 -11   4        137.34        126.63         6.26 o                         
   3 -11   4        512.07        548.10        14.86 o                         
   4 -11   4        488.42        493.52        20.77 o                         
   5 -11   4        228.09        237.57        16.61 o                         
   6 -11   4        159.05        161.54        12.65 o                         
   7 -11   4         47.73         45.18         7.95 o                         
   8 -11   4         32.30         19.96         5.10 o                         
 -12 -10   4        119.67        113.92        11.13 o                         
 -11 -10   4         95.60         86.79         9.68 o                         
 -10 -10   4        486.60        477.13        17.60 o                         
  -9 -10   4         26.04         30.29         5.01 o                         
  -8 -10   4        218.49        219.56         8.66 o                         
  -7 -10   4        143.75        150.25         6.89 o                         
  -6 -10   4        449.49        446.01         9.48 o                         
  -5 -10   4        133.06        133.02         7.01 o                         
  -4 -10   4        509.15        507.63        14.50 o                         
  -3 -10   4        369.21        360.27         5.85 o                         
  -2 -10   4       1349.70       1344.91        13.22 o                         
  -1 -10   4        400.46        405.53         6.04 o                         
   0 -10   4        447.71        455.08         7.46 o                         
   1 -10   4         40.36         45.54         3.38 o                         
   2 -10   4        281.66        283.07         9.45 o                         
   3 -10   4         60.24         57.22         4.87 o                         
   4 -10   4         11.80         14.52         2.80 o                         
   5 -10   4          6.85          5.53         4.69 o                         
   6 -10   4        218.48        218.36         9.19 o                         
   7 -10   4          6.87          2.15         2.31 o                         
   8 -10   4        158.88        185.89        13.72 o                         
   9 -10   4         26.11         24.94         5.77 o                         
 -13  -9   4         43.40         36.84         5.06 o                         
 -12  -9   4        101.02        102.21         9.50 o                         
 -11  -9   4        389.49        377.42        15.63 o                         
 -10  -9   4         89.22         97.74         8.87 o                         
  -9  -9   4          9.32          5.91         3.80 o                         
  -8  -9   4        118.21        107.47         5.66 o                         
  -7  -9   4        501.39        487.82         9.69 o                         
  -6  -9   4         19.68         20.99         1.94 o                         
  -5  -9   4        948.05        923.39        15.03 o                         
  -4  -9   4        200.03        201.16         6.11 o                         
  -3  -9   4        543.59        529.64         7.49 o                         
  -2  -9   4        165.30        170.90         3.46 o                         
  -1  -9   4        827.10        818.40         9.52 o                         
   0  -9   4         28.94         31.90         1.33 o                         
   1  -9   4        540.21        550.01        11.56 o                         
   2  -9   4        322.51        323.03         9.74 o                         
   3  -9   4        119.03        128.67         5.73 o                         
   4  -9   4         89.96         90.81         4.97 o                         
   5  -9   4         39.86         34.53         3.62 o                         
   6  -9   4        119.15        136.54         6.79 o                         
   7  -9   4        269.08        283.70        10.14 o                         
   8  -9   4         71.56         75.76         8.47 o                         
   9  -9   4         97.20        104.32        10.24 o                         
  10  -9   4         12.81         10.81         3.67 o                         
 -14  -8   4         73.01         93.25         7.22 o                         
 -13  -8   4         43.69         42.84         7.06 o                         
 -12  -8   4        141.86        118.18         8.22 o                         
 -11  -8   4        566.63        519.53        15.99 o                         
 -10  -8   4         84.36         90.47         6.53 o                         
  -9  -8   4        600.69        603.71        13.68 o                         
  -8  -8   4        753.12        753.38        15.20 o                         
  -7  -8   4        186.54        182.18         6.03 o                         
  -6  -8   4       1039.01       1028.53        14.11 o                         
  -5  -8   4         74.91         70.78         2.77 o                         
  -4  -8   4        456.41        449.27         5.25 o                         
  -3  -8   4        317.75        320.79         5.07 o                         
  -2  -8   4        225.35        206.75         3.64 o                         
  -1  -8   4        152.58        158.89         3.39 o                         
   0  -8   4        237.39        234.80         3.51 o                         
   1  -8   4        268.32        256.61         4.84 o                         
   2  -8   4        675.61        671.46        11.49 o                         
   3  -8   4         46.10         47.17         3.07 o                         
   4  -8   4        611.27        608.19        12.70 o                         
   5  -8   4        493.62        502.75        10.72 o                         
   6  -8   4         16.11         11.33         2.36 o                         
   7  -8   4        248.84        237.28         8.61 o                         
   8  -8   4         72.10         70.67         6.87 o                         
   9  -8   4         53.95         50.64         7.58 o                         
  10  -8   4          7.28          5.80         3.45 o                         
 -14  -7   4         56.42         59.26         5.88 o                         
 -13  -7   4        124.71        133.49         8.69 o                         
 -12  -7   4         80.28         84.94         6.20 o                         
 -11  -7   4        172.09        162.08         8.08 o                         
 -10  -7   4         10.66         15.56         2.88 o                         
  -9  -7   4        270.38        273.88        13.38 o                         
  -8  -7   4         88.62         81.23         4.01 o                         
  -7  -7   4        263.04        258.95         5.09 o                         
  -6  -7   4        315.90        301.05         5.46 o                         
  -5  -7   4         39.08         35.16         1.87 o                         
  -4  -7   4        189.72        197.96         3.32 o                         
  -3  -7   4         52.47         60.34         1.73 o                         
  -2  -7   4         81.07         79.71         1.87 o                         
  -1  -7   4        364.90        369.48         4.62 o                         
   0  -7   4       1501.26       1525.88        13.35 o                         
   1  -7   4         39.10         35.34         1.49 o                         
   2  -7   4        478.65        480.88         7.66 o                         
   3  -7   4        112.89        107.30         3.21 o                         
   4  -7   4        167.42        169.84         5.33 o                         
   5  -7   4        125.17        130.80         4.77 o                         
   6  -7   4         31.42         28.50         2.91 o                         
   7  -7   4        263.67        270.24         7.81 o                         
   8  -7   4        299.64        309.79         8.07 o                         
   9  -7   4          0.51         -0.71         2.06 o                         
  10  -7   4        316.73        336.77        15.94 o                         
  11  -7   4          3.53          1.08         2.93 o                         
 -15  -6   4         82.06         79.40        12.77 o                         
 -14  -6   4          2.36          2.71         1.91 o                         
 -13  -6   4        409.05        403.32        12.30 o                         
 -12  -6   4         43.02         48.67         4.47 o                         
 -11  -6   4         33.42         34.44         3.87 o                         
 -10  -6   4        132.79        142.62         6.21 o                         
  -9  -6   4         35.23         34.77         2.57 o                         
  -8  -6   4        681.86        674.35         9.85 o                         
  -7  -6   4        115.31        115.31         3.11 o                         
  -6  -6   4        666.30        665.71        11.99 o                         
  -5  -6   4       1751.45       1726.13        14.74 o                         
  -4  -6   4        625.06        648.89         6.88 o                         
  -3  -6   4        494.17        471.37         4.86 o                         
  -2  -6   4        785.80        804.44         6.47 o                         
  -1  -6   4         52.24         51.61         1.64 o                         
   0  -6   4        533.24        551.41         6.80 o                         
   1  -6   4        876.84        843.09         8.57 o                         
   2  -6   4        276.38        282.13         7.39 o                         
   3  -6   4       1241.15       1223.88        13.19 o                         
   4  -6   4        415.27        429.02         6.67 o                         
   5  -6   4        629.07        618.81         9.11 o                         
   6  -6   4        142.02        147.16         4.87 o                         
   7  -6   4        162.58        158.59         5.07 o                         
   8  -6   4         25.91         22.66         2.83 o                         
   9  -6   4        609.00        624.55        14.86 o                         
  10  -6   4         16.55         17.82         3.65 o                         
  11  -6   4        279.77        309.32        17.15 o                         
 -15  -5   4          5.56          0.91         1.69 o                         
 -14  -5   4         18.77         14.68         3.15 o                         
 -13  -5   4         21.46         17.61         2.55 o                         
 -12  -5   4         51.59         52.70         4.38 o                         
 -11  -5   4        102.91        103.89         5.17 o                         
 -10  -5   4        270.62        271.09         7.75 o                         
  -9  -5   4        662.18        663.69        14.05 o                         
  -8  -5   4         69.40         71.90         2.86 o                         
  -7  -5   4       1316.07       1299.43        13.42 o                         
  -6  -5   4        244.74        240.25         3.74 o                         
  -5  -5   4        422.77        422.57         5.19 o                         
  -4  -5   4        312.54        324.44         4.38 o                         
  -3  -5   4        495.58        493.67         4.29 o                         
  -2  -5   4        674.32        676.83         5.40 o                         
  -1  -5   4        607.86        597.04         5.75 o                         
   0  -5   4        107.92         97.18         1.77 o                         
   1  -5   4       1094.29       1092.66         8.38 o                         
   2  -5   4        468.76        482.17         5.73 o                         
   3  -5   4       1660.28       1618.44        17.92 o                         
   4  -5   4        332.55        331.56         5.60 o                         
   5  -5   4       1929.52       1939.94        17.25 o                         
   6  -5   4        604.10        624.70         9.21 o                         
   7  -5   4         90.23         91.71         3.11 o                         
   8  -5   4         42.52         41.29         3.47 o                         
   9  -5   4         55.47         63.12         5.89 o                         
  10  -5   4        105.24        105.98         6.56 o                         
  11  -5   4         82.90         84.92         7.04 o                         
  12  -5   4         63.61         67.19         8.08 o                         
 -16  -4   4          1.05          3.91         4.19 o                         
 -15  -4   4         53.65         46.62         4.31 o                         
 -14  -4   4         29.21         33.08         3.80 o                         
 -13  -4   4         80.13         82.07         4.48 o                         
 -12  -4   4        419.86        401.48        10.15 o                         
 -11  -4   4         58.24         54.58         3.26 o                         
 -10  -4   4        127.29        121.17         4.01 o                         
  -9  -4   4        314.50        304.79         5.98 o                         
  -8  -4   4        379.90        397.42         9.09 o                         
  -7  -4   4        312.29        313.26         4.93 o                         
  -6  -4   4        912.52        935.68         7.73 o                         
  -5  -4   4        623.61        628.12         5.53 o                         
  -4  -4   4       3924.12       3886.22        21.96 o                         
  -3  -4   4        620.26        626.51         4.73 o                         
  -2  -4   4       1449.95       1408.77         8.80 o                         
  -1  -4   4        347.63        370.05         3.51 o                         
   0  -4   4       5256.01       5159.27        27.78 o                         
   1  -4   4       1010.84        991.45         7.37 o                         
   2  -4   4       2046.83       2062.79        14.21 o                         
   3  -4   4         25.97         30.80         1.34 o                         
   4  -4   4        535.63        537.39         6.17 o                         
   5  -4   4        579.49        577.39         6.98 o                         
   6  -4   4        585.50        593.24         6.72 o                         
   7  -4   4        629.20        624.65         8.19 o                         
   8  -4   4        285.16        289.82         7.41 o                         
   9  -4   4         29.11         24.30         2.49 o                         
  10  -4   4         49.37         49.94         3.42 o                         
  11  -4   4         83.95         84.01         5.66 o                         
  12  -4   4          3.45          6.98         2.63 o                         
 -16  -3   4         53.89         54.71         9.28 o                         
 -15  -3   4         11.88         14.60         2.62 o                         
 -14  -3   4        146.49        144.93         6.07 o                         
 -13  -3   4        119.95        110.35         4.44 o                         
 -12  -3   4         16.01         19.26         2.04 o                         
 -11  -3   4        622.15        620.01        10.04 o                         
 -10  -3   4        259.66        248.91         5.57 o                         
  -9  -3   4        743.93        750.79        10.03 o                         
  -8  -3   4        272.98        266.90         4.15 o                         
  -7  -3   4        414.69        427.18         4.59 o                         
  -6  -3   4        263.41        271.19         3.25 o                         
  -5  -3   4       3479.64       3500.14        21.21 o                         
  -4  -3   4        416.45        410.98         3.70 o                         
  -3  -3   4       4047.70       4030.23        21.40 o                         
  -2  -3   4        199.14        208.79         2.26 o                         
  -1  -3   4       3549.71       3547.53        18.53 o                         
   0  -3   4       2637.83       2563.69        15.91 o                         
   1  -3   4       5013.27       4849.80        25.78 o                         
   2  -3   4        331.69        341.47         3.39 o                         
   3  -3   4        608.71        610.21         4.98 o                         
   4  -3   4         92.75         93.35         1.87 o                         
   5  -3   4        265.37        275.91         3.47 o                         
   6  -3   4        598.98        590.80         5.63 o                         
   7  -3   4        732.81        733.01         8.14 o                         
   8  -3   4         61.08         60.91         2.79 o                         
   9  -3   4        351.60        343.28         8.78 o                         
  10  -3   4        139.97        140.01         5.27 o                         
  11  -3   4         47.75         51.51         4.02 o                         
  12  -3   4         43.43         43.32         7.21 o                         
 -16  -2   4         58.12         55.68         4.87 o                         
 -15  -2   4          2.41          1.16         1.56 o                         
 -14  -2   4        142.67        139.86         5.57 o                         
 -13  -2   4         53.33         55.61         4.89 o                         
 -12  -2   4        104.35        100.13         3.34 o                         
 -11  -2   4        320.26        322.22         6.31 o                         
 -10  -2   4        371.68        377.53         5.09 o                         
  -9  -2   4       1193.50       1207.47        11.43 o                         
  -8  -2   4        181.21        176.26         2.72 o                         
  -7  -2   4        852.41        869.13         7.08 o                         
  -6  -2   4       1465.09       1427.89        10.52 o                         
  -5  -2   4        889.39        906.47         6.82 o                         
  -4  -2   4       1233.47       1188.30         8.39 o                         
  -3  -2   4         56.31         61.85         1.55 o                         
  -2  -2   4       5445.39       5401.06        36.59 o                         
  -1  -2   4        304.04        323.77         2.88 o                         
   0  -2   4       1170.79       1202.96         7.24 o                         
   1  -2   4        438.57        465.86         3.91 o                         
   2  -2   4       3493.84       3458.77        18.54 o                         
   3  -2   4        649.18        684.36         5.17 o                         
   4  -2   4        852.27        846.92         6.45 o                         
   5  -2   4        970.02        978.24         8.27 o                         
   6  -2   4        491.10        488.01         4.96 o                         
   7  -2   4        520.16        511.91         5.83 o                         
   8  -2   4        115.13        117.72         2.65 o                         
   9  -2   4         28.53         29.91         2.36 o                         
  10  -2   4         22.67         18.69         2.52 o                         
  11  -2   4         39.24         42.58         3.40 o                         
  12  -2   4         28.65         30.89         5.79 o                         
 -16  -1   4        114.14        121.95        11.16 o                         
 -15  -1   4        167.19        170.24         6.18 o                         
 -14  -1   4        194.93        199.01         6.43 o                         
 -13  -1   4         50.59         48.75         2.80 o                         
 -12  -1   4        331.58        321.07         4.65 o                         
 -11  -1   4        315.01        314.68         4.50 o                         
 -10  -1   4        371.14        367.40         6.86 o                         
  -9  -1   4        752.19        764.47         7.82 o                         
  -8  -1   4       1607.42       1646.53        12.07 o                         
  -7  -1   4       3019.61       2988.79        17.72 o                         
  -6  -1   4       1506.03       1600.69        10.83 o                         
  -5  -1   4        637.14        636.13         4.88 o                         
  -4  -1   4       1296.11       1326.40         8.90 o                         
  -3  -1   4        337.37        319.23         2.84 o                         
  -2  -1   4         67.05         70.89         2.06 o                         
  -1  -1   4        755.45        693.96         5.62 o                         
   0  -1   4        791.28        792.99         6.15 o                         
   1  -1   4       1205.55       1236.09         9.08 o                         
   2  -1   4        789.97        849.69         6.30 o                         
   3  -1   4       3593.23       3600.77        20.33 o                         
   4  -1   4       1372.63       1395.51         9.16 o                         
   5  -1   4        307.26        313.08         3.77 o                         
   6  -1   4         66.28         69.36         1.52 o                         
   7  -1   4          4.29          7.49         0.71 o                         
   8  -1   4        683.54        683.66         7.00 o                         
   9  -1   4         92.80         86.08         2.50 o                         
  10  -1   4        273.51        260.64         5.46 o                         
  11  -1   4        144.53        153.98         5.51 o                         
  12  -1   4        214.64        199.44        16.14 o                         
  13  -1   4          3.69          6.54         3.40 o                         
 -16   0   4         10.15          1.68         2.95 o                         
 -15   0   4         26.91         27.21         3.13 o                         
 -14   0   4        122.67        114.25         3.26 o                         
 -13   0   4        221.82        214.59         7.02 o                         
 -12   0   4         15.26         15.17         0.82 o                         
 -11   0   4         88.59         88.02         2.73 o                         
 -10   0   4        725.60        745.18         6.29 o                         
  -9   0   4        364.25        358.29         3.35 o                         
  -8   0   4        210.54        217.38         2.50 o                         
  -7   0   4        587.35        571.30         5.63 o                         
  -6   0   4         26.46         43.53         0.91 o                         
  -5   0   4          2.64          2.96         0.40 o                         
  -4   0   4        262.35        275.78         2.35 o                         
  -3   0   4        816.80        854.52         5.65 o                         
  -2   0   4       6834.61       6381.84        55.72 o                         
  -1   0   4        363.29        368.83         3.60 o                         
   0   0   4       1786.88       1870.97        12.63 o                         
   1   0   4        254.74        263.26         2.92 o                         
   2   0   4        748.46        826.05         5.74 o                         
   3   0   4       1533.20       1471.25        10.02 o                         
   4   0   4         35.59         33.57         1.29 o                         
   5   0   4          9.46          9.91         0.54 o                         
   6   0   4          3.51          4.20         0.44 o                         
   7   0   4        235.19        229.14         2.83 o                         
   8   0   4          0.70          0.78         0.79 o                         
   9   0   4        863.88        866.16         9.30 o                         
  10   0   4          0.07         -0.49         1.03 o                         
  11   0   4        250.80        244.03         5.50 o                         
  12   0   4         13.98         12.79         2.92 o                         
  13   0   4        108.34        104.52         9.14 o                         
 -16   1   4        114.51        123.75        10.43 o                         
 -15   1   4        149.51        155.06         6.08 o                         
 -14   1   4        216.08        209.92         5.30 o                         
 -13   1   4         66.85         62.91         2.35 o                         
 -12   1   4        351.85        354.40         5.54 o                         
 -11   1   4        340.47        344.76         5.15 o                         
 -10   1   4        414.25        407.53         3.93 o                         
  -9   1   4        712.64        708.69         5.05 o                         
  -8   1   4       1633.81       1692.60        11.50 o                         
  -7   1   4       2917.08       2925.36        15.94 o                         
  -6   1   4       1506.50       1586.67         8.97 o                         
  -5   1   4        638.97        642.08         4.62 o                         
  -4   1   4       1288.08       1302.38         7.69 o                         
  -3   1   4        302.63        279.18         2.60 o                         
  -2   1   4         62.45         68.62         1.56 o                         
  -1   1   4        781.27        722.54         5.96 o                         
   0   1   4        783.21        785.90         5.52 o                         
   1   1   4       1285.24       1318.13         8.13 o                         
   2   1   4        784.34        836.49         6.25 o                         
   3   1   4       3521.71       3494.54        21.40 o                         
   4   1   4       1303.85       1313.20         8.89 o                         
   5   1   4        267.62        267.11         3.35 o                         
   6   1   4         91.40         94.01         2.42 o                         
   7   1   4          7.91          9.03         0.92 o                         
   8   1   4        685.88        685.91         5.66 o                         
   9   1   4         98.66         90.65         3.92 o                         
  10   1   4        306.75        292.70         7.76 o                         
  11   1   4        135.64        139.18         6.36 o                         
  12   1   4        227.45        201.09         9.28 o                         
  13   1   4          3.39          0.35         4.24 o                         
 -16   2   4         65.55         74.07         7.86 o                         
 -15   2   4          2.46          3.97         2.00 o                         
 -14   2   4        144.74        139.39         3.64 o                         
 -13   2   4         39.06         42.16         1.71 o                         
 -12   2   4        105.36        102.77         2.71 o                         
 -11   2   4        329.14        320.60         4.02 o                         
 -10   2   4        319.44        316.16         3.64 o                         
  -9   2   4       1205.40       1215.64         9.00 o                         
  -8   2   4        141.38        140.91         1.90 o                         
  -7   2   4        808.88        837.28         5.90 o                         
  -6   2   4       1355.77       1313.05         8.53 o                         
  -5   2   4        921.56        954.50         6.02 o                         
  -4   2   4       1297.74       1258.87         7.53 o                         
  -3   2   4         56.51         62.19         1.11 o                         
  -2   2   4       5201.28       5160.32        31.92 o                         
  -1   2   4        276.58        288.19         2.81 o                         
   0   2   4       1092.96       1115.17         7.37 o                         
   1   2   4        431.24        452.17         3.77 o                         
   2   2   4       3320.96       3215.55        23.18 o                         
   3   2   4        573.16        599.16         4.95 o                         
   4   2   4        772.85        781.17         6.27 o                         
   5   2   4       1067.37       1062.87         8.01 o                         
   6   2   4        437.12        442.31         4.73 o                         
   7   2   4        567.07        558.72         5.75 o                         
   8   2   4        100.28        102.50         2.20 o                         
   9   2   4         14.55         15.10         1.00 o                         
  10   2   4         21.53         19.99         1.72 o                         
  11   2   4         55.20         56.78         2.84 o                         
  12   2   4         28.62         31.53         2.40 o                         
 -16   3   4         56.74         63.10         6.96 o                         
 -15   3   4          9.53         12.71         1.92 o                         
 -14   3   4        165.85        163.80         3.90 o                         
 -13   3   4        130.80        121.04         2.93 o                         
 -12   3   4          9.88          9.72         0.69 o                         
 -11   3   4        615.86        613.38         5.89 o                         
 -10   3   4        284.82        278.61         3.47 o                         
  -9   3   4        764.20        781.61         6.20 o                         
  -8   3   4        286.65        285.70         2.58 o                         
  -7   3   4        486.07        506.91         3.73 o                         
  -6   3   4        271.82        271.41         2.13 o                         
  -5   3   4       3648.65       3677.17        19.29 o                         
  -4   3   4        426.14        428.24         3.33 o                         
  -3   3   4       4022.62       4004.76        19.98 o                         
  -2   3   4        202.33        213.59         2.28 o                         
  -1   3   4       3499.41       3479.16        17.73 o                         
   0   3   4       2624.52       2562.63        14.36 o                         
   1   3   4       5109.65       4968.94        26.03 o                         
   2   3   4        359.41        363.98         3.73 o                         
   3   3   4        573.22        564.80         4.60 o                         
   4   3   4         96.40         96.80         1.63 o                         
   5   3   4        285.65        294.56         3.36 o                         
   6   3   4        643.77        631.44         6.04 o                         
   7   3   4        703.42        701.91         6.84 o                         
   8   3   4         52.79         50.83         1.57 o                         
   9   3   4        343.62        336.03         6.47 o                         
  10   3   4        160.67        155.04         4.03 o                         
  11   3   4         44.94         43.02         2.39 o                         
  12   3   4         37.47         36.55         3.63 o                         
 -16   4   4          0.27          1.74         4.22 o                         
 -15   4   4         45.54         54.97         4.04 o                         
 -14   4   4         30.76         31.99         2.76 o                         
 -13   4   4         88.52         91.81         2.48 o                         
 -12   4   4        428.46        429.32         5.74 o                         
 -11   4   4         45.90         44.06         1.31 o                         
 -10   4   4        132.61        129.40         1.64 o                         
  -9   4   4        296.78        296.79         2.60 o                         
  -8   4   4        417.97        423.96         3.59 o                         
  -7   4   4        315.85        320.12         2.82 o                         
  -6   4   4        824.12        843.67         6.00 o                         
  -5   4   4        653.06        656.16         4.77 o                         
  -4   4   4       3837.77       3839.98        20.60 o                         
  -3   4   4        604.77        613.31         4.89 o                         
  -2   4   4       1478.85       1429.41         9.77 o                         
  -1   4   4        334.71        361.04         4.02 o                         
   0   4   4       5236.75       5137.82        36.24 o                         
   1   4   4       1010.97        998.67         7.18 o                         
   2   4   4       1930.07       1927.46        12.11 o                         
   3   4   4         18.71         20.64         0.70 o                         
   4   4   4        567.00        563.68         4.84 o                         
   5   4   4        522.06        530.14         4.86 o                         
   6   4   4        624.05        627.46         5.68 o                         
   7   4   4        561.45        548.09         6.29 o                         
   8   4   4        290.04        292.71         3.75 o                         
   9   4   4         28.67         29.47         2.27 o                         
  10   4   4         50.81         52.00         2.69 o                         
  11   4   4         81.44         84.77         4.77 o                         
  12   4   4          3.02          5.50         1.85 o                         
 -15   5   4          6.46          6.64         1.77 o                         
 -14   5   4         23.37         23.61         2.77 o                         
 -13   5   4         12.51         11.92         1.58 o                         
 -12   5   4         59.66         56.86         1.84 o                         
 -11   5   4        100.77         96.89         2.74 o                         
 -10   5   4        245.59        245.16         2.71 o                         
  -9   5   4        699.47        699.04         5.24 o                         
  -8   5   4         62.13         68.37         1.38 o                         
  -7   5   4       1427.05       1402.28        11.60 o                         
  -6   5   4        251.62        248.11         2.74 o                         
  -5   5   4        500.75        509.36         4.36 o                         
  -4   5   4        292.80        302.66         3.06 o                         
  -3   5   4        609.17        604.55         4.78 o                         
  -2   5   4        668.48        660.74         5.15 o                         
  -1   5   4        717.23        721.44         6.45 o                         
   0   5   4         99.77         96.65         1.58 o                         
   1   5   4       1111.55       1103.34         8.08 o                         
   2   5   4        484.28        494.08         4.82 o                         
   3   5   4       1720.60       1700.40        12.30 o                         
   4   5   4        376.68        376.76         4.15 o                         
   5   5   4       1982.66       1963.83        13.52 o                         
   6   5   4        562.42        562.48         5.86 o                         
   7   5   4        101.84         99.88         2.22 o                         
   8   5   4         25.23         24.50         1.28 o                         
   9   5   4         63.81         67.35         2.81 o                         
  10   5   4         98.25         90.66         4.39 o                         
  11   5   4         86.43         84.68         5.40 o                         
  12   5   4         48.76         47.09         4.51 o                         
 -15   6   4         72.02         72.61         7.57 o                         
 -14   6   4          5.64          5.69         2.28 o                         
 -13   6   4        391.81        374.63        16.65 o                         
 -12   6   4         38.63         34.88         1.86 o                         
 -11   6   4         29.88         29.97         2.12 o                         
 -10   6   4        104.24        106.00         1.71 o                         
  -9   6   4         27.53         28.53         1.01 o                         
  -8   6   4        643.79        626.04         5.50 o                         
  -7   6   4        102.12        104.65         1.80 o                         
  -6   6   4        737.21        750.02         6.12 o                         
  -5   6   4       1737.51       1698.48        11.62 o                         
  -4   6   4        619.38        635.31         5.75 o                         
  -3   6   4        504.51        486.83         4.71 o                         
  -2   6   4        808.99        822.89         7.97 o                         
  -1   6   4         61.15         59.76         1.51 o                         
   0   6   4        520.32        538.51         5.02 o                         
   1   6   4        841.04        812.05         6.73 o                         
   2   6   4        335.42        347.34         3.71 o                         
   3   6   4       1255.12       1233.07         9.05 o                         
   4   6   4        416.73        418.44         4.18 o                         
   5   6   4        661.39        652.58         6.39 o                         
   6   6   4        152.72        152.86         3.16 o                         
   7   6   4        179.13        177.18         3.47 o                         
   8   6   4         29.96         29.08         1.50 o                         
   9   6   4        595.19        580.09         8.71 o                         
  10   6   4         16.95         19.66         2.92 o                         
  11   6   4        250.50        247.13        13.37 o                         
 -14   7   4         47.67         49.86         4.53 o                         
 -13   7   4        112.57        110.30         4.38 o                         
 -12   7   4         99.04         99.96         2.85 o                         
 -11   7   4        186.57        184.73         3.84 o                         
 -10   7   4         10.04         10.85         0.80 o                         
  -9   7   4        229.20        231.13         3.10 o                         
  -8   7   4         73.41         70.79         1.76 o                         
  -7   7   4        217.20        221.42         2.49 o                         
  -6   7   4        298.38        288.46         3.26 o                         
  -5   7   4         28.80         24.83         0.97 o                         
  -4   7   4        190.74        200.42         2.84 o                         
  -3   7   4         49.06         52.84         1.38 o                         
  -2   7   4         84.39         80.96         1.73 o                         
  -1   7   4        393.81        396.81         4.81 o                         
   0   7   4       1532.33       1551.99        11.71 o                         
   1   7   4         55.06         50.72         1.38 o                         
   2   7   4        455.63        463.19         4.57 o                         
   3   7   4        131.67        123.04         2.35 o                         
   4   7   4        170.54        169.79         2.63 o                         
   5   7   4        100.84        103.09         1.98 o                         
   6   7   4         30.48         28.87         1.60 o                         
   7   7   4        293.93        296.33         4.18 o                         
   8   7   4        315.46        313.86         4.51 o                         
   9   7   4          2.03          2.04         2.18 o                         
  10   7   4        310.78        319.75        16.13 o                         
  11   7   4          3.21          1.77         2.93 o                         
 -14   8   4         69.34         75.06         5.60 o                         
 -13   8   4         51.86         60.16         9.68 o                         
 -12   8   4        138.35        143.97         5.76 o                         
 -11   8   4        577.45        578.32         6.40 o                         
 -10   8   4         74.60         80.51         2.14 o                         
  -9   8   4        597.91        598.76         6.93 o                         
  -8   8   4        658.16        658.79         6.47 o                         
  -7   8   4        180.89        184.39         2.51 o                         
  -6   8   4       1040.36       1042.54         8.03 o                         
  -5   8   4         72.49         73.86         1.65 o                         
  -4   8   4        470.48        466.27         4.78 o                         
  -3   8   4        318.94        320.36         4.07 o                         
  -2   8   4        238.67        215.37         3.34 o                         
  -1   8   4        159.09        162.52         2.87 o                         
   0   8   4        217.83        208.56         3.33 o                         
   1   8   4        288.43        280.59         3.74 o                         
   2   8   4        667.24        663.42         6.20 o                         
   3   8   4         61.10         63.28         1.90 o                         
   4   8   4        549.88        546.90         5.66 o                         
   5   8   4        509.59        507.39         5.13 o                         
   6   8   4         17.37         20.05         1.50 o                         
   7   8   4        277.21        268.75         4.56 o                         
   8   8   4         83.11         89.88         3.14 o                         
   9   8   4         60.76         58.82         3.36 o                         
  10   8   4          6.31          7.83         3.20 o                         
 -13   9   4         34.52         34.85         4.00 o                         
 -12   9   4         83.63         82.38        10.71 o                         
 -11   9   4        358.08        350.98         6.47 o                         
 -10   9   4         75.70         77.98         3.03 o                         
  -9   9   4         17.04         20.02         1.29 o                         
  -8   9   4        119.78        118.84         1.93 o                         
  -7   9   4        537.21        547.90         5.62 o                         
  -6   9   4         21.96         24.35         1.22 o                         
  -5   9   4        935.74        925.62         8.90 o                         
  -4   9   4        203.55        203.01         3.70 o                         
  -3   9   4        460.75        444.95         5.82 o                         
  -2   9   4        166.16        166.78         3.33 o                         
  -1   9   4        732.57        712.23         7.83 o                         
   0   9   4         21.90         22.47         1.41 o                         
   1   9   4        485.42        478.83         5.90 o                         
   2   9   4        320.32        320.20         4.62 o                         
   3   9   4        114.93        118.68         2.93 o                         
   4   9   4        111.33        109.69         2.59 o                         
   5   9   4         30.45         31.89         2.15 o                         
   6   9   4        141.21        135.23         3.75 o                         
   7   9   4        255.98        249.65         5.63 o                         
   8   9   4         77.27         76.54         4.29 o                         
   9   9   4         88.70         92.73         6.48 o                         
  10   9   4          8.34          1.61         3.06 o                         
 -12  10   4        120.25        126.48         7.25 o                         
 -11  10   4        104.92        101.40         4.70 o                         
 -10  10   4        509.92        506.94        18.11 o                         
  -9  10   4         30.76         28.25         2.19 o                         
  -8  10   4        253.11        241.76         3.75 o                         
  -7  10   4        159.90        157.80         3.06 o                         
  -6  10   4        440.10        452.30         5.77 o                         
  -5  10   4        136.84        146.32         3.28 o                         
  -4  10   4        542.57        556.75         6.81 o                         
  -3  10   4        369.70        362.22         5.33 o                         
  -2  10   4       1383.65       1366.73        12.78 o                         
  -1  10   4        388.71        388.02         6.20 o                         
   0  10   4        425.25        430.69         6.62 o                         
   1  10   4         37.51         31.21         1.88 o                         
   2  10   4        262.40        271.15         4.98 o                         
   3  10   4         73.50         76.81         3.54 o                         
   4  10   4         20.80         19.58         1.50 o                         
   5  10   4          3.17          5.68         0.99 o                         
   6  10   4        217.38        205.91         5.69 o                         
   7  10   4          6.01          5.05         2.36 o                         
   8  10   4        152.40        158.15         7.46 o                         
   9  10   4         29.23         31.89         6.69 o                         
 -11  11   4         12.41         13.06         4.07 o                         
 -10  11   4         47.90         46.60         3.58 o                         
  -9  11   4        278.10        290.45         8.66 o                         
  -8  11   4         30.24         28.70         2.39 o                         
  -7  11   4        270.08        268.31         5.63 o                         
  -6  11   4        282.93        282.36         4.85 o                         
  -5  11   4        234.42        235.99         4.72 o                         
  -4  11   4        190.18        190.34         4.30 o                         
  -3  11   4        247.03        241.90         4.96 o                         
  -2  11   4        212.07        216.57         4.72 o                         
  -1  11   4        246.86        243.44         5.08 o                         
   0  11   4        101.68        107.00         3.45 o                         
   1  11   4        216.74        210.08         4.86 o                         
   2  11   4        144.04        148.00         4.22 o                         
   3  11   4        489.60        484.43         8.10 o                         
   4  11   4        451.32        453.85         8.63 o                         
   5  11   4        238.78        223.41         5.57 o                         
   6  11   4        131.66        131.18         6.97 o                         
   7  11   4         47.10         49.70         5.60 o                         
   8  11   4         20.61         27.26         5.66 o                         
 -10  12   4          9.96         -0.42         3.57 o                         
  -9  12   4         80.66         75.62         7.07 o                         
  -8  12   4        206.72        212.81         8.45 o                         
  -7  12   4         11.61         11.51         1.89 o                         
  -6  12   4        132.54        131.18         4.11 o                         
  -5  12   4         53.57         53.45         2.83 o                         
  -4  12   4        396.59        394.00         7.37 o                         
  -3  12   4        160.22        170.66         4.71 o                         
  -2  12   4        124.24        124.28         3.99 o                         
  -1  12   4        193.14        189.80         4.94 o                         
   0  12   4         92.76         89.34         3.96 o                         
   1  12   4         57.81         59.13         3.19 o                         
   2  12   4         76.59         75.30         3.68 o                         
   3  12   4        250.64        254.11         6.56 o                         
   4  12   4        335.40        350.57         7.85 o                         
   5  12   4        122.14        147.52        11.81 o                         
   6  12   4        159.07        154.24        20.13 o                         
   7  12   4        109.06        109.70        10.40 o                         
  -9  13   4         46.20         39.58         5.01 o                         
  -8  13   4         39.39         44.52         7.66 o                         
  -7  13   4          0.70          2.26         2.27 o                         
  -6  13   4         62.20         62.21         4.07 o                         
  -5  13   4         29.17         33.86         3.14 o                         
  -4  13   4         42.52         45.13         3.60 o                         
  -3  13   4        280.20        290.42         8.68 o                         
  -2  13   4        103.99        116.53         5.53 o                         
  -1  13   4        175.37        180.97         7.00 o                         
   0  13   4        137.76        137.12         9.81 o                         
   1  13   4        127.53        131.60         7.32 o                         
   2  13   4        346.64        381.48        10.12 o                         
   3  13   4         50.85         45.01         5.01 o                         
   4  13   4         94.74         92.89         7.19 o                         
   5  13   4         43.81         52.58         8.39 o                         
  -7  14   4         82.92         74.55         6.44 o                         
  -6  14   4         34.32         32.00         9.62 o                         
  -5  14   4         12.03         12.05         3.13 o                         
  -4  14   4         50.86         50.43         4.17 o                         
  -3  14   4         35.29         40.07         4.26 o                         
  -2  14   4         19.21         20.06         2.85 o                         
  -1  14   4         76.89         86.92         5.08 o                         
   0  14   4         73.01         82.89         5.05 o                         
   1  14   4        240.00        253.33         8.79 o                         
   2  14   4          9.26         11.82         2.10 o                         
   3  14   4          8.01          2.63         2.13 o                         
  -6 -14   5         76.94         75.67         6.42 o                         
  -5 -14   5        183.10        191.04        11.63 o                         
  -3 -14   5        182.51        185.41        13.10 o                         
  -2 -14   5         45.65         31.55         5.93 o                         
  -1 -14   5        114.72        138.63        11.88 o                         
   0 -14   5        185.72        172.08        13.69 o                         
   1 -14   5          4.25         -1.10         3.00 o                         
   2 -14   5         65.07         53.75         8.24 o                         
  -9 -13   5         16.05         10.26         3.14 o                         
  -8 -13   5         51.09         42.45         8.50 o                         
  -7 -13   5          9.88          9.83         2.65 o                         
  -6 -13   5         33.40         29.95         3.72 o                         
  -5 -13   5        105.88         97.09         7.06 o                         
  -4 -13   5        165.95        148.62        10.15 o                         
  -3 -13   5        149.56        144.48         6.01 o                         
  -2 -13   5         67.34         72.75        14.96 o                         
  -1 -13   5         31.98         31.24         4.92 o                         
   0 -13   5         20.58         15.57         4.73 o                         
   1 -13   5        224.59        229.72        11.95 o                         
   2 -13   5         12.66         12.05         9.28 o                         
   3 -13   5        331.90        332.02        15.42 o                         
   4 -13   5         32.88         34.56         7.13 o                         
 -10 -12   5         19.35         14.29         3.58 o                         
  -9 -12   5         16.26         16.12         3.69 o                         
  -8 -12   5          5.74          2.78         1.95 o                         
  -7 -12   5          1.28          0.24         1.51 o                         
  -6 -12   5        194.31        188.42        10.71 o                         
  -5 -12   5        116.88        124.05         6.04 o                         
  -4 -12   5        127.39        125.77         4.91 o                         
  -3 -12   5          8.17          9.26         3.02 o                         
  -2 -12   5        396.50        391.91        11.61 o                         
  -1 -12   5         15.63         13.05         2.90 o                         
   0 -12   5        282.77        298.69        10.32 o                         
   1 -12   5        193.49        196.65         9.07 o                         
   2 -12   5        237.33        233.55        11.85 o                         
   3 -12   5         91.73        103.02         8.19 o                         
   4 -12   5        135.50        129.86        27.08 o                         
   5 -12   5         46.75         46.65         8.18 o                         
   6 -12   5         56.12         53.66         8.54 o                         
 -11 -11   5         39.25         39.72         5.55 o                         
 -10 -11   5        180.42        188.49        10.24 o                         
  -9 -11   5         28.89         19.51         3.14 o                         
  -8 -11   5        257.07        258.65         9.17 o                         
  -7 -11   5         24.43         26.92         3.26 o                         
  -6 -11   5         90.63         84.50         5.05 o                         
  -5 -11   5         10.99         10.38         1.97 o                         
  -4 -11   5         62.91         60.30         4.89 o                         
  -3 -11   5        174.38        172.75         4.22 o                         
  -2 -11   5        147.74        152.95         4.12 o                         
  -1 -11   5        207.76        208.75         3.88 o                         
   0 -11   5        238.83        247.31         6.75 o                         
   1 -11   5         97.42        105.38         5.92 o                         
   2 -11   5         32.58         31.55         3.84 o                         
   3 -11   5        153.59        158.62         8.26 o                         
   4 -11   5         70.80         73.35         6.18 o                         
   5 -11   5         80.12         76.44        11.79 o                         
   6 -11   5         35.79         33.04         6.35 o                         
   7 -11   5        288.04        333.28        19.13 o                         
 -12 -10   5          6.83         14.74         3.34 o                         
 -11 -10   5        229.09        228.40        11.14 o                         
 -10 -10   5         49.01         51.24         5.63 o                         
  -9 -10   5        305.98        314.30        11.29 o                         
  -8 -10   5         71.72         71.38         5.15 o                         
  -7 -10   5        712.80        699.52        13.59 o                         
  -6 -10   5        393.00        379.91         9.14 o                         
  -5 -10   5         90.37         84.17         3.43 o                         
  -4 -10   5         79.28         78.32         3.43 o                         
  -3 -10   5         91.21         88.43         2.81 o                         
  -2 -10   5          6.34          8.85         1.21 o                         
  -1 -10   5        318.98        324.96         5.15 o                         
   0 -10   5         35.23         36.21         3.35 o                         
   1 -10   5        536.98        565.16        13.55 o                         
   2 -10   5        227.95        236.77         8.73 o                         
   3 -10   5         53.66         48.34         4.54 o                         
   4 -10   5         68.73         62.67         4.73 o                         
   5 -10   5        132.77        129.91         7.03 o                         
   6 -10   5        132.18        150.32        22.91 o                         
   7 -10   5         14.22         13.67         4.32 o                         
   8 -10   5         45.39         52.15         8.18 o                         
 -13  -9   5         17.08         12.96         3.59 o                         
 -12  -9   5        305.33        322.23        13.37 o                         
 -11  -9   5        175.81        190.42         8.68 o                         
 -10  -9   5        303.11        285.56        11.61 o                         
  -9  -9   5         28.41         24.73         3.48 o                         
  -8  -9   5        258.99        269.23         8.16 o                         
  -7  -9   5        204.77        188.22         6.62 o                         
  -6  -9   5        343.22        328.41         7.61 o                         
  -5  -9   5        120.61        129.31         4.04 o                         
  -4  -9   5        941.91        925.45        13.15 o                         
  -3  -9   5        137.08        131.66         3.32 o                         
  -2  -9   5        350.45        352.82         6.24 o                         
  -1  -9   5        897.55        896.93         9.77 o                         
   0  -9   5         21.22         18.60         2.64 o                         
   1  -9   5        155.01        156.96         5.55 o                         
   2  -9   5        580.39        587.01        17.73 o                         
   3  -9   5         49.02         50.24         3.74 o                         
   4  -9   5         30.30         29.84         3.20 o                         
   5  -9   5          8.80          7.10         1.73 o                         
   6  -9   5        178.63        191.12         7.37 o                         
   7  -9   5        113.22        114.43         9.96 o                         
   8  -9   5          1.62          3.37         3.26 o                         
   9  -9   5          7.23          5.47         3.13 o                         
 -14  -8   5         31.41         21.65         4.08 o                         
 -13  -8   5        216.05        234.43        11.21 o                         
 -12  -8   5        164.44        171.83         8.07 o                         
 -11  -8   5        115.63        112.08         5.90 o                         
 -10  -8   5        496.45        491.45        15.04 o                         
  -9  -8   5         76.12         68.29         4.34 o                         
  -8  -8   5        198.31        199.81         6.53 o                         
  -7  -8   5        228.61        229.79         6.36 o                         
  -6  -8   5        640.03        644.24        11.36 o                         
  -5  -8   5        629.23        615.53         7.82 o                         
  -4  -8   5         84.97         87.60         2.33 o                         
  -3  -8   5       1058.54       1073.84        10.10 o                         
  -2  -8   5        596.00        639.80         8.16 o                         
  -1  -8   5        840.75        861.88         8.72 o                         
   0  -8   5        916.62        937.00         8.65 o                         
   1  -8   5        171.68        166.97         4.21 o                         
   2  -8   5        467.36        500.84         9.99 o                         
   3  -8   5         38.47         37.29         3.63 o                         
   4  -8   5         29.78         34.69         2.94 o                         
   5  -8   5         65.98         56.48         5.20 o                         
   6  -8   5        159.69        165.69         6.89 o                         
   7  -8   5         55.88         56.63         4.18 o                         
   8  -8   5        303.20        299.09        22.18 o                         
   9  -8   5         50.51         48.45         7.66 o                         
  10  -8   5          4.78          1.79         3.16 o                         
 -15  -7   5         11.33         10.62         4.91 o                         
 -14  -7   5        175.99        162.91        12.98 o                         
 -13  -7   5          7.56          8.59         3.44 o                         
 -12  -7   5         25.98         26.24         3.22 o                         
 -11  -7   5          8.36          8.71         1.84 o                         
 -10  -7   5        171.96        162.53         6.26 o                         
  -9  -7   5        287.37        279.86        11.46 o                         
  -8  -7   5        827.62        830.25        12.97 o                         
  -7  -7   5        460.68        477.36         9.16 o                         
  -6  -7   5        174.57        170.85         3.90 o                         
  -5  -7   5       1080.14       1060.81        10.30 o                         
  -4  -7   5        209.32        208.04         3.42 o                         
  -3  -7   5       1342.83       1309.08        11.26 o                         
  -2  -7   5        845.23        821.81         8.47 o                         
  -1  -7   5        128.14        117.79         2.31 o                         
   0  -7   5        386.39        369.30         5.13 o                         
   1  -7   5        429.11        413.37         5.97 o                         
   2  -7   5        177.06        181.41         4.49 o                         
   3  -7   5       1040.18       1067.45        13.64 o                         
   4  -7   5        639.84        658.14        11.04 o                         
   5  -7   5        361.07        384.06         8.18 o                         
   6  -7   5         69.24         61.13         3.90 o                         
   7  -7   5        410.05        418.19        10.96 o                         
   8  -7   5         18.17         20.58         3.20 o                         
   9  -7   5         76.35         78.41         7.04 o                         
  10  -7   5         43.57         34.54         6.45 o                         
 -15  -6   5         55.20         45.94         5.18 o                         
 -14  -6   5         70.09         66.07         8.80 o                         
 -13  -6   5        107.71        116.58         5.94 o                         
 -12  -6   5         67.99         68.76         4.42 o                         
 -11  -6   5        102.49        105.76         5.04 o                         
 -10  -6   5          7.31          8.16         1.64 o                         
  -9  -6   5        316.68        323.28         7.61 o                         
  -8  -6   5        453.08        489.69         8.77 o                         
  -7  -6   5         11.99         18.27         1.21 o                         
  -6  -6   5        505.27        529.41         5.97 o                         
  -5  -6   5         52.71         58.46         1.58 o                         
  -4  -6   5       2573.00       2550.70        17.68 o                         
  -3  -6   5        245.37        237.00         3.07 o                         
  -2  -6   5        955.89        960.69         8.30 o                         
  -1  -6   5        664.32        653.44         6.31 o                         
   0  -6   5        488.76        491.81         5.32 o                         
   1  -6   5        159.99        182.05         3.31 o                         
   2  -6   5        979.41       1004.44        10.77 o                         
   3  -6   5        101.52         94.99         2.95 o                         
   4  -6   5       1583.29       1594.36        17.67 o                         
   5  -6   5         24.42         22.43         1.75 o                         
   6  -6   5         81.97         90.57         3.75 o                         
   7  -6   5        112.39        115.38         6.29 o                         
   8  -6   5        145.23        156.53         7.37 o                         
   9  -6   5         72.12         80.57        13.19 o                         
  10  -6   5        227.27        239.51        12.33 o                         
  11  -6   5         40.59         41.61         6.96 o                         
 -15  -5   5        153.14        150.89         8.69 o                         
 -14  -5   5        444.78        437.33        12.54 o                         
 -13  -5   5         76.96         68.48         4.88 o                         
 -12  -5   5        143.56        146.06         5.88 o                         
 -11  -5   5         10.24         13.49         1.96 o                         
 -10  -5   5         82.05         87.87         3.10 o                         
  -9  -5   5        194.14        200.15         4.66 o                         
  -8  -5   5        125.12        132.41         5.71 o                         
  -7  -5   5        561.65        551.61         5.68 o                         
  -6  -5   5        145.58        145.33         2.45 o                         
  -5  -5   5        413.97        418.41         4.51 o                         
  -4  -5   5        374.21        391.39         3.70 o                         
  -3  -5   5       1233.14       1248.16         8.95 o                         
  -2  -5   5        588.37        587.44         5.27 o                         
  -1  -5   5        496.20        492.34         4.65 o                         
   0  -5   5         33.85         33.14         1.99 o                         
   1  -5   5       1194.71       1197.59        10.01 o                         
   2  -5   5       1965.15       1932.96        16.25 o                         
   3  -5   5         42.07         43.10         1.90 o                         
   4  -5   5         13.44         11.39         1.11 o                         
   5  -5   5        614.60        618.71         8.06 o                         
   6  -5   5          8.55          9.21         1.11 o                         
   7  -5   5        319.20        328.92         6.14 o                         
   8  -5   5         68.77         64.17         4.90 o                         
   9  -5   5        457.94        480.65        11.10 o                         
  10  -5   5        155.91        160.07        17.48 o                         
  11  -5   5         14.14         14.48         3.82 o                         
 -16  -4   5         54.16         51.86         4.79 o                         
 -15  -4   5        148.02        136.15        10.57 o                         
 -14  -4   5         24.40         26.72         3.02 o                         
 -13  -4   5        118.30        121.17         5.35 o                         
 -12  -4   5         42.00         41.59         3.20 o                         
 -11  -4   5        284.10        291.09         6.15 o                         
 -10  -4   5        269.79        290.67         5.60 o                         
  -9  -4   5       1387.30       1374.18        13.50 o                         
  -8  -4   5        111.68        111.43         2.32 o                         
  -7  -4   5        403.75        393.31         5.36 o                         
  -6  -4   5         19.34         20.72         1.24 o                         
  -5  -4   5       1542.48       1571.10        10.54 o                         
  -4  -4   5        671.17        678.44         5.14 o                         
  -3  -4   5        221.45        233.87         3.19 o                         
  -2  -4   5        543.95        544.09         4.62 o                         
  -1  -4   5        501.09        507.51         4.46 o                         
   0  -4   5       1443.63       1484.62         9.82 o                         
   1  -4   5          5.14          4.78         1.76 o                         
   2  -4   5        157.82        163.88         3.62 o                         
   3  -4   5        111.92        114.77         2.30 o                         
   4  -4   5        687.98        686.59         7.56 o                         
   5  -4   5        188.17        193.59         3.83 o                         
   6  -4   5        569.94        574.42         6.92 o                         
   7  -4   5        156.93        159.92         4.32 o                         
   8  -4   5        160.63        158.56         4.91 o                         
   9  -4   5          5.54          6.26         1.64 o                         
  10  -4   5        163.98        168.86         7.46 o                         
  11  -4   5        130.93        155.45         8.98 o                         
 -16  -3   5        144.32        150.10         9.49 o                         
 -15  -3   5         33.88         31.84         3.44 o                         
 -14  -3   5         91.64         89.55         4.69 o                         
 -13  -3   5         81.45         86.37         6.90 o                         
 -12  -3   5        236.61        242.29         5.89 o                         
 -11  -3   5        177.07        174.99         4.07 o                         
 -10  -3   5        845.68        844.48         9.19 o                         
  -9  -3   5        465.37        458.51         5.42 o                         
  -8  -3   5        507.67        508.86         5.64 o                         
  -7  -3   5        236.37        238.42         3.16 o                         
  -6  -3   5       1278.58       1301.20        11.87 o                         
  -5  -3   5        675.17        674.80         6.15 o                         
  -4  -3   5        908.41        882.86         6.00 o                         
  -3  -3   5        320.76        323.52         4.04 o                         
  -2  -3   5        190.20        189.84         2.26 o                         
  -1  -3   5         44.25         43.40         1.08 o                         
   0  -3   5        804.92        800.44         5.62 o                         
   1  -3   5        743.02        734.41         5.48 o                         
   2  -3   5        341.21        340.33         3.73 o                         
   3  -3   5        228.43        235.83         3.04 o                         
   4  -3   5        464.32        464.96         5.22 o                         
   5  -3   5        781.59        782.76         7.30 o                         
   6  -3   5        364.44        369.13         4.57 o                         
   7  -3   5        237.71        234.71         3.65 o                         
   8  -3   5        178.88        186.40         5.12 o                         
   9  -3   5         63.04         58.43         3.88 o                         
  10  -3   5         38.64         38.71         3.65 o                         
  11  -3   5         18.99         18.35         3.30 o                         
  12  -3   5         21.62         18.97         5.38 o                         
 -16  -2   5         72.95         71.53         8.90 o                         
 -15  -2   5        143.70        129.15         6.79 o                         
 -14  -2   5         22.76         22.94         2.44 o                         
 -13  -2   5        269.45        264.60         5.07 o                         
 -12  -2   5        397.60        403.43         6.79 o                         
 -11  -2   5        508.20        524.60         6.45 o                         
 -10  -2   5        189.30        180.85         3.25 o                         
  -9  -2   5         60.20         61.18         1.37 o                         
  -8  -2   5        434.54        439.42         5.09 o                         
  -7  -2   5        806.75        808.02         7.01 o                         
  -6  -2   5        444.82        453.86         4.05 o                         
  -5  -2   5       3188.33       3157.70        19.80 o                         
  -4  -2   5        487.91        469.41         3.97 o                         
  -3  -2   5       1473.64       1446.88         9.03 o                         
  -2  -2   5       1317.36       1312.34         8.37 o                         
  -1  -2   5        210.67        202.63         2.49 o                         
   0  -2   5       5649.18       5412.23        36.73 o                         
   1  -2   5          0.94          3.01         0.74 o                         
   2  -2   5        423.65        425.81         3.91 o                         
   3  -2   5        269.97        270.61         3.47 o                         
   4  -2   5        269.83        268.20         3.67 o                         
   5  -2   5         44.90         47.23         1.75 o                         
   6  -2   5        305.36        310.41         3.94 o                         
   7  -2   5        123.73        127.78         2.42 o                         
   8  -2   5        233.46        230.64         3.63 o                         
   9  -2   5         68.30         69.80         2.85 o                         
  10  -2   5         53.96         57.32         3.86 o                         
  11  -2   5        101.32         99.17         5.97 o                         
  12  -2   5          6.99         12.71         3.96 o                         
 -16  -1   5         61.68         52.51         8.30 o                         
 -15  -1   5         71.40         65.59         6.49 o                         
 -14  -1   5        191.63        191.88        13.87 o                         
 -13  -1   5        220.33        216.20         4.32 o                         
 -12  -1   5        623.63        623.06         6.96 o                         
 -11  -1   5        159.90        167.56         3.03 o                         
 -10  -1   5         19.00         17.80         1.04 o                         
  -9  -1   5        604.97        599.79         5.68 o                         
  -8  -1   5        209.10        205.72         2.83 o                         
  -7  -1   5       1560.26       1568.93        10.59 o                         
  -6  -1   5        143.11        133.95         1.85 o                         
  -5  -1   5       1380.83       1351.04         9.80 o                         
  -4  -1   5        711.50        729.33         4.94 o                         
  -3  -1   5       2896.41       2872.09        15.98 o                         
  -2  -1   5       3650.84       3630.02        27.93 o                         
  -1  -1   5       2062.17       1990.22        11.90 o                         
   0  -1   5         50.42         49.03         1.26 o                         
   1  -1   5        304.96        307.61         2.98 o                         
   2  -1   5        368.44        366.11         4.41 o                         
   3  -1   5       1719.73       1698.07        11.21 o                         
   4  -1   5         92.67         92.20         2.04 o                         
   5  -1   5        924.58        913.25         7.93 o                         
   6  -1   5        619.98        613.26         6.00 o                         
   7  -1   5        546.35        542.18         5.56 o                         
   8  -1   5        146.44        152.36         3.04 o                         
   9  -1   5        153.55        155.20         3.71 o                         
  10  -1   5         13.84         14.42         1.53 o                         
  11  -1   5         84.65         80.52         9.35 o                         
  12  -1   5         86.39         90.65         8.38 o                         
 -16   0   5         31.51         33.75         6.32 o                         
 -15   0   5        103.29        108.30         5.64 o                         
 -14   0   5         38.98         43.06         2.08 o                         
 -13   0   5        127.82        136.67         3.40 o                         
 -12   0   5         44.60         43.66         1.82 o                         
 -11   0   5        146.25        152.31         2.22 o                         
 -10   0   5         78.87         78.39         1.22 o                         
  -9   0   5        293.21        296.01         3.29 o                         
  -8   0   5         42.60         41.62         1.08 o                         
  -7   0   5       3823.62       3809.22        21.02 o                         
  -6   0   5       3318.90       3253.78        17.70 o                         
  -5   0   5        115.83        124.81         1.84 o                         
  -4   0   5       2222.17       2196.25        11.99 o                         
  -3   0   5        449.04        432.60         4.48 o                         
  -2   0   5       4265.27       4181.84        24.83 o                         
  -1   0   5       2241.88       2308.15        13.85 o                         
   0   0   5         65.32         75.72         1.58 o                         
   1   0   5       1827.53       1810.60        11.49 o                         
   2   0   5       3452.89       3298.76        18.59 o                         
   3   0   5         14.57         14.28         0.77 o                         
   4   0   5       1676.88       1634.13        11.16 o                         
   5   0   5        339.47        322.99         4.22 o                         
   6   0   5         74.24         78.56         1.98 o                         
   7   0   5         37.98         43.82         1.62 o                         
   8   0   5         26.89         32.90         1.74 o                         
   9   0   5        122.29        117.64         3.01 o                         
  10   0   5         46.02         42.85         2.47 o                         
  11   0   5         65.18         64.54         4.65 o                         
  12   0   5        136.04        130.24        10.10 o                         
 -16   1   5         56.99         65.13         7.65 o                         
 -15   1   5         70.10         66.82         4.09 o                         
 -14   1   5        151.54        154.39         3.96 o                         
 -13   1   5        219.67        220.08         3.99 o                         
 -12   1   5        545.32        554.31         8.35 o                         
 -11   1   5        166.33        173.14         2.42 o                         
 -10   1   5         31.29         32.25         0.90 o                         
  -9   1   5        637.70        639.45         5.34 o                         
  -8   1   5        189.74        192.82         2.11 o                         
  -7   1   5       1624.68       1649.97        10.19 o                         
  -6   1   5        164.30        157.27         1.96 o                         
  -5   1   5       1465.16       1436.44         8.67 o                         
  -4   1   5        724.42        751.74         5.05 o                         
  -3   1   5       2882.15       2852.88        15.30 o                         
  -2   1   5       3573.61       3580.14        19.31 o                         
  -1   1   5       2005.13       1924.32        11.75 o                         
   0   1   5         48.19         43.39         1.02 o                         
   1   1   5        409.99        413.14         3.69 o                         
   2   1   5        386.29        381.33         3.65 o                         
   3   1   5       1733.72       1703.78        11.27 o                         
   4   1   5         93.89         96.15         1.73 o                         
   5   1   5        992.67        966.03         8.40 o                         
   6   1   5        625.11        605.77         6.45 o                         
   7   1   5        545.94        541.06         6.10 o                         
   8   1   5        131.37        138.44         2.58 o                         
   9   1   5        146.77        149.68         3.42 o                         
  10   1   5          8.57         10.50         1.60 o                         
  11   1   5         83.65         66.64         4.13 o                         
  12   1   5         86.25         72.14         7.80 o                         
 -16   2   5         75.64         60.28         6.37 o                         
 -15   2   5        128.02        130.27         5.82 o                         
 -14   2   5         24.07         24.50         1.55 o                         
 -13   2   5        284.13        282.57         4.75 o                         
 -12   2   5        405.73        400.18         4.60 o                         
 -11   2   5        511.11        524.67         4.51 o                         
 -10   2   5        196.64        189.46         2.31 o                         
  -9   2   5         76.88         80.72         1.70 o                         
  -8   2   5        445.43        454.41         3.94 o                         
  -7   2   5        786.01        800.31         6.13 o                         
  -6   2   5        451.84        456.65         3.87 o                         
  -5   2   5       3268.76       3270.55        17.33 o                         
  -4   2   5        566.25        555.92         4.53 o                         
  -3   2   5       1439.12       1394.85         8.54 o                         
  -2   2   5       1277.18       1266.83         9.34 o                         
  -1   2   5        237.13        230.41         3.72 o                         
   0   2   5       5913.85       5709.71        31.38 o                         
   1   2   5          2.88          2.67         0.88 o                         
   2   2   5        436.21        435.59         4.97 o                         
   3   2   5        278.29        276.91         3.31 o                         
   4   2   5        209.34        206.98         2.78 o                         
   5   2   5         43.06         43.79         1.56 o                         
   6   2   5        320.23        327.20         4.09 o                         
   7   2   5        114.54        117.05         2.66 o                         
   8   2   5        253.33        247.88         3.75 o                         
   9   2   5         68.01         68.70         2.14 o                         
  10   2   5         50.28         46.92         3.69 o                         
  11   2   5        109.70        111.83         6.20 o                         
  12   2   5          6.72          3.68         2.68 o                         
 -16   3   5        133.29        127.02         9.73 o                         
 -15   3   5         31.34         37.02         5.72 o                         
 -14   3   5         95.85        100.04         4.34 o                         
 -13   3   5         83.23         80.07         1.61 o                         
 -12   3   5        212.11        213.93         3.28 o                         
 -11   3   5        181.13        182.48         2.21 o                         
 -10   3   5        878.47        883.29         7.37 o                         
  -9   3   5        489.04        485.17         5.14 o                         
  -8   3   5        469.26        478.08         4.50 o                         
  -7   3   5        218.41        226.06         2.72 o                         
  -6   3   5       1237.73       1265.16         7.96 o                         
  -5   3   5        646.71        649.71         4.91 o                         
  -4   3   5        977.89        967.06         6.79 o                         
  -3   3   5        380.04        385.94         3.84 o                         
  -2   3   5        210.76        212.55         2.42 o                         
  -1   3   5         74.93         75.15         1.41 o                         
   0   3   5        798.22        776.33         5.79 o                         
   1   3   5        789.59        789.30         5.93 o                         
   2   3   5        356.98        352.94         3.67 o                         
   3   3   5        182.06        184.80         2.52 o                         
   4   3   5        462.75        461.87         4.54 o                         
   5   3   5        812.36        812.83         7.04 o                         
   6   3   5        372.39        371.32         4.58 o                         
   7   3   5        219.43        217.67         3.65 o                         
   8   3   5        162.31        165.48         3.59 o                         
   9   3   5         82.43         82.10         3.44 o                         
  10   3   5         47.03         44.75         3.11 o                         
  11   3   5         16.96         20.94         2.60 o                         
  12   3   5         28.91         26.65         3.86 o                         
 -16   4   5         51.06         41.48         6.64 o                         
 -15   4   5        161.99        162.00         7.09 o                         
 -14   4   5         24.77         24.47         2.66 o                         
 -13   4   5        134.38        120.65         5.22 o                         
 -12   4   5         38.59         36.02         2.17 o                         
 -11   4   5        259.29        265.46         3.39 o                         
 -10   4   5        261.97        285.55         3.89 o                         
  -9   4   5       1471.86       1494.52        11.56 o                         
  -8   4   5        108.83        103.87         2.15 o                         
  -7   4   5        468.49        460.88         4.53 o                         
  -6   4   5         11.11         15.02         1.05 o                         
  -5   4   5       1508.14       1539.02         9.32 o                         
  -4   4   5        760.03        764.91         5.64 o                         
  -3   4   5        194.31        199.57         2.91 o                         
  -2   4   5        469.24        473.42         3.93 o                         
  -1   4   5        547.42        543.02         4.97 o                         
   0   4   5       1366.56       1397.07         9.29 o                         
   1   4   5          3.15          2.62         0.53 o                         
   2   4   5        174.39        177.03         2.43 o                         
   3   4   5        109.43        112.77         2.00 o                         
   4   4   5        704.63        696.30         5.87 o                         
   5   4   5        186.20        190.30         2.79 o                         
   6   4   5        517.20        514.21         6.31 o                         
   7   4   5        163.63        158.00         3.01 o                         
   8   4   5        126.94        122.30         2.98 o                         
   9   4   5          7.86          4.76         1.42 o                         
  10   4   5        147.08        137.80         4.65 o                         
  11   4   5        120.85        115.84         5.71 o                         
 -15   5   5        146.80        136.74         6.48 o                         
 -14   5   5        455.06        465.38        11.75 o                         
 -13   5   5         74.76         76.78         4.67 o                         
 -12   5   5        157.31        146.61         4.29 o                         
 -11   5   5          9.94          9.72         0.76 o                         
 -10   5   5         82.65         85.83         1.85 o                         
  -9   5   5        181.49        183.95         3.01 o                         
  -8   5   5        164.59        177.52         2.17 o                         
  -7   5   5        524.43        522.54         4.62 o                         
  -6   5   5        109.69        111.49         1.72 o                         
  -5   5   5        389.94        394.53         3.82 o                         
  -4   5   5        328.85        340.56         3.34 o                         
  -3   5   5       1256.57       1267.12         8.43 o                         
  -2   5   5        600.92        604.71         5.06 o                         
  -1   5   5        445.09        441.27         4.35 o                         
   0   5   5         27.34         29.33         1.01 o                         
   1   5   5       1138.85       1148.30        10.54 o                         
   2   5   5       1941.22       1903.90        13.15 o                         
   3   5   5         62.15         65.25         1.63 o                         
   4   5   5         14.84         14.11         0.91 o                         
   5   5   5        573.08        576.29         6.73 o                         
   6   5   5          8.64          9.34         0.83 o                         
   7   5   5        308.44        315.73         6.74 o                         
   8   5   5         80.25         82.72         2.68 o                         
   9   5   5        457.17        464.15         8.41 o                         
  10   5   5        162.01        160.42         8.37 o                         
  11   5   5          6.35          6.65         1.83 o                         
 -15   6   5         62.82         62.94         7.27 o                         
 -14   6   5         74.08         75.57         4.42 o                         
 -13   6   5        124.11        127.12         7.16 o                         
 -12   6   5         63.53         54.95         5.27 o                         
 -11   6   5        131.39        135.20         3.53 o                         
 -10   6   5          8.95          7.89         0.65 o                         
  -9   6   5        317.26        315.32         3.45 o                         
  -8   6   5        417.48        440.10         4.46 o                         
  -7   6   5         18.23         23.43         1.06 o                         
  -6   6   5        445.55        471.59         4.47 o                         
  -5   6   5         35.61         37.27         1.30 o                         
  -4   6   5       2468.08       2437.51        16.00 o                         
  -3   6   5        279.93        276.55         3.32 o                         
  -2   6   5        996.13        985.15         7.75 o                         
  -1   6   5        616.84        607.46         5.61 o                         
   0   6   5        507.36        515.36         5.30 o                         
   1   6   5        150.88        163.37         2.70 o                         
   2   6   5        996.85       1010.24         8.41 o                         
   3   6   5        113.54        110.98         2.23 o                         
   4   6   5       1529.04       1522.89        12.29 o                         
   5   6   5         21.73         21.28         1.18 o                         
   6   6   5         58.54         60.32         1.79 o                         
   7   6   5        110.66        110.62         2.85 o                         
   8   6   5        164.79        168.70         4.15 o                         
   9   6   5         75.46         78.72         4.10 o                         
  10   6   5        236.69        225.23        12.87 o                         
  11   6   5         41.95         39.03         4.38 o                         
 -15   7   5         10.51         11.97         4.87 o                         
 -14   7   5        150.41        154.49         7.18 o                         
 -13   7   5          6.19          8.35         1.79 o                         
 -12   7   5         17.20         18.31         2.93 o                         
 -11   7   5         11.86         13.34         1.06 o                         
 -10   7   5        147.74        150.85         3.11 o                         
  -9   7   5        268.41        262.60         3.31 o                         
  -8   7   5        837.18        834.78         6.97 o                         
  -7   7   5        482.98        494.94         4.56 o                         
  -6   7   5        179.07        172.33         2.46 o                         
  -5   7   5       1103.48       1097.63         8.50 o                         
  -4   7   5        181.03        175.18         2.67 o                         
  -3   7   5       1267.54       1228.46         9.35 o                         
  -2   7   5        817.30        793.80         6.90 o                         
  -1   7   5        125.64        119.25         2.52 o                         
   0   7   5        372.74        360.38         4.72 o                         
   1   7   5        449.17        427.80         5.12 o                         
   2   7   5        173.91        174.79         2.91 o                         
   3   7   5       1073.13       1073.93         9.45 o                         
   4   7   5        644.94        634.10         6.87 o                         
   5   7   5        363.66        364.03         4.72 o                         
   6   7   5         72.65         70.71         2.43 o                         
   7   7   5        457.29        460.83         6.89 o                         
   8   7   5         23.46         28.21         2.08 o                         
   9   7   5         67.81         60.76         3.70 o                         
  10   7   5         35.78         37.25         6.37 o                         
 -14   8   5         31.54         32.78         4.28 o                         
 -13   8   5        176.50        169.28        10.27 o                         
 -12   8   5        168.73        161.93         3.71 o                         
 -11   8   5        126.00        121.58         2.80 o                         
 -10   8   5        503.27        515.38         6.16 o                         
  -9   8   5         53.47         48.65         1.47 o                         
  -8   8   5        199.99        207.25         2.89 o                         
  -7   8   5        213.44        214.00         3.75 o                         
  -6   8   5        671.33        672.86         6.30 o                         
  -5   8   5        599.44        592.93         5.73 o                         
  -4   8   5         60.85         66.79         1.67 o                         
  -3   8   5       1011.54       1027.42         8.95 o                         
  -2   8   5        638.92        673.05         7.13 o                         
  -1   8   5        783.08        794.97         7.73 o                         
   0   8   5        950.55        948.70         8.74 o                         
   1   8   5        185.68        185.58         3.42 o                         
   2   8   5        508.22        497.41         6.58 o                         
   3   8   5         42.44         45.10         2.09 o                         
   4   8   5         51.75         52.87         1.93 o                         
   5   8   5         67.73         71.26         2.36 o                         
   6   8   5        176.62        174.43         3.77 o                         
   7   8   5         59.24         52.78         2.50 o                         
   8   8   5        289.27        274.69         7.22 o                         
   9   8   5         54.55         65.29         7.41 o                         
  10   8   5          7.88         10.61         3.76 o                         
 -13   9   5         17.93         17.81         3.25 o                         
 -12   9   5        324.09        313.63         7.46 o                         
 -11   9   5        177.50        175.13         4.50 o                         
 -10   9   5        312.14        316.59         5.51 o                         
  -9   9   5         33.09         32.85         1.72 o                         
  -8   9   5        244.26        243.86         4.16 o                         
  -7   9   5        198.41        196.07         3.01 o                         
  -6   9   5        336.73        338.60         4.78 o                         
  -5   9   5        123.87        127.80         2.83 o                         
  -4   9   5        948.51        943.20        10.26 o                         
  -3   9   5        168.93        167.08         3.44 o                         
  -2   9   5        377.71        374.51         5.44 o                         
  -1   9   5        959.11        936.88         9.62 o                         
   0   9   5         27.38         24.68         1.53 o                         
   1   9   5        168.97        164.25         3.73 o                         
   2   9   5        579.39        568.70         7.77 o                         
   3   9   5         33.04         31.20         1.88 o                         
   4   9   5         28.53         26.83         1.88 o                         
   5   9   5          5.59          5.30         1.13 o                         
   6   9   5        176.47        173.05         4.98 o                         
   7   9   5        126.15        125.72         6.60 o                         
   8   9   5          1.04         -0.26         1.82 o                         
   9   9   5         10.96         20.39         5.34 o                         
 -12  10   5          7.19         10.56         3.54 o                         
 -11  10   5        219.28        236.96         8.23 o                         
 -10  10   5         55.19         49.73         3.90 o                         
  -9  10   5        305.42        304.38         6.67 o                         
  -8  10   5         82.71         83.04         2.41 o                         
  -7  10   5        725.97        709.29         7.54 o                         
  -6  10   5        380.35        380.55         6.63 o                         
  -5  10   5        100.37         99.30         2.77 o                         
  -4  10   5        102.05        105.61         3.38 o                         
  -3  10   5         92.34         91.35         2.70 o                         
  -2  10   5         16.07         14.62         1.32 o                         
  -1  10   5        341.06        326.54         5.98 o                         
   0  10   5         20.89         19.14         1.54 o                         
   1  10   5        546.04        534.61         8.44 o                         
   2  10   5        234.72        228.69         5.08 o                         
   3  10   5         54.82         59.03         2.91 o                         
   4  10   5         80.70         76.98         3.27 o                         
   5  10   5        124.39        130.76         4.45 o                         
   6  10   5        110.08        117.45         5.56 o                         
   7  10   5         13.58         20.95         4.65 o                         
   8  10   5         32.57         35.25         6.08 o                         
 -11  11   5         35.59         38.68         6.84 o                         
 -10  11   5        202.98        198.72         8.21 o                         
  -9  11   5         34.16         41.80         3.46 o                         
  -8  11   5        293.84        294.92         9.53 o                         
  -7  11   5         27.46         31.94         2.41 o                         
  -6  11   5        111.13        112.91         3.11 o                         
  -5  11   5         18.99         16.41         1.48 o                         
  -4  11   5         53.98         52.60         3.19 o                         
  -3  11   5        194.58        207.77         4.73 o                         
  -2  11   5        155.14        152.26         4.02 o                         
  -1  11   5        177.94        184.14         4.67 o                         
   0  11   5        254.82        258.17         5.89 o                         
   1  11   5         69.14         66.37         3.15 o                         
   2  11   5         33.94         32.16         2.59 o                         
   3  11   5        149.52        150.42         6.14 o                         
   4  11   5         70.48         76.80         4.03 o                         
   5  11   5         83.37         82.25         6.11 o                         
   6  11   5         38.80         38.35         9.07 o                         
   7  11   5        253.39        244.20        15.77 o                         
 -10  12   5         19.05         23.65        10.07 o                         
  -9  12   5         18.80         15.44         4.21 o                         
  -8  12   5          9.39          8.16         3.09 o                         
  -7  12   5          1.96          4.33         1.28 o                         
  -6  12   5        176.09        178.07         6.64 o                         
  -5  12   5        142.28        142.94         4.45 o                         
  -4  12   5        108.79        121.53         4.21 o                         
  -3  12   5          5.27         -0.52         1.35 o                         
  -2  12   5        387.34        390.96         7.63 o                         
  -1  12   5         21.30         15.85         1.92 o                         
   0  12   5        304.16        313.55         7.08 o                         
   1  12   5        188.27        190.23         6.16 o                         
   2  12   5        223.99        226.22         9.77 o                         
   3  12   5         89.65         95.41         5.68 o                         
   4  12   5        112.89        118.70         4.86 o                         
   5  12   5         46.87         54.35        14.59 o                         
   6  12   5         40.72         41.64         7.62 o                         
  -9  13   5         13.09         11.32         4.11 o                         
  -8  13   5         42.12         35.91         7.09 o                         
  -7  13   5          9.11          1.87         7.62 o                         
  -6  13   5         43.71         51.76         9.28 o                         
  -5  13   5         89.92         96.13         6.27 o                         
  -4  13   5        180.95        183.55        10.08 o                         
  -3  13   5        131.60        136.80         6.35 o                         
  -2  13   5         60.82         63.78         5.75 o                         
  -1  13   5         33.23         25.57         3.09 o                         
   0  13   5         19.73         23.13         5.14 o                         
   1  13   5        217.96        240.74        10.01 o                         
   2  13   5         12.04         16.37         3.19 o                         
   3  13   5        316.71        332.76         9.83 o                         
   4  13   5         34.39         43.72         9.42 o                         
  -6  14   5         88.16        101.73        10.76 o                         
  -5  14   5        172.54        184.87         8.51 o                         
  -4  14   5         26.69         32.81         5.97 o                         
  -3  14   5        164.60        161.65         8.48 o                         
  -2  14   5         37.46         35.42         4.57 o                         
  -1  14   5        103.53        118.05         7.48 o                         
   0  14   5        195.30        208.53        10.33 o                         
   1  14   5          3.89          2.04         1.96 o                         
   2  14   5         73.97         85.12         5.11 o                         
  -6 -14   6         53.08         69.87         7.60 o                         
  -3 -14   6         98.62         93.54         9.64 o                         
  -2 -14   6         36.89         29.93         6.58 o                         
  -1 -14   6        185.42        185.60        14.03 o                         
   0 -14   6        135.90        115.91        11.26 o                         
   1 -14   6        151.18        164.61        13.62 o                         
  -8 -13   6         50.18         38.84         4.95 o                         
  -7 -13   6         24.89         28.47         4.19 o                         
  -6 -13   6         19.89         19.86         3.08 o                         
  -5 -13   6          0.84         13.03         7.95 o                         
  -4 -13   6        188.05        192.58         7.73 o                         
  -3 -13   6          1.33          7.49         2.91 o                         
  -2 -13   6        273.34        288.71        13.23 o                         
  -1 -13   6         44.01         38.79         5.77 o                         
   0 -13   6         14.71         18.02         4.12 o                         
   1 -13   6        163.31        166.34        10.60 o                         
   2 -13   6         13.04          9.27         3.83 o                         
   3 -13   6          2.39          0.68         3.40 o                         
 -10 -12   6         79.59         64.32         6.85 o                         
  -9 -12   6        156.90        153.33         9.06 o                         
  -8 -12   6        117.94        129.40         7.90 o                         
  -7 -12   6         93.00         91.93         6.00 o                         
  -6 -12   6         35.18         31.49         5.54 o                         
  -5 -12   6        113.93        131.26         8.73 o                         
  -4 -12   6         67.92         69.13         4.08 o                         
  -3 -12   6        409.99        388.67         8.40 o                         
  -2 -12   6        109.52         67.73        17.79 o                         
  -1 -12   6        107.51        108.93         7.25 o                         
   0 -12   6         26.30         25.63         3.61 o                         
   1 -12   6         47.45         53.16         5.69 o                         
   2 -12   6        172.80        145.19         9.46 o                         
   3 -12   6         89.61         98.95        16.88 o                         
   4 -12   6        174.24        170.15        13.35 o                         
   5 -12   6         73.85         69.25         9.04 o                         
 -11 -11   6         59.36         64.96         9.21 o                         
 -10 -11   6         39.31         32.52         4.71 o                         
  -9 -11   6        152.55        142.82         7.99 o                         
  -8 -11   6         81.17         77.29         5.42 o                         
  -7 -11   6         78.77         81.80         6.71 o                         
  -6 -11   6         13.68         17.69         2.69 o                         
  -5 -11   6         46.15         45.49         4.45 o                         
  -4 -11   6        281.64        264.09         5.27 o                         
  -3 -11   6         19.69         17.41         2.18 o                         
  -2 -11   6        164.16        157.51         4.22 o                         
  -1 -11   6         65.73         65.51         3.59 o                         
   0 -11   6          1.46          1.59         4.63 o                         
   1 -11   6        100.39        101.98         6.67 o                         
   2 -11   6         46.31         59.97         4.82 o                         
   3 -11   6        120.07        128.61         9.79 o                         
   4 -11   6         14.70         16.97         4.03 o                         
   5 -11   6         65.35         64.40         8.19 o                         
   6 -11   6         20.69         21.43         5.64 o                         
 -12 -10   6        125.53        118.35         8.24 o                         
 -11 -10   6        180.44        180.82        10.90 o                         
 -10 -10   6         44.95         54.11         5.96 o                         
  -9 -10   6         91.93         76.95         7.91 o                         
  -8 -10   6         38.52         37.81         3.31 o                         
  -7 -10   6         46.97         52.16         3.53 o                         
  -6 -10   6         79.59         89.36         4.92 o                         
  -5 -10   6          1.31          1.61         0.91 o                         
  -4 -10   6        387.38        391.29         6.95 o                         
  -3 -10   6        327.53        330.48         6.81 o                         
  -2 -10   6        133.19        140.72         4.30 o                         
  -1 -10   6         88.19         87.02         2.24 o                         
   0 -10   6         52.71         54.96         3.31 o                         
   1 -10   6          4.99          5.13         1.90 o                         
   2 -10   6         65.62         69.47         6.80 o                         
   3 -10   6        192.90        176.72        10.39 o                         
   4 -10   6        138.33        140.46         6.64 o                         
   5 -10   6         13.68          7.65         3.68 o                         
   6 -10   6         45.04         57.26         7.60 o                         
   7 -10   6         44.46         46.14         8.02 o                         
 -13  -9   6        120.10        115.04        11.17 o                         
 -12  -9   6        190.94        183.35        12.80 o                         
 -11  -9   6         98.76         93.92         6.03 o                         
 -10  -9   6         13.66         11.48         2.19 o                         
  -9  -9   6         28.09         32.93         3.64 o                         
  -8  -9   6        269.70        270.83        11.13 o                         
  -7  -9   6        193.87        191.82         6.24 o                         
  -6  -9   6       1105.44       1093.23        18.06 o                         
  -5  -9   6        558.62        571.15         8.09 o                         
  -4  -9   6        384.90        382.43         6.13 o                         
  -3  -9   6         60.26         67.96         2.57 o                         
  -2  -9   6        204.68        208.78         4.58 o                         
  -1  -9   6        272.78        273.75         4.71 o                         
   0  -9   6        446.36        451.60         7.47 o                         
   1  -9   6         42.91         40.95         3.01 o                         
   2  -9   6        666.95        680.43        13.93 o                         
   3  -9   6        376.95        379.64         9.55 o                         
   4  -9   6         47.86         44.48         3.42 o                         
   5  -9   6        210.06        228.30        14.98 o                         
   6  -9   6        257.70        263.18        15.24 o                         
   7  -9   6        104.43        109.49        10.28 o                         
   8  -9   6          2.44          2.56         2.61 o                         
 -14  -8   6         35.61         33.86         5.06 o                         
 -13  -8   6         64.59         69.41        10.26 o                         
 -12  -8   6          9.37          7.20         2.09 o                         
 -11  -8   6        115.81        124.13         6.01 o                         
 -10  -8   6        102.78        110.65         5.54 o                         
  -9  -8   6        159.50        160.33         5.23 o                         
  -8  -8   6         51.70         55.78         3.07 o                         
  -7  -8   6       1447.91       1418.38        18.53 o                         
  -6  -8   6        366.25        353.69         7.31 o                         
  -5  -8   6        340.21        328.41         5.18 o                         
  -4  -8   6        288.42        286.43         4.60 o                         
  -3  -8   6        395.03        373.24         5.48 o                         
  -2  -8   6        538.46        520.51         6.64 o                         
  -1  -8   6        568.16        565.48         6.96 o                         
   0  -8   6         69.94         70.72         2.64 o                         
   1  -8   6       1352.94       1388.70        16.63 o                         
   2  -8   6          8.69         10.01         1.57 o                         
   3  -8   6        570.14        614.74        11.05 o                         
   4  -8   6        118.45        121.42         4.80 o                         
   5  -8   6        242.60        249.05         8.07 o                         
   6  -8   6         14.91         11.91         3.42 o                         
   7  -8   6        203.54        228.28        11.57 o                         
   8  -8   6         35.73         35.37         6.09 o                         
   9  -8   6          9.72          8.91         3.65 o                         
 -15  -7   6          0.23          2.21         2.40 o                         
 -14  -7   6         66.92         59.78         5.10 o                         
 -13  -7   6        138.13        136.68         7.03 o                         
 -12  -7   6        293.41        281.05         9.26 o                         
 -11  -7   6        180.99        180.14         6.34 o                         
 -10  -7   6        346.88        344.42         9.01 o                         
  -9  -7   6        322.25        324.22         7.32 o                         
  -8  -7   6        483.05        493.24         8.72 o                         
  -7  -7   6        160.74        156.50         4.79 o                         
  -6  -7   6        539.17        561.73         9.07 o                         
  -5  -7   6        219.91        232.15         3.91 o                         
  -4  -7   6       1916.85       1978.44        15.07 o                         
  -3  -7   6        507.65        521.17         6.19 o                         
  -2  -7   6       2605.90       2629.27        21.94 o                         
  -1  -7   6        609.79        640.14         6.62 o                         
   0  -7   6        873.58        891.34         9.15 o                         
   1  -7   6        563.30        559.80         7.14 o                         
   2  -7   6        519.36        545.43        10.11 o                         
   3  -7   6        328.31        330.37         7.36 o                         
   4  -7   6        694.00        715.00        11.91 o                         
   5  -7   6         12.32         11.22         1.65 o                         
   6  -7   6        386.32        392.67         9.77 o                         
   7  -7   6        119.99        123.77         6.09 o                         
   8  -7   6        154.17        151.19         9.16 o                         
   9  -7   6        223.01        223.45        14.52 o                         
 -15  -6   6          2.25          2.24         2.37 o                         
 -14  -6   6         46.84         45.94         4.70 o                         
 -13  -6   6         72.91         74.86         4.82 o                         
 -12  -6   6        176.72        171.42         6.03 o                         
 -11  -6   6        133.93        132.52         6.25 o                         
 -10  -6   6        150.46        147.13         4.85 o                         
  -9  -6   6       1288.27       1260.54        16.41 o                         
  -8  -6   6        373.77        364.22         5.81 o                         
  -7  -6   6        231.97        249.92         3.84 o                         
  -6  -6   6         40.68         33.20         2.15 o                         
  -5  -6   6        766.40        760.91         6.84 o                         
  -4  -6   6        587.69        607.44         6.52 o                         
  -3  -6   6       1722.34       1747.20        13.36 o                         
  -2  -6   6          5.84          6.15         0.63 o                         
  -1  -6   6       2112.14       2134.63        15.61 o                         
   0  -6   6        632.82        622.91         6.41 o                         
   1  -6   6         59.57         58.50         1.49 o                         
   2  -6   6        330.14        334.48         5.51 o                         
   3  -6   6        627.03        643.87         9.19 o                         
   4  -6   6        269.57        266.00         6.00 o                         
   5  -6   6        488.77        512.54         8.88 o                         
   6  -6   6         60.59         60.05         3.35 o                         
   7  -6   6        176.14        185.20         6.46 o                         
   8  -6   6        191.88        186.26         9.52 o                         
   9  -6   6        164.22        165.96         9.77 o                         
  10  -6   6         18.76         17.89         4.66 o                         
 -16  -5   6         53.42         50.86         5.60 o                         
 -15  -5   6        160.81        158.20         8.14 o                         
 -14  -5   6        148.52        142.98         8.14 o                         
 -13  -5   6        235.56        229.61        10.85 o                         
 -12  -5   6         56.92         50.74         3.49 o                         
 -11  -5   6        494.66        512.65         9.10 o                         
 -10  -5   6        266.42        271.15         6.16 o                         
  -9  -5   6        678.15        683.11         8.06 o                         
  -8  -5   6        496.88        471.29         6.59 o                         
  -7  -5   6        416.78        417.40         5.32 o                         
  -6  -5   6        933.35        922.87         9.33 o                         
  -5  -5   6        227.37        230.33         3.00 o                         
  -4  -5   6        677.04        698.66         5.99 o                         
  -3  -5   6        446.77        455.87         4.72 o                         
  -2  -5   6        271.10        292.91         3.82 o                         
  -1  -5   6       1150.52       1152.32         9.45 o                         
   0  -5   6       2188.26       2189.58        15.66 o                         
   1  -5   6        188.65        186.77         2.82 o                         
   2  -5   6        985.08        975.12        10.06 o                         
   3  -5   6        321.22        329.12         5.53 o                         
   4  -5   6        682.17        687.95         9.35 o                         
   5  -5   6        808.59        813.68        10.53 o                         
   6  -5   6        424.70        426.18         6.78 o                         
   7  -5   6        151.97        152.70         4.78 o                         
   8  -5   6         68.80         78.14         5.41 o                         
   9  -5   6        324.40        326.40        19.33 o                         
  10  -5   6         14.26         19.18         4.14 o                         
 -16  -4   6        145.94        155.28        10.18 o                         
 -15  -4   6          9.71          8.03         3.38 o                         
 -14  -4   6        369.43        363.35         9.90 o                         
 -13  -4   6        182.00        177.58         8.82 o                         
 -12  -4   6        162.22        169.12         5.43 o                         
 -11  -4   6        156.89        163.31         4.84 o                         
 -10  -4   6        631.89        631.35         7.90 o                         
  -9  -4   6        243.51        251.43         3.87 o                         
  -8  -4   6        154.61        156.67         2.84 o                         
  -7  -4   6        522.92        529.47         5.88 o                         
  -6  -4   6       1986.33       1976.45        15.90 o                         
  -5  -4   6        261.72        252.48         2.87 o                         
  -4  -4   6         55.88         54.03         2.02 o                         
  -3  -4   6       1080.46       1089.81         7.84 o                         
  -2  -4   6        134.46        136.21         2.53 o                         
  -1  -4   6        443.01        455.36         5.00 o                         
   0  -4   6        603.11        601.40         5.37 o                         
   1  -4   6        529.10        522.70         5.41 o                         
   2  -4   6         45.77         46.23         1.69 o                         
   3  -4   6         83.20         79.03         2.17 o                         
   4  -4   6        258.68        258.99         4.72 o                         
   5  -4   6         67.64         65.17         2.51 o                         
   6  -4   6        236.57        231.21         4.78 o                         
   7  -4   6         36.11         34.43         1.96 o                         
   8  -4   6        429.83        429.03         8.07 o                         
   9  -4   6         26.85         26.37         3.33 o                         
  10  -4   6        387.23        382.11        16.26 o                         
  11  -4   6         76.51         78.47         8.42 o                         
 -16  -3   6          4.84          1.27         2.92 o                         
 -15  -3   6        259.06        259.29         8.48 o                         
 -14  -3   6        154.03        145.57         5.73 o                         
 -13  -3   6        304.35        302.51         7.84 o                         
 -12  -3   6        411.23        395.17         6.70 o                         
 -11  -3   6        647.72        637.95         7.78 o                         
 -10  -3   6         72.66         70.64         2.11 o                         
  -9  -3   6        294.73        283.02         4.05 o                         
  -8  -3   6         43.72         45.90         1.39 o                         
  -7  -3   6        322.17        319.81         4.11 o                         
  -6  -3   6        429.51        415.30         4.63 o                         
  -5  -3   6       2096.41       2087.28        14.55 o                         
  -4  -3   6        114.14        105.52         2.05 o                         
  -3  -3   6        766.34        755.83         6.45 o                         
  -2  -3   6         87.09         94.64         2.06 o                         
  -1  -3   6        988.22       1011.34         6.88 o                         
   0  -3   6        159.19        145.64         2.22 o                         
   1  -3   6        544.19        532.62         5.39 o                         
   2  -3   6        526.69        518.10         5.30 o                         
   3  -3   6         53.26         53.46         1.55 o                         
   4  -3   6        402.50        408.09         5.51 o                         
   5  -3   6        501.97        500.57         6.28 o                         
   6  -3   6         63.03         63.26         2.08 o                         
   7  -3   6        271.91        266.57         4.33 o                         
   8  -3   6         20.72         20.69         1.86 o                         
   9  -3   6        172.82        180.87         6.05 o                         
  10  -3   6        197.04        195.37         8.29 o                         
  11  -3   6        282.11        290.46        16.22 o                         
 -16  -2   6        107.65        110.97        11.36 o                         
 -15  -2   6         52.61         48.90         5.05 o                         
 -14  -2   6        279.88        270.48         7.53 o                         
 -13  -2   6         52.35         49.59         2.52 o                         
 -12  -2   6        484.55        485.11         6.32 o                         
 -11  -2   6        318.82        325.92         4.88 o                         
 -10  -2   6        434.91        414.72         4.63 o                         
  -9  -2   6        508.97        505.77         5.73 o                         
  -8  -2   6       1715.52       1749.28        13.55 o                         
  -7  -2   6       2064.11       2070.53        14.57 o                         
  -6  -2   6        154.93        157.06         2.36 o                         
  -5  -2   6       2812.79       2804.88        18.44 o                         
  -4  -2   6        665.93        650.02         5.16 o                         
  -3  -2   6        144.79        144.37         1.88 o                         
  -2  -2   6        415.74        416.27         3.71 o                         
  -1  -2   6       2039.36       2042.19        14.26 o                         
   0  -2   6        487.85        483.15         4.34 o                         
   1  -2   6       4024.60       4003.84        23.07 o                         
   2  -2   6        137.64        143.34         2.57 o                         
   3  -2   6       1345.79       1331.51        10.87 o                         
   4  -2   6        707.98        679.68         7.22 o                         
   5  -2   6        395.10        406.66         5.24 o                         
   6  -2   6        430.71        434.50         6.22 o                         
   7  -2   6        141.58        140.97         3.09 o                         
   8  -2   6        249.10        247.29         4.80 o                         
   9  -2   6         53.39         57.05         2.38 o                         
  10  -2   6        111.68        103.26         6.08 o                         
  11  -2   6          0.21         -2.25         2.25 o                         
 -16  -1   6        154.11        143.60        12.10 o                         
 -15  -1   6          6.19          2.36         1.53 o                         
 -14  -1   6         38.35         38.61         2.46 o                         
 -13  -1   6         68.96         67.57         2.22 o                         
 -12  -1   6        241.65        238.46         3.75 o                         
 -11  -1   6         53.12         53.84         1.72 o                         
 -10  -1   6        329.08        344.31         4.06 o                         
  -9  -1   6        832.33        849.70         7.50 o                         
  -8  -1   6       1123.08       1149.17        10.81 o                         
  -7  -1   6        745.18        748.44         6.31 o                         
  -6  -1   6       1411.38       1371.21        10.61 o                         
  -5  -1   6       1329.50       1311.89         8.29 o                         
  -4  -1   6       3054.31       2959.73        16.80 o                         
  -3  -1   6        406.55        397.67         3.80 o                         
  -2  -1   6       3674.85       3543.38        23.15 o                         
  -1  -1   6       1174.87       1146.73         8.00 o                         
   0  -1   6       2426.94       2312.63        15.33 o                         
   1  -1   6        125.62        121.16         2.15 o                         
   2  -1   6       2267.75       2205.48        14.17 o                         
   3  -1   6        982.21        979.66         9.08 o                         
   4  -1   6        591.82        595.22         6.57 o                         
   5  -1   6         16.10         13.02         1.08 o                         
   6  -1   6        664.26        659.23         7.77 o                         
   7  -1   6        361.23        351.72         5.21 o                         
   8  -1   6        297.63        291.21         5.26 o                         
   9  -1   6          0.39          0.77         0.94 o                         
  10  -1   6        139.85        137.55        12.47 o                         
  11  -1   6         25.72         28.39         4.70 o                         
 -16   0   6          3.45          6.09         3.42 o                         
 -15   0   6          2.18          3.15         2.19 o                         
 -14   0   6          0.53          0.76         1.23 o                         
 -13   0   6          7.48          9.34         1.04 o                         
 -12   0   6        313.07        311.58         4.46 o                         
 -11   0   6       1173.50       1176.76         8.22 o                         
 -10   0   6       1697.91       1738.16        12.24 o                         
  -9   0   6       1194.80       1209.51        10.00 o                         
  -8   0   6         36.70         42.43         1.05 o                         
  -7   0   6       1442.67       1472.26         9.83 o                         
  -6   0   6        597.57        587.46         4.77 o                         
  -5   0   6        702.75        722.06         5.28 o                         
  -4   0   6        206.32        197.98         2.46 o                         
  -3   0   6      11237.19      10470.20        65.44 o                         
  -2   0   6       1843.63       1839.61        12.33 o                         
  -1   0   6       2618.41       2502.01        16.58 o                         
   0   0   6       1695.47       1699.14        10.86 o                         
   1   0   6       2469.94       2433.32        14.33 o                         
   2   0   6       2072.66       2069.04        12.87 o                         
   3   0   6       1430.93       1389.00        10.43 o                         
   4   0   6          0.73          2.85         0.50 o                         
   5   0   6        964.52        974.52         9.33 o                         
   6   0   6         45.15         43.99         1.72 o                         
   7   0   6        485.22        501.33         6.56 o                         
   8   0   6        524.44        521.59         5.91 o                         
   9   0   6        115.70        117.86         3.25 o                         
  10   0   6         56.26         50.39         3.51 o                         
  11   0   6          7.35          3.82         3.58 o                         
 -16   1   6        147.99        132.35         9.35 o                         
 -15   1   6          4.74          5.06         1.41 o                         
 -14   1   6         50.04         46.45         2.42 o                         
 -13   1   6         62.07         62.34         2.88 o                         
 -12   1   6        272.80        266.86         3.14 o                         
 -11   1   6         48.61         46.92         1.24 o                         
 -10   1   6        333.65        351.91         4.60 o                         
  -9   1   6        806.33        818.36         7.25 o                         
  -8   1   6       1067.22       1075.66         7.53 o                         
  -7   1   6        725.29        731.78         5.87 o                         
  -6   1   6       1483.16       1452.70         9.06 o                         
  -5   1   6       1322.06       1297.56         7.98 o                         
  -4   1   6       3143.75       3080.84        16.96 o                         
  -3   1   6        422.54        419.34         3.70 o                         
  -2   1   6       3787.87       3687.16        20.31 o                         
  -1   1   6       1227.72       1189.50         8.37 o                         
   0   1   6       2592.00       2503.73        14.71 o                         
   1   1   6        155.32        149.41         2.12 o                         
   2   1   6       2283.95       2199.49        14.01 o                         
   3   1   6        906.66        920.12         7.73 o                         
   4   1   6        641.88        643.74         5.78 o                         
   5   1   6          5.62          4.19         0.68 o                         
   6   1   6        705.11        699.15         8.17 o                         
   7   1   6        311.66        301.10         4.89 o                         
   8   1   6        313.83        314.43         4.78 o                         
   9   1   6          0.86          0.89         1.02 o                         
  10   1   6        139.70        132.84         6.35 o                         
  11   1   6         24.40         31.60         5.79 o                         
 -16   2   6         96.51         93.81         7.72 o                         
 -15   2   6         45.05         46.71         3.42 o                         
 -14   2   6        249.97        256.85        12.31 o                         
 -13   2   6         64.72         63.36         3.19 o                         
 -12   2   6        447.76        449.35         5.12 o                         
 -11   2   6        297.62        309.72         4.11 o                         
 -10   2   6        430.59        428.29         4.73 o                         
  -9   2   6        549.70        539.75         5.48 o                         
  -8   2   6       1713.81       1728.72        12.46 o                         
  -7   2   6       2172.23       2164.54        14.51 o                         
  -6   2   6        160.70        165.53         2.12 o                         
  -5   2   6       3005.22       3015.42        16.57 o                         
  -4   2   6        688.08        678.53         5.06 o                         
  -3   2   6         98.37         93.80         1.86 o                         
  -2   2   6        422.60        427.87         4.22 o                         
  -1   2   6       2182.12       2197.75        13.37 o                         
   0   2   6        510.61        501.06         4.54 o                         
   1   2   6       4090.55       3992.01        22.14 o                         
   2   2   6        137.64        136.05         2.17 o                         
   3   2   6       1399.29       1374.55        10.48 o                         
   4   2   6        768.36        743.75         6.67 o                         
   5   2   6        431.22        427.87         4.53 o                         
   6   2   6        446.06        443.05         6.21 o                         
   7   2   6        155.75        161.89         3.73 o                         
   8   2   6        209.93        217.22         4.25 o                         
   9   2   6         59.02         59.05         2.35 o                         
  10   2   6        103.85         99.09         4.28 o                         
  11   2   6          0.42          4.06         1.58 o                         
 -16   3   6          2.44          4.28         2.22 o                         
 -15   3   6        246.61        250.30         8.25 o                         
 -14   3   6        159.21        141.08         6.56 o                         
 -13   3   6        281.96        275.65         5.12 o                         
 -12   3   6        387.02        386.09         5.03 o                         
 -11   3   6        646.59        648.61         6.42 o                         
 -10   3   6         75.43         74.80         1.93 o                         
  -9   3   6        274.06        270.42         3.25 o                         
  -8   3   6         68.17         73.95         1.67 o                         
  -7   3   6        305.39        297.84         3.44 o                         
  -6   3   6        466.94        450.27         4.16 o                         
  -5   3   6       2098.04       2108.78        12.49 o                         
  -4   3   6        135.88        132.52         1.97 o                         
  -3   3   6        792.45        791.13         6.22 o                         
  -2   3   6         77.99         78.04         1.57 o                         
  -1   3   6        950.04        962.05         7.24 o                         
   0   3   6        201.59        193.76         2.73 o                         
   1   3   6        529.65        522.47         4.80 o                         
   2   3   6        539.47        530.05         5.17 o                         
   3   3   6         37.02         37.32         1.20 o                         
   4   3   6        443.66        439.03         4.59 o                         
   5   3   6        520.45        510.84         5.40 o                         
   6   3   6         53.61         52.70         1.78 o                         
   7   3   6        226.01        224.08         4.70 o                         
   8   3   6         25.86         28.49         1.68 o                         
   9   3   6        153.30        153.70         3.92 o                         
  10   3   6        194.70        206.25        11.99 o                         
  11   3   6        249.42        257.44        13.20 o                         
 -16   4   6        151.26        152.17         6.97 o                         
 -15   4   6          6.79          8.35         2.11 o                         
 -14   4   6        400.28        395.45        22.40 o                         
 -13   4   6        192.14        185.60         6.56 o                         
 -12   4   6        172.77        168.80         2.91 o                         
 -11   4   6        156.41        167.05         3.06 o                         
 -10   4   6        629.49        635.29         6.06 o                         
  -9   4   6        261.61        276.22         3.80 o                         
  -8   4   6        160.00        166.34         2.45 o                         
  -7   4   6        436.98        437.39         4.24 o                         
  -6   4   6       1988.89       1993.63        13.44 o                         
  -5   4   6        254.36        247.15         3.40 o                         
  -4   4   6         56.05         54.11         1.34 o                         
  -3   4   6       1185.81       1191.06         8.71 o                         
  -2   4   6        125.40        126.77         2.30 o                         
  -1   4   6        530.98        537.96         4.81 o                         
   0   4   6        589.42        589.24         5.25 o                         
   1   4   6        459.96        457.69         4.45 o                         
   2   4   6         60.73         62.38         1.47 o                         
   3   4   6         75.91         74.37         1.62 o                         
   4   4   6        240.32        236.55         3.13 o                         
   5   4   6         63.02         57.93         2.10 o                         
   6   4   6        224.76        218.74         3.21 o                         
   7   4   6         32.88         30.59         1.83 o                         
   8   4   6        492.76        477.46         7.46 o                         
   9   4   6         26.70         30.17         2.14 o                         
  10   4   6        423.66        408.08        16.12 o                         
  11   4   6         73.36         68.23         5.01 o                         
 -16   5   6         57.29         39.75         6.13 o                         
 -15   5   6        172.12        162.85         7.41 o                         
 -14   5   6        153.19        150.48         7.21 o                         
 -13   5   6        255.40        253.10        10.84 o                         
 -12   5   6         42.00         44.82         1.59 o                         
 -11   5   6        501.41        509.62         6.11 o                         
 -10   5   6        230.65        227.38         3.53 o                         
  -9   5   6        679.74        692.99         6.97 o                         
  -8   5   6        495.50        476.63         5.03 o                         
  -7   5   6        414.53        413.60         4.44 o                         
  -6   5   6        853.72        843.10         7.23 o                         
  -5   5   6        226.92        229.64         2.89 o                         
  -4   5   6        626.52        633.16         5.54 o                         
  -3   5   6        427.51        429.23         4.35 o                         
  -2   5   6        251.76        271.33         3.56 o                         
  -1   5   6       1114.84       1106.61         8.92 o                         
   0   5   6       2068.18       2014.15        17.89 o                         
   1   5   6        168.39        171.00         2.85 o                         
   2   5   6        901.13        881.06         7.93 o                         
   3   5   6        340.39        344.59         4.35 o                         
   4   5   6        650.37        643.05         6.92 o                         
   5   5   6        794.12        798.85         8.44 o                         
   6   5   6        399.52        380.81         5.28 o                         
   7   5   6        163.71        164.69         4.04 o                         
   8   5   6         62.49         59.26         2.65 o                         
   9   5   6        324.34        299.04         7.60 o                         
  10   5   6         16.10         18.71         3.12 o                         
 -15   6   6          5.60          7.45         2.43 o                         
 -14   6   6         45.69         46.96         4.75 o                         
 -13   6   6         60.60         64.04         5.31 o                         
 -12   6   6        201.33        200.83         3.64 o                         
 -11   6   6        121.06        121.06         2.31 o                         
 -10   6   6        170.27        163.25         3.12 o                         
  -9   6   6       1265.31       1256.71        10.59 o                         
  -8   6   6        390.70        384.63         4.84 o                         
  -7   6   6        269.11        292.87         3.19 o                         
  -6   6   6         41.63         36.41         1.28 o                         
  -5   6   6        685.41        676.76         5.94 o                         
  -4   6   6        584.56        594.72         5.52 o                         
  -3   6   6       1613.53       1616.20        11.41 o                         
  -2   6   6          4.25          3.78         0.49 o                         
  -1   6   6       1986.73       2001.90        14.23 o                         
   0   6   6        592.88        576.82         6.28 o                         
   1   6   6         34.70         33.83         1.57 o                         
   2   6   6        352.68        343.19         4.65 o                         
   3   6   6        601.46        602.35         6.83 o                         
   4   6   6        318.32        307.38         4.53 o                         
   5   6   6        459.66        464.43         6.09 o                         
   6   6   6         82.94         80.65         2.36 o                         
   7   6   6        161.33        159.32         4.57 o                         
   8   6   6        204.21        196.05         4.97 o                         
   9   6   6        161.33        161.81        10.85 o                         
  10   6   6         13.92         10.01         3.61 o                         
 -15   7   6          0.74          2.50         1.98 o                         
 -14   7   6         75.11         64.93         5.34 o                         
 -13   7   6        155.78        153.76         8.14 o                         
 -12   7   6        315.93        296.89         5.61 o                         
 -11   7   6        187.11        191.15         4.52 o                         
 -10   7   6        295.50        289.19         4.51 o                         
  -9   7   6        323.89        338.70         4.81 o                         
  -8   7   6        435.29        437.29         4.60 o                         
  -7   7   6        160.49        150.95         2.32 o                         
  -6   7   6        545.84        566.28         5.38 o                         
  -5   7   6        220.27        232.89         3.15 o                         
  -4   7   6       1922.71       1911.98        13.23 o                         
  -3   7   6        497.73        510.87         5.27 o                         
  -2   7   6       2630.23       2606.94        17.80 o                         
  -1   7   6        634.98        665.29         6.74 o                         
   0   7   6        859.50        869.53         8.46 o                         
   1   7   6        540.82        534.30         6.23 o                         
   2   7   6        505.33        509.06         6.57 o                         
   3   7   6        328.42        320.90         5.28 o                         
   4   7   6        667.50        663.14         7.53 o                         
   5   7   6          6.04          7.40         1.04 o                         
   6   7   6        409.07        410.26         6.33 o                         
   7   7   6        133.34        128.31         4.64 o                         
   8   7   6        151.63        146.28         6.91 o                         
   9   7   6        217.76        220.33        13.60 o                         
 -14   8   6         29.72         28.93         6.17 o                         
 -13   8   6         63.81         62.10         4.16 o                         
 -12   8   6          6.94          6.80         1.36 o                         
 -11   8   6        144.10        145.83         3.90 o                         
 -10   8   6         94.58         93.48         2.76 o                         
  -9   8   6        146.12        147.50         2.25 o                         
  -8   8   6         47.72         47.27         1.74 o                         
  -7   8   6       1482.01       1470.50        12.18 o                         
  -6   8   6        362.40        354.79         4.59 o                         
  -5   8   6        359.36        341.95         5.01 o                         
  -4   8   6        276.48        275.63         4.41 o                         
  -3   8   6        431.72        405.67         5.59 o                         
  -2   8   6        553.52        536.39         6.70 o                         
  -1   8   6        586.49        576.23         7.48 o                         
   0   8   6         85.84         82.07         2.60 o                         
   1   8   6       1396.19       1386.35        14.16 o                         
   2   8   6          6.08          7.46         1.07 o                         
   3   8   6        563.54        567.47         8.04 o                         
   4   8   6        107.96        107.20         3.17 o                         
   5   8   6        260.50        271.05         5.17 o                         
   6   8   6         16.09         15.14         1.75 o                         
   7   8   6        223.52        226.58         7.59 o                         
   8   8   6         22.55         22.99         3.16 o                         
   9   8   6         11.99         10.73         4.37 o                         
 -13   9   6        111.53        110.46         9.77 o                         
 -12   9   6        180.20        176.94         8.39 o                         
 -11   9   6         91.64         89.97         3.52 o                         
 -10   9   6         17.27         14.60         1.93 o                         
  -9   9   6         22.76         26.64         1.89 o                         
  -8   9   6        282.66        284.58         3.77 o                         
  -7   9   6        194.12        190.60         3.19 o                         
  -6   9   6       1163.46       1197.50        11.35 o                         
  -5   9   6        570.06        586.58         7.24 o                         
  -4   9   6        436.14        448.45         6.13 o                         
  -3   9   6         67.61         71.29         2.53 o                         
  -2   9   6        224.80        224.25         4.31 o                         
  -1   9   6        251.80        253.70         4.84 o                         
   0   9   6        482.61        477.72         7.10 o                         
   1   9   6         34.05         30.35         1.97 o                         
   2   9   6        702.94        718.07         9.57 o                         
   3   9   6        397.85        391.40         6.43 o                         
   4   9   6         55.28         56.42         2.54 o                         
   5   9   6        234.20        246.67         5.64 o                         
   6   9   6        261.92        262.53         7.88 o                         
   7   9   6        107.91        108.17         6.72 o                         
   8   9   6          3.49         11.72         4.36 o                         
 -12  10   6        111.53        116.87         7.41 o                         
 -11  10   6        179.13        177.33         7.00 o                         
 -10  10   6         37.51         35.33         2.51 o                         
  -9  10   6        120.08        120.28         4.15 o                         
  -8  10   6         36.29         40.87         1.84 o                         
  -7  10   6         32.09         32.41         1.59 o                         
  -6  10   6         76.19         77.22         2.50 o                         
  -5  10   6          3.56          4.53         0.99 o                         
  -4  10   6        390.78        391.24         5.90 o                         
  -3  10   6        364.04        366.40         5.93 o                         
  -2  10   6        130.02        137.68         3.73 o                         
  -1  10   6        114.21        111.14         3.26 o                         
   0  10   6         53.52         50.29         2.44 o                         
   1  10   6          2.07          2.95         1.00 o                         
   2  10   6         52.51         54.22         2.49 o                         
   3  10   6        212.09        215.76         5.35 o                         
   4  10   6        112.58        111.03         4.15 o                         
   5  10   6         19.44         23.56         3.19 o                         
   6  10   6         41.22         40.11         4.21 o                         
   7  10   6         38.42         39.16         7.04 o                         
 -11  11   6         59.27         49.18         7.32 o                         
 -10  11   6         49.46         48.56         4.70 o                         
  -9  11   6        146.98        147.94         6.81 o                         
  -8  11   6         62.24         60.86         3.27 o                         
  -7  11   6         81.30         87.33         3.26 o                         
  -6  11   6          7.78          3.95         1.61 o                         
  -5  11   6         46.58         49.76         2.43 o                         
  -4  11   6        334.02        329.01         6.23 o                         
  -3  11   6         16.41         15.80         1.63 o                         
  -2  11   6        190.90        193.65         5.07 o                         
  -1  11   6         58.28         63.85         3.18 o                         
   0  11   6          1.05          0.62         0.92 o                         
   1  11   6        122.11        131.90         4.30 o                         
   2  11   6         30.70         31.06         2.52 o                         
   3  11   6        116.87        113.72         6.42 o                         
   4  11   6         22.08         20.46         3.51 o                         
   5  11   6         65.75         71.07         8.41 o                         
   6  11   6         18.85         -5.10         9.33 o                         
 -10  12   6         85.21         86.06         9.54 o                         
  -9  12   6        165.23        167.60        12.70 o                         
  -8  12   6        119.31        121.08         8.29 o                         
  -7  12   6         89.22         88.59         4.88 o                         
  -6  12   6         34.28         28.90         2.88 o                         
  -5  12   6        107.87        110.10         4.36 o                         
  -4  12   6         65.31         63.24         3.16 o                         
  -3  12   6        362.16        357.27         8.14 o                         
  -2  12   6        100.75        110.61         4.09 o                         
  -1  12   6         82.10         82.66         4.42 o                         
   0  12   6         28.67         24.77         2.65 o                         
   1  12   6         37.62         34.44         3.71 o                         
   2  12   6        167.68        180.91        13.54 o                         
   3  12   6         87.99        100.12         6.56 o                         
   4  12   6        173.50        165.05         9.18 o                         
   5  12   6         65.06         60.86         8.99 o                         
  -8  13   6         38.25         36.59         6.87 o                         
  -7  13   6         22.14         22.30         7.91 o                         
  -6  13   6         21.07         22.95         6.76 o                         
  -5  13   6          0.55          5.65         4.55 o                         
  -4  13   6        175.56        179.28         7.31 o                         
  -3  13   6          0.41          6.35         5.01 o                         
  -2  13   6        242.54        238.96        13.97 o                         
  -1  13   6         47.17         41.27         5.22 o                         
   0  13   6         12.89         13.55         3.11 o                         
   1  13   6        163.05        164.79        13.49 o                         
   2  13   6          7.57         13.00         6.52 o                         
   3  13   6          0.39          0.12         1.71 o                         
  -6  14   6         55.18         69.06         9.19 o                         
  -5  14   6        285.28        287.03        10.94 o                         
  -4  14   6         72.88         88.96        11.54 o                         
  -3  14   6         91.92         93.25         6.69 o                         
  -2  14   6         40.89         40.63         4.75 o                         
  -1  14   6        185.50        199.99        16.55 o                         
   0  14   6        141.67        154.61         8.97 o                         
   1  14   6        153.99        156.09         9.38 o                         
  -3 -14   7         46.39         43.79         7.34 o                         
  -2 -14   7         36.72         42.79         7.83 o                         
  -1 -14   7        109.92        104.38        10.44 o                         
  -8 -13   7         54.24         47.97         5.50 o                         
  -7 -13   7        277.90        280.49        15.11 o                         
  -6 -13   7        131.04        128.21        16.05 o                         
  -5 -13   7         80.59         78.61         7.24 o                         
  -4 -13   7        220.62        225.09        11.45 o                         
  -3 -13   7         73.57         59.37        13.60 o                         
  -2 -13   7         27.73         22.95         7.08 o                         
  -1 -13   7        218.04        215.55        14.03 o                         
   0 -13   7         94.66         83.77         9.45 o                         
   1 -13   7         58.83         -5.58        11.44 o                         
   2 -13   7        243.00        243.15        16.22 o                         
 -10 -12   7         47.31         33.89         8.54 o                         
  -9 -12   7         51.81         48.06         5.75 o                         
  -8 -12   7        160.90        156.30         8.69 o                         
  -7 -12   7        103.59         86.28         9.73 o                         
  -6 -12   7         49.26         51.41         5.27 o                         
  -5 -12   7         22.52         25.86         2.96 o                         
  -4 -12   7         96.57         94.61        10.02 o                         
  -3 -12   7        101.09         93.48         4.35 o                         
  -2 -12   7        101.19         98.87         8.68 o                         
  -1 -12   7         24.96         31.49         3.96 o                         
   0 -12   7         92.84         94.05         8.24 o                         
   1 -12   7         57.87         53.73         5.79 o                         
   2 -12   7         44.46         45.80         6.13 o                         
   3 -12   7          4.46          8.14         4.38 o                         
   4 -12   7         97.54        102.93        10.44 o                         
 -11 -11   7        136.78        140.65         8.68 o                         
 -10 -11   7         89.13         84.42         9.09 o                         
  -9 -11   7        199.83        199.58        10.80 o                         
  -8 -11   7         18.34         16.13         3.44 o                         
  -7 -11   7        213.41        226.07         8.57 o                         
  -6 -11   7         23.37         13.22         5.03 o                         
  -5 -11   7        666.74        645.53        14.29 o                         
  -4 -11   7          2.77          2.90         2.42 o                         
  -3 -11   7        347.26        354.21         6.83 o                         
  -2 -11   7        180.38        178.55         4.46 o                         
  -1 -11   7         55.01         48.68         6.00 o                         
   0 -11   7         62.11         64.00         5.66 o                         
   1 -11   7        222.26        236.61         9.46 o                         
   2 -11   7        184.62        187.19         9.17 o                         
   3 -11   7         13.54         16.74         3.75 o                         
   4 -11   7         57.09         51.02         7.71 o                         
   5 -11   7         62.80         68.10         8.49 o                         
 -12 -10   7        127.97        127.75         8.40 o                         
 -11 -10   7         11.54          1.15         4.26 o                         
 -10 -10   7         89.42         79.01         6.36 o                         
  -9 -10   7         32.36         28.72         4.19 o                         
  -8 -10   7        195.48        181.49         7.31 o                         
  -7 -10   7        308.90        297.71         9.08 o                         
  -6 -10   7         12.25         12.47         4.12 o                         
  -5 -10   7         69.81         69.87         3.22 o                         
  -4 -10   7         20.86         20.53         2.05 o                         
  -3 -10   7         58.86         53.45         2.85 o                         
  -2 -10   7        144.50        138.35         3.96 o                         
  -1 -10   7          7.38          7.68         1.68 o                         
   0 -10   7        188.20        195.22         7.67 o                         
   1 -10   7        480.87        481.33        11.92 o                         
   2 -10   7         82.96         92.29         5.15 o                         
   3 -10   7        685.56        703.01        23.44 o                         
   4 -10   7        208.69        211.74        13.63 o                         
   5 -10   7        233.10        254.48        15.46 o                         
   6 -10   7         97.84        106.08        10.32 o                         
 -13  -9   7         56.95         57.28         8.50 o                         
 -12  -9   7         60.98         57.77         5.42 o                         
 -11  -9   7          3.43          9.88         2.85 o                         
 -10  -9   7        193.24        180.89         8.18 o                         
  -9  -9   7         82.48         78.02         4.92 o                         
  -8  -9   7         42.12         41.56         3.15 o                         
  -7  -9   7         22.41         19.44         4.05 o                         
  -6  -9   7        203.74        199.95         5.02 o                         
  -5  -9   7         21.72         25.35         2.06 o                         
  -4  -9   7         15.22         15.25         1.39 o                         
  -3  -9   7         56.12         52.49         2.82 o                         
  -2  -9   7        803.88        816.66        10.22 o                         
  -1  -9   7        109.87        107.74         2.92 o                         
   0  -9   7        417.07        444.07         8.49 o                         
   1  -9   7         45.08         34.04         4.71 o                         
   2  -9   7         28.72         24.43         2.63 o                         
   3  -9   7        349.27        353.50         8.71 o                         
   4  -9   7         14.47         12.16         2.34 o                         
   5  -9   7        296.32        315.48        16.69 o                         
   6  -9   7        257.42        284.22        16.23 o                         
   7  -9   7         52.95         48.85         7.56 o                         
 -14  -8   7         64.84         57.66         6.20 o                         
 -13  -8   7          9.74          6.46         2.21 o                         
 -12  -8   7        232.95        235.29        10.65 o                         
 -11  -8   7         68.61         72.61         4.67 o                         
 -10  -8   7          1.80          4.03         1.37 o                         
  -9  -8   7         39.67         42.41         4.12 o                         
  -8  -8   7         68.36         64.77         3.44 o                         
  -7  -8   7        882.44        886.40        13.54 o                         
  -6  -8   7        107.16        104.93         2.93 o                         
  -5  -8   7        162.92        172.38         3.87 o                         
  -4  -8   7        563.48        566.03         7.61 o                         
  -3  -8   7       1002.02       1018.56        11.60 o                         
  -2  -8   7          7.67          7.23         0.86 o                         
  -1  -8   7       1098.30       1093.96        11.52 o                         
   0  -8   7        457.41        464.84         8.89 o                         
   1  -8   7        433.67        448.38         8.16 o                         
   2  -8   7         36.58         37.54         2.69 o                         
   3  -8   7        140.92        146.28         5.21 o                         
   4  -8   7         42.84         39.33         3.07 o                         
   5  -8   7        429.86        445.44        11.30 o                         
   6  -8   7         26.32         22.29         4.72 o                         
   7  -8   7        463.87        480.62        22.04 o                         
   8  -8   7          8.71          7.47         3.51 o                         
 -15  -7   7         75.97         91.02         8.70 o                         
 -14  -7   7         15.25         14.02         6.35 o                         
 -13  -7   7         12.94         18.68         4.57 o                         
 -12  -7   7         42.74         42.05         3.70 o                         
 -11  -7   7         86.18         82.65         4.04 o                         
 -10  -7   7        113.85        118.45         4.40 o                         
  -9  -7   7        449.73        446.61        10.04 o                         
  -8  -7   7        365.12        360.12         6.22 o                         
  -7  -7   7        190.01        187.04         4.75 o                         
  -6  -7   7        540.82        540.58         7.07 o                         
  -5  -7   7         92.21         92.30         2.59 o                         
  -4  -7   7        778.23        763.06         8.09 o                         
  -3  -7   7         53.36         57.92         2.07 o                         
  -2  -7   7        214.83        219.10         3.81 o                         
  -1  -7   7         95.73        100.44         2.35 o                         
   0  -7   7        452.99        445.64         5.65 o                         
   1  -7   7       1241.81       1247.14        16.78 o                         
   2  -7   7        792.98        814.98        12.72 o                         
   3  -7   7        212.86        222.94         7.81 o                         
   4  -7   7        370.66        391.26         8.58 o                         
   5  -7   7         14.70         14.38         1.92 o                         
   6  -7   7         46.26         44.39         5.35 o                         
   7  -7   7          1.63          8.26         3.02 o                         
   8  -7   7        133.92        155.49        11.66 o                         
   9  -7   7         38.48         46.44         7.45 o                         
 -15  -6   7          7.14          4.74         2.39 o                         
 -14  -6   7        276.22        264.47         9.59 o                         
 -13  -6   7         19.46         21.93         2.85 o                         
 -12  -6   7         90.76         88.43         6.01 o                         
 -11  -6   7         78.23         80.95         3.82 o                         
 -10  -6   7        705.10        707.18        11.50 o                         
  -9  -6   7        386.61        390.07         6.15 o                         
  -8  -6   7        687.09        676.84         8.16 o                         
  -7  -6   7        198.04        196.04         3.99 o                         
  -6  -6   7        311.63        310.50         4.37 o                         
  -5  -6   7       2206.28       2217.50        17.03 o                         
  -4  -6   7        676.55        678.55         7.22 o                         
  -3  -6   7        372.45        384.30         5.07 o                         
  -2  -6   7       1311.27       1327.13        11.02 o                         
  -1  -6   7        422.84        423.66         5.03 o                         
   0  -6   7         64.58         64.24         2.66 o                         
   1  -6   7        913.39        931.42         9.86 o                         
   2  -6   7        148.03        145.40         3.82 o                         
   3  -6   7       1391.67       1394.40        16.81 o                         
   4  -6   7         57.42         58.30         2.90 o                         
   5  -6   7        152.13        159.31         4.87 o                         
   6  -6   7          8.54          8.38         1.64 o                         
   7  -6   7        115.39        112.62         5.55 o                         
   8  -6   7         51.62         51.82         5.90 o                         
   9  -6   7         48.33         66.62         7.64 o                         
 -16  -5   7          2.88          0.03         3.22 o                         
 -15  -5   7        156.27        149.23         7.29 o                         
 -14  -5   7         86.58         85.52        11.27 o                         
 -13  -5   7         48.53         46.12         3.61 o                         
 -12  -5   7        110.07        108.02         4.75 o                         
 -11  -5   7        261.30        259.47         6.19 o                         
 -10  -5   7        747.25        734.11         9.17 o                         
  -9  -5   7        336.44        333.38         4.86 o                         
  -8  -5   7        203.48        210.79         3.70 o                         
  -7  -5   7        162.78        172.48         3.49 o                         
  -6  -5   7        414.70        427.53         5.69 o                         
  -5  -5   7        812.79        818.31         7.85 o                         
  -4  -5   7        379.06        387.29         4.84 o                         
  -3  -5   7        137.01        142.37         2.54 o                         
  -2  -5   7        236.13        255.87         3.56 o                         
  -1  -5   7        221.91        222.37         3.19 o                         
   0  -5   7        361.29        362.00         4.38 o                         
   1  -5   7        465.51        467.30         6.42 o                         
   2  -5   7         71.34         70.58         2.42 o                         
   3  -5   7        161.21        162.66         4.16 o                         
   4  -5   7        140.04        145.76         4.65 o                         
   5  -5   7         29.67         29.09         2.15 o                         
   6  -5   7         66.05         70.53         4.00 o                         
   7  -5   7        231.01        239.21         6.29 o                         
   8  -5   7        146.99        159.02         8.79 o                         
   9  -5   7        247.78        237.32        33.66 o                         
  10  -5   7          4.46          4.40         2.84 o                         
 -16  -4   7         85.15        105.39        11.14 o                         
 -15  -4   7          4.54          8.29         3.56 o                         
 -14  -4   7        358.89        352.03         9.53 o                         
 -13  -4   7         36.04         39.98         2.84 o                         
 -12  -4   7        570.41        562.15         9.94 o                         
 -11  -4   7        112.23        115.19         2.68 o                         
 -10  -4   7        720.52        702.23         7.79 o                         
  -9  -4   7         40.58         42.78         1.53 o                         
  -8  -4   7        155.45        151.80         3.00 o                         
  -7  -4   7        330.02        330.00         4.61 o                         
  -6  -4   7       1220.78       1230.08        10.80 o                         
  -5  -4   7        577.98        585.30         5.78 o                         
  -4  -4   7        758.75        770.36         7.26 o                         
  -3  -4   7        971.48        991.94         8.59 o                         
  -2  -4   7        742.18        755.21         6.80 o                         
  -1  -4   7       1425.69       1415.53        10.53 o                         
   0  -4   7        467.36        462.48         4.89 o                         
   1  -4   7         13.00         13.82         0.94 o                         
   2  -4   7        103.93        103.69         2.45 o                         
   3  -4   7        390.81        395.89         5.37 o                         
   4  -4   7        347.46        358.62         6.28 o                         
   5  -4   7        456.65        473.47         8.09 o                         
   6  -4   7        218.82        213.27         5.55 o                         
   7  -4   7        229.37        225.26         6.06 o                         
   8  -4   7         79.09         66.05         4.32 o                         
   9  -4   7         40.09         54.93         5.24 o                         
  10  -4   7        133.45        135.21        10.66 o                         
 -16  -3   7        104.51        107.90        11.10 o                         
 -15  -3   7        152.82        142.41         8.61 o                         
 -14  -3   7         24.12         22.47         2.13 o                         
 -13  -3   7        190.08        198.70         5.20 o                         
 -12  -3   7        176.22        176.54         3.71 o                         
 -11  -3   7        716.58        707.47         7.90 o                         
 -10  -3   7        167.53        159.33         3.04 o                         
  -9  -3   7        154.10        158.69         3.05 o                         
  -8  -3   7        169.55        174.66         3.15 o                         
  -7  -3   7        399.18        399.71         4.75 o                         
  -6  -3   7        529.99        517.74         5.84 o                         
  -5  -3   7        289.31        292.66         3.31 o                         
  -4  -3   7        221.64        224.40         3.01 o                         
  -3  -3   7        148.72        151.40         2.45 o                         
  -2  -3   7        448.21        452.90         6.16 o                         
  -1  -3   7        481.01        469.03         4.52 o                         
   0  -3   7       2296.60       2253.14        15.17 o                         
   1  -3   7        646.11        652.30         6.51 o                         
   2  -3   7          1.55          2.02         0.42 o                         
   3  -3   7        356.71        354.46         4.76 o                         
   4  -3   7        380.35        393.93         6.47 o                         
   5  -3   7       1191.38       1190.45        15.42 o                         
   6  -3   7         82.55         86.06         2.83 o                         
   7  -3   7        234.51        232.31         4.66 o                         
   8  -3   7        145.48        147.94         5.42 o                         
   9  -3   7        211.18        199.63         9.99 o                         
  10  -3   7        132.92        131.58        12.46 o                         
 -16  -2   7         36.94         27.91         6.40 o                         
 -15  -2   7          1.86          1.33         1.43 o                         
 -14  -2   7        114.01        112.76         4.39 o                         
 -13  -2   7         71.73         75.57         2.93 o                         
 -12  -2   7        308.89        310.13         4.91 o                         
 -11  -2   7         44.04         48.04         1.44 o                         
 -10  -2   7         44.19         43.33         2.03 o                         
  -9  -2   7        243.92        252.01         3.81 o                         
  -8  -2   7       1855.92       1815.29        13.38 o                         
  -7  -2   7        144.60        151.03         2.98 o                         
  -6  -2   7        391.65        382.14         4.65 o                         
  -5  -2   7        447.11        435.59         4.41 o                         
  -4  -2   7        546.23        555.64         4.85 o                         
  -3  -2   7       1007.29        993.04         7.29 o                         
  -2  -2   7          0.56          0.72         0.50 o                         
  -1  -2   7       1854.96       1823.18        15.20 o                         
   0  -2   7         97.74         95.48         2.26 o                         
   1  -2   7         88.49         94.40         2.00 o                         
   2  -2   7        746.61        741.53         6.98 o                         
   3  -2   7         51.73         50.15         1.72 o                         
   4  -2   7        150.14        156.52         3.27 o                         
   5  -2   7        391.75        376.39         5.68 o                         
   6  -2   7        176.68        176.42         3.74 o                         
   7  -2   7        288.53        288.16         5.53 o                         
   8  -2   7        255.91        244.86         5.05 o                         
   9  -2   7         67.85         62.86         4.72 o                         
  10  -2   7         59.98         56.82         4.67 o                         
 -16  -1   7          3.75          4.98         3.28 o                         
 -15  -1   7        112.96        128.55        18.34 o                         
 -14  -1   7        113.30        113.58         5.25 o                         
 -13  -1   7        358.06        346.28         8.07 o                         
 -12  -1   7        134.14        130.86         3.66 o                         
 -11  -1   7         12.91         15.62         0.95 o                         
 -10  -1   7        296.81        294.61         4.32 o                         
  -9  -1   7        624.14        615.78         6.22 o                         
  -8  -1   7        702.89        691.79         6.79 o                         
  -7  -1   7        609.31        617.55         6.69 o                         
  -6  -1   7       1591.19       1608.97        12.54 o                         
  -5  -1   7         73.00         75.16         1.40 o                         
  -4  -1   7       1498.90       1487.75         9.89 o                         
  -3  -1   7       1417.97       1392.96         9.80 o                         
  -2  -1   7       3068.00       3022.44        26.43 o                         
  -1  -1   7        488.53        490.51         4.75 o                         
   0  -1   7       2192.15       2184.76        14.82 o                         
   1  -1   7        431.11        425.35         4.46 o                         
   2  -1   7       2375.17       2303.14        16.28 o                         
   3  -1   7         33.74         34.58         1.39 o                         
   4  -1   7        500.90        486.51         4.94 o                         
   5  -1   7        376.32        374.46         5.62 o                         
   6  -1   7        548.56        545.22         7.55 o                         
   7  -1   7        303.45        314.95         5.73 o                         
   8  -1   7        184.03        189.48         3.93 o                         
   9  -1   7         47.01         43.07         3.53 o                         
  10  -1   7        104.48         95.05        11.82 o                         
 -17   0   7         33.84         27.67         5.75 o                         
 -16   0   7         90.47        101.30         9.98 o                         
 -15   0   7        111.58        115.21         5.92 o                         
 -14   0   7          1.52         -2.19         2.19 o                         
 -13   0   7        102.86        101.93         3.25 o                         
 -12   0   7         38.16         39.89         1.25 o                         
 -11   0   7        170.47        170.58         2.94 o                         
 -10   0   7         43.97         49.37         1.77 o                         
  -9   0   7        249.21        241.24         4.16 o                         
  -8   0   7        997.23        974.28         7.99 o                         
  -7   0   7       1353.28       1358.34        10.12 o                         
  -6   0   7        328.04        340.35         3.31 o                         
  -5   0   7       1503.75       1519.92         9.46 o                         
  -4   0   7        247.83        265.11         3.18 o                         
  -3   0   7       3486.82       3417.73        20.38 o                         
  -2   0   7        220.14        223.88         2.94 o                         
  -1   0   7         93.93        102.18         2.45 o                         
   0   0   7        498.51        486.27         4.45 o                         
   1   0   7       1650.47       1622.70        11.40 o                         
   2   0   7         90.61         86.08         1.75 o                         
   3   0   7       2952.70       2961.31        21.49 o                         
   4   0   7         88.70         86.21         1.99 o                         
   5   0   7        206.17        192.94         3.85 o                         
   6   0   7          0.61          1.11         1.12 o                         
   7   0   7         42.32         47.25         2.27 o                         
   8   0   7         28.41         28.97         1.94 o                         
   9   0   7         84.36         83.00         3.26 o                         
  10   0   7        144.96        144.49         9.06 o                         
  11   0   7         50.08         45.04         7.11 o                         
 -16   1   7          3.59          4.07         3.22 o                         
 -15   1   7        100.58        100.94         7.69 o                         
 -14   1   7        116.61        114.62         7.87 o                         
 -13   1   7        328.94        327.50         4.18 o                         
 -12   1   7        134.32        130.93         2.63 o                         
 -11   1   7         21.76         21.46         1.40 o                         
 -10   1   7        278.86        280.31         4.01 o                         
  -9   1   7        624.19        623.05         5.33 o                         
  -8   1   7        740.98        748.00         6.75 o                         
  -7   1   7        617.50        633.96         5.57 o                         
  -6   1   7       1693.65       1721.92        10.96 o                         
  -5   1   7         68.47         67.61         1.66 o                         
  -4   1   7       1510.58       1508.78         9.66 o                         
  -3   1   7       1387.93       1366.57         9.33 o                         
  -2   1   7       3059.07       3031.00        18.13 o                         
  -1   1   7        501.18        501.66         4.81 o                         
   0   1   7       2283.15       2273.12        14.27 o                         
   1   1   7        445.04        444.82         4.69 o                         
   2   1   7       2350.75       2320.77        18.38 o                         
   3   1   7         30.04         31.91         1.47 o                         
   4   1   7        557.52        558.54         6.12 o                         
   5   1   7        387.99        389.48         6.35 o                         
   6   1   7        569.97        572.34         7.91 o                         
   7   1   7        296.69        300.74         5.63 o
[truncated: 312,256 more chars]
